# Supplementary material for: Systematic multi‐level analysis of an organelle proteome reveals new peroxisomal functions
Source: Mol Syst Biol. 2022 Sep 27;18(9):e11186. doi: 10.15252/msb.202211186 (PMC9513677; doi:10.15252/msb.202211186)
Supplement: Supplementary file 3 — Dataset EV2 [file MSB-18-e11186-s006.xlsx]

## Sheet: Sheet1
Dataset EV2: Molecular dynamics analysis for predicting new PTS1 motifs among the newly-identified peroxisomal proteins.
Percent of H-bond contacts (≤0.35nm) between backbone atoms of the peptide and Pex5 sidechains in the combined 180 ns trajectory (first row) and in the last 100 ns (second row). * Residues E344, N378, N462, N489, K490, N497, N499, R520, N524 and N531 of human Pex5 correspond to Q359, N393, Y468, N495, R496, N503, N505, R526, N530 and N537 of yeast Pex5.
Peptide atom	Ot					N-1	O-2		N-2	O-3		N-3	O-5		N-5
Pex5 residue	Q359	Asn393	Asn495	Arg496	Arg526	Asn393	Asn495	Asn530	Asn530	Asn503	Tyr468	Asn503 or Tyr468	Tyr468	Asn537	Asn503 or Asn505 or Asn537
hPex5* YQSKL	-	85.5	62	43.6	93.6	98.1	53.7	99.1	36.1	55.3	-	89.5	-	19.1	9.6
		85.9	52.5	47.6	93.4	96.8	48	98.7	24.2	57.8		90		19.8	11.7
Mls1 TDLSKL	21.9	97.9	66.4	90.9	95.2	91.4	15.7	88.9	5.5	1.4	68.9	78.4	4.5	7.1	60.3
	39.3	99.2	56	86	96.1	92.2	7.5	86.9	2.1	1.4	63.2	97.6	7.8	2.4	59.3
Mls2 VDLSKL	49.2	97.4	52.3	74.5	93.2	98.8	18.4	91.7	4.4	38	46.5	90.7	0	0.5	59.7
	64.6	97.7	42.5	83.5	92.7	98.5	15.1	94.8	4.7	38.8	47.8	88.4	0	0.2	79
Cit2 NIESKL	23.5	96.9	82.2	69.8	96.1	96.9	37.6	77.7	13	13.6	71.9	61.9	0.1	10.3	35.6
	42.3	95.9	83.1	81.7	95.7	95.9	38	96.1	5.9	18.4	81.2	65	0.2	1.6	33.2
Pex8 SQSSKL	0.1	90.8	59.8	81.8	89.1	86.3	36.1	80	13.9	45	28.5	65.3	3	1.4	45.5
	0.2	93.1	54.2	83.9	90.8	81.1	25.1	87.8	6.1	53.4	31.8	74.9	0	2.3	38.4
Str3 IKSSKL	5.1	95.7	73.9	82.5	89.2	94.1	46.2	88.8	9.9	6.2	42.5	53.8	4.1	3.6	21.2
	3.6	95.9	64.7	75.2	87.9	92	42.8	86.8	10.7	10.1	39.4	55.1	4.9	1.9	24.4
Sps19 SMTSKL	0	74.7	58.4	76.2	86.6	69	23.1	74.8	7.4	8.7	56.5	64.4	17.9	7	45.4
	0	71	50.3	77.8	86.6	60.5	16.2	66.6	3.8	7.9	54.8	73.8	30.1	2.8	50.2
Fox2 QAKSKL	0	96.6	85.3	56	97.2	98	25.2	90.9	1.5	2.8	50.6	71.5	0	28.3	44.1
	0	96.6	91.8	51.5	98.5	98.7	30.2	95.5	1.2	0.4	49.1	67.9	0.1	22.5	44.2
Mdh3 LDSSKL	6.2	91.1	64.6	90.5	92.2	91.6	30	73.4	14.6	0.1	61.4	46.9	1.8	5.6	50.5
	11.2	92	55.8	93	89.7	87.2	25.1	67.2	10.5	0.2	59.5	58.6	3.2	7.8	56.1
Pcs60 RNKSKL	37.5	95.6	71.8	73	96.9	98.3	36	93.8	38.9	26.7	29	69.6	0	0.2	22.2
	52.7	95.9	73.6	74.3	96.1	97.8	33.5	95.3	54.8	35.1	13.8	75.2	0	0	13.2
Pxp2 SGVVKL	18.3	97.7	53.9	82.2	91.5	96.7	11.6	67.8	3.6	8.4	44.8	23.8	1.2	3.1	22.4
	24.7	97.6	61.8	81.8	93	96.9	14.4	77.9	6.2	8.5	28.5	7.5	0.4	3.4	22.8
Idp3 KGMCKL	9	76.9	35.3	64	82.6	68.2	27.2	50.6	22.5	1.8	48.4	75.6	21.6	0.9	37.7
	16.2	75	34.2	60.4	87.2	66.2	31	50.4	32.2	0	59.2	76.2	21.3	0.2	36.3
Aat2 TIEAKL	9.8	97.9	76.5	85.5	97.5	98.1	49.2	91.9	11.8	14.6	64.9	34	0	14.1	56.4
	17.6	98.8	76.1	87.6	97.6	98.8	47	94.4	14.4	17.1	66.3	35.8	0	0	52.2
Cat2 KRKAKL	0	93.3	72.4	76.2	91	93.9	39	77.6	2.4	12.6	73.7	75.2	8.9	3.4	45.9
	0	92.5	67.8	85.2	92	93.2	37.8	74	2.1	5.3	78.2	78.7	12.6	2.5	36.2
Faa2 VKTEKL	3.1	90.9	77.2	77.2	88.1	98.1	44.4	77.4	1.2	22.2	62.9	59.2	0.7	0.1	10.4
	4	97.9	78.7	92.7	96.5	98.8	48.1	94	2.2	10.1	47.8	47.2	0.2	0.2	7.8
Lpx1 TTKQKL	5.2	98.8	65.4	75.1	87	95.4	18.5	74.8	5.6	22.5	28.4	73.4	18.7	2.6	31.3
	9.4	99.2	61.2	65.6	84.9	95.9	9.8	89.8	3	30.3	14.9	85.6	21.9	0.4	36.2
Gto1 PDISRL	48.1	95.3	40.6	77.9	90.3	97.2	11.6	76.5	7	11.3	62.9	72.9	0.2	0.7	45.6
	48.7	93.6	38.5	74.6	90.3	97.1	7.6	76.1	4.4	11.5	81.3	74.6	0.3	0.9	56.8
Lys1 KRSSRL	0	97.6	62	81.3	89.3	91.6	32.3	55.5	7.4	6.9	83.8	68.4	1.1	0.6	34.7
	0	96.9	48.3	87.4	83.6	86.7	18.2	38.2	0.2	10	92.1	79.6	0.3	0.2	35.4
Eci1 QRKHRL	0.1	79.5	35.5	85.1	69.6	68.3	15.3	65	6.2	0	12.3	99	29.9	0.2	20.1
	0	79.6	31	84.2	57.7	71.1	10.6	73.9	7.5	0	8.7	98.6	32	0.3	20.6
Pxp1 QNKPRL	42.5	58.4	50.3	79	86.8	53	31.1	86.4	41.2	3.3	58.9	-	0.2	29.8	51.1
	49.3	55.3	47.2	81.7	89.8	55.9	19.8	88.9	40.2	3.6	73.9	-	0.4	38.2	58.5
Npy1 TSSSHL	0	70.9	50	63.8	78.7	54.7	52.4	90.3	43.6	5.4	33.4	20.4	1.3	3.2	30.5
	0	57	52	65.7	80.7	49.3	56.2	93.4	48.1	6.1	38	24	2.3	1.9	25.3
Cta1 SSNSKF	25.6	88.2	57.6	68.2	74.4	58.5	42.8	91	19.9	6.2	21.5	43.5	7.8	0.2	9.9
	44.3	84.7	47.9	71.1	64.2	65.6	29.9	93.7	13.2	10.2	13.6	49.1	11.5	0.1	0.3
Tes1 DIRAKF	3.5	91	76.1	77.7	87.8	93.9	61.5	94.6	33.9	33.9	2.1	43.1	0	24	38.2
	6.2	93.2	78.6	82.1	89.5	96.8	64	94.7	39.7	35	3.4	42.3	0	20.9	37.4
Pmu1 ADRGRL	2.8	78.4	17.8	49.7	62.2	6	46.4	72.8	56.9	0.8	4.9	4.5	0	19.9	52.5
	0	79.7	10.3	40.5	59.3	0	35.6	59.5	47.7	0	4.3	0.4	0	32.6	68.8
Ygr127w RFKFKL	0	36.1	30.7	54.8	77	33.2	17.3	45.6	0	0	28.6	97.4	57.5	0	22.7
	0	2.8	28.2	39	74.8	2	17.8	42	5.2	0	32.1	96.2	46.1	0	15.4
Bud16 YIYARL	34.2	85	55.8	85.6	96.2	85.6	51.8	90.8	52.8	36.2	13.8	37.5	13.4	49.5	76.5
	44	83.8	51.7	80.9	98.1	80.5	48.5	90.8	52.9	31.4	17.9	33.1	8.8	49.8	76.8
Fsh3 DSLGKL	1.2	88.6	47.4	85.8	79.4	86.5	47.8	65.3	29.8	5.2	27	13.7	2	7.7	15.5
	2.2	80.8	36.9	83.7	77.5	81.2	41.8	51.5	39.8	2.3	13.5	7.9	2.6	1.2	2.1
Mps1 FADYKI	0.7	47.4	16.3	72.9	62.3	36.9	12.1	47	17	4.5	48	17.1	8.5	3.5	50.9
	1.2	26.5	12.1	67	57.2	20.4	15.9	45.2	28.5	4.4	49.3	9.2	12.6	0.1	53.1
Tos3 MSLYKL	0	91.3	56.1	92.6	75.2	84.7	29.8	75.2	37.9	1.8	30.1	49.4	14.4	3.8	8.4
	0	89.3	50.9	94.2	65.7	79.5	26.9	70.2	31.6	0.6	24.2	5.2	19.1	1.1	0.1
Yhl045w LGVAYL	0	97.8	78.5	80.7	91.3	88.1	21.7	74.2	13.6	3	51.4	45.4	0.3	6.4	17.1
	0	97.9	73.7	83.6	93.6	84.8	5.8	65.2	3	2.3	48.7	45.5	0.1	3.5	15.8
Nud1 PTATNL	30.1	73.6	41.4	45.4	66.9	64.6	22.2	45.6	36.6	5.8	37.8	0.6	0.6	0	0
	14.7	59.2	38	34.3	72.6	48.1	32.2	42.5	36.4	4.8	27.2	0.5	0.1	0	0
Gid7 WKISRN	11.7	78.6	53.9	69.2	78.2	57.6	23.8	77.1	2	2.5	19	47.9	0	15.5	28.9
	21.1	66.3	56.4	70.8	74	42.7	16.9	71.1	0.1	1.4	2.4	32	0	14.9	31.6
Ybr072c-a DSFVKT	0	95.2	52	71	73.8	62.6	12.7	77.5	0	48.3	0.5	71	0	27.9	11.9
	0	96.1	48.8	69.3	66.4	57.6	9.1	73.4	0	45.4	0.9	71.2	0	27.2	12.4
Ncs6 LEKLSF	2.3	58.5	80.6	80.9	88.3	24	67.2	93.6	28.9	0.1	12.4	24.8	18.1	12.4	34.6
	4.1	49.2	72.4	72.1	84.5	10.5	57.8	92.2	21.8	0.2	8.6	21.8	13.4	16.6	46.1
Ndl1 ATTSSV	51.6	81.2	23.9	96.6	73.6	5.4	14.1	18.6	9.2	0	17.4	34.2	10.4	0.5	6.6
	65.5	79.8	13.6	97.6	73.3	6.9	0.1	2.8	0.1	0	6.1	24.8	4.8	0	4.6
Mdh2 SRSASS	0	14	11.4	40.5	72.8	0.1	35.1	92.6	35.1	4.7	15.4	24.8	0.2	0.7	46.2
	0	16.3	6.2	35.9	72.9	0.1	24	91.8	31.7	7.5	9.4	9.1	0	0.8	34.2
