# Supplementary material for: Systematic multi‐level analysis of an organelle proteome reveals new peroxisomal functions
Source: Mol Syst Biol. 2022 Sep 27;18(9):e11186. doi: 10.15252/msb.202211186 (PMC9513677; doi:10.15252/msb.202211186)
Supplement: Supplementary file 4 — Dataset EV3 [file MSB-18-e11186-s008.xlsx]

## Sheet: Sheet1
Dataset EV3: Average backbone H-bond stability for peptide positions -1 and -3 used to detect likely binders within the Pex5 PTS1 binding cavity.
Protein	Position -1	Position -3
	Average and Range (% of trajectory)	Average and Range (% of trajectory)
22 known yPex5 cargos	80.7±8.8 91.1 – 63.6	59.2±15.6 79.6 – 29.6
Pmu1 ADRGRL	42.8	5.1
Ygr127W RFKFKL	46.4	62.9
Bud16 YIYARL	81.6	43.8
Fsh3 DSLGKL	77.5	23
Mps1 FADYKI	47.2	34.8
Tos3 MSLYKL	80	40.7
Yhl045W LGVAYL	87.3	49.9
Nud1 PTATNL	58.4	22.1
Gid7 WKISRN	67	34.7
Ybr072C-A DSFVKT	70.9	59.9
Ncs6 LEKLSF	66.5	18.7
Ndl1 ATTSSV	56.1	25.8
Mdh2 SRSASS	27.8	22.5
