# Supplementary material for: Systematic multi‐level analysis of an organelle proteome reveals new peroxisomal functions
Source: Mol Syst Biol. 2022 Sep 27;18(9):e11186. doi: 10.15252/msb.202211186 (PMC9513677; doi:10.15252/msb.202211186)
Supplement: Supplementary file 5 — Dataset EV4 [file MSB-18-e11186-s005.xlsx]

## Sheet: File legend
Dataset EV4: Sample information and annotated ion intensities from the metabolomics profiling of all peroxisomal deletion mutants
Column legends:
Sheet name	Column name	Description
injections	dsIdx	Dataset index numbers
injections	dsPert	Sample perturbation name
injections	dsSequence	Injection sequence
injections	SameName	Sample name
injections	OD	OD600 at time of harvest
ions	ionIdx	Ion index number
ions	ionMz	Apparent ion m/z
ions	ionAverageInt	Average ion intensity across dataset
ions	ionQualTIC	Correlation of ion intensity to total ion current
ions	Top annotation ids	Top ranking annotation identification
ions	Top annotation formula	Chemical formula for top ranking annotation
ions	Top annotation ion	Ionization form of top ranking annotation
ions	Top annotation score	Score for top annotation
annotation	ionIdx	Ion index number across annotations
annotation	ionMz	Apparent ion m/z across annotations
annotation	ionQualTIC	Correlation of ion intensity to total ion current for annotations
annotation	ionAverageInt	Average ion intensity across dataset for all annotation
annotation	Mz delta	Difference in expected and apparent m/z for annotations
annotation	Formula	Chemical formula for annotations
annotation	Ion	Ionization form of annotations
annotation	Score	Score for all annotations
annotation	label (bona fide)	Top ranking annotation identification
annotation	desc	Alternate descriptors for the annotation
intensities	ionIdx	Ion index number
intensities	ionMz	Apparent ion m/z
intensities	others	Columns containing intensity data for all samples

## Sheet: injections
dsIdx	dsPert	dsSequence	SampleName	OD
1	ctrl	1	ctrl_p01_c1	1
2	ctrl	2	ctrl_p01_c1	1
3	glu_UBP15	3	1_C9_glu_UBP15	0.7616
4	glu_UBP15	4	1_C9_glu_UBP15	0.7616
5	glu_PEX10	5	1_D5_glu_PEX10	1.2852
6	glu_PEX10	6	1_D5_glu_PEX10	1.2852
7	glu_PEX21	7	1_B11_glu_PEX21	1.2648
8	glu_PEX21	8	1_B11_glu_PEX21	1.2648
9	glu_YDL157C	9	1_C11_glu_YDL157C	1.054
10	glu_YDL157C	10	1_C11_glu_YDL157C	1.054
11	glu_PEX18	11	1_H10_glu_PEX18	1.3396
12	glu_PEX18	12	1_H10_glu_PEX18	1.3396
13	glu_CYB2	13	1_H9_glu_CYB2	1.394
14	glu_CYB2	14	1_H9_glu_CYB2	1.394
15	glu_HEM14	15	1_C12_glu_HEM14	0.2652
16	glu_HEM14	16	1_C12_glu_HEM14	0.2652
17	glu_PEX15	17	1_A6_glu_PEX15	1.0404
18	glu_PEX15	18	1_A6_glu_PEX15	1.0404
19	glu_RTN2	19	1_E8_glu_RTN2	1.1968
20	glu_RTN2	20	1_E8_glu_RTN2	1.1968
21	glu_FAA2	21	1_A3_glu_FAA2	1.1764
22	glu_FAA2	22	1_A3_glu_FAA2	1.1764
23	glu_YIL089W	23	1_F9_glu_YIL089W	1.3124
24	glu_YIL089W	24	1_F9_glu_YIL089W	1.3124
25	glu_LPX1	25	1_B4_glu_LPX1	1.122
26	glu_LPX1	26	1_B4_glu_LPX1	1.122
27	ctrl	27	ctrl_p01_c1	1
28	ctrl	28	ctrl_p01_c1	1
29	glu_PEX28	29	1_A11_glu_PEX28	1.1764
30	glu_PEX28	30	1_A11_glu_PEX28	1.1764
31	glu_PEX6	31	1_E7_glu_PEX6	0.646
32	glu_PEX6	32	1_E7_glu_PEX6	0.646
33	glu_PEX34	33	1_C7_glu_PEX34	1.0336
34	glu_PEX34	34	1_C7_glu_PEX34	1.0336
35	glu_POT1	35	1_D10_glu_POT1	1.1764
36	glu_POT1	36	1_D10_glu_POT1	1.1764
37	glu_PEX27	37	1_G6_glu_PEX27	1.1628
38	glu_PEX27	38	1_G6_glu_PEX27	1.1628
39	glu_ARF2	39	1_F1_glu_ARF2	0.952
40	glu_ARF2	40	1_F1_glu_ARF2	0.952
41	glu_IDP3	41	1_G3_glu_IDP3	1.2852
42	glu_IDP3	42	1_G3_glu_IDP3	1.2852
43	glu_PEX8	43	1_G7_glu_PEX8	1.1356
44	glu_PEX8	44	1_G7_glu_PEX8	1.1356
45	glu_ARF3	45	1_G1_glu_ARF3	1.2784
46	glu_ARF3	46	1_G1_glu_ARF3	1.2784
47	glu_HFD1	47	1_F3_glu_HFD1	1.3124
48	glu_HFD1	48	1_F3_glu_HFD1	1.3124
49	glu_control	49	1_F11_glu_control	0.0204
50	glu_control	50	1_F11_glu_control	0.0204
51	ctrl	51	ctrl_p01_c1	1
52	ctrl	52	ctrl_p01_c1	1
53	glu_MDH2	53	1_E4_glu_MDH2	1.1968
54	glu_MDH2	54	1_E4_glu_MDH2	1.1968
55	glu_PEX29	55	1_C10_glu_PEX29	1.0812
56	glu_PEX29	56	1_C10_glu_PEX29	1.0812
57	glu_PEX31	57	1_A7_glu_PEX31	1.0268
58	glu_PEX31	58	1_A7_glu_PEX31	1.0268
59	glu_NPY1	59	1_H4_glu_NPY1	1.1696
60	glu_NPY1	60	1_H4_glu_NPY1	1.1696
61	glu_FOX2	61	1_D3_glu_FOX2	1.0404
62	glu_FOX2	62	1_D3_glu_FOX2	1.0404
63	glu_DYN2	63	1_E11_glu_DYN2	1.02
64	glu_DYN2	64	1_E11_glu_DYN2	1.02
65	glu_PEX13	65	1_G5_glu_PEX13	1.1628
66	glu_PEX13	66	1_G5_glu_PEX13	1.1628
67	glu_PNC1	67	1_H7_glu_PNC1	1.1016
68	glu_PNC1	68	1_H7_glu_PNC1	1.1016
69	glu_PEX4	69	1_D7_glu_PEX4	1.054
70	glu_PEX4	70	1_D7_glu_PEX4	1.054
71	glu_PEX1	71	1_C5_glu_PEX1	0.578
72	glu_PEX1	72	1_C5_glu_PEX1	0.578
73	glu_PCS60	73	1_B5_glu_PCS60	1.2988
74	glu_PCS60	74	1_B5_glu_PCS60	1.2988
75	ctrl	75	ctrl_p01_c1	1
76	ctrl	76	ctrl_p01_c1	1
77	glu_PEX2	77	1_D6_glu_PEX2	1.0472
78	glu_PEX2	78	1_D6_glu_PEX2	1.0472
79	glu_MSP1	79	1_D12_glu_MSP1	1.156
80	glu_MSP1	80	1_D12_glu_MSP1	1.156
81	glu_YJR111C	81	1_G9_glu_YJR111C	1.2104
82	glu_YJR111C	82	1_G9_glu_YJR111C	1.2104
83	glu_CAT2	83	1_B2_glu_CAT2	1.1968
84	glu_CAT2	84	1_B2_glu_CAT2	1.1968
85	glu_PEX3	85	1_D11_glu_PEX3	0.6324
86	glu_PEX3	86	1_D11_glu_PEX3	0.6324
87	glu_YMS115	87	1_E9_glu_YMS115	1.02
88	glu_YMS115	88	1_E9_glu_YMS115	1.02
89	glu_MDH3	89	1_F4_glu_MDH3	1.1968
90	glu_MDH3	90	1_F4_glu_MDH3	1.1968
91	glu_MTC4	91	1_H11_glu_MTC4	1.3532
92	glu_MTC4	92	1_H11_glu_MTC4	1.3532
93	glu_POX1	93	1_A8_glu_POX1	0.7956
94	glu_POX1	94	1_A8_glu_POX1	0.7956
95	glu_SPS19	95	1_F8_glu_SPS19	1.1492
96	glu_SPS19	96	1_F8_glu_SPS19	1.1492
97	glu_ECI1	97	1_H2_glu_ECI1	1.3396
98	glu_ECI1	98	1_H2_glu_ECI1	1.3396
99	glu_STR3	99	1_H8_glu_STR3	1.4348
100	glu_STR3	100	1_H8_glu_STR3	1.4348
101	ctrl	101	ctrl_p01_c1	1
102	ctrl	102	ctrl_p01_c1	1
103	glu_ATG2	103	1_H1_glu_ATG2	1.0608
104	glu_ATG2	104	1_H1_glu_ATG2	1.0608
105	glu_PEX9	105	1_E12_glu_PEX9	1.1628
106	glu_PEX9	106	1_E12_glu_PEX9	1.1628
107	glu_PEX35	107	1_G8_glu_PEX35	1.2988
108	glu_PEX35	108	1_G8_glu_PEX35	1.2988
109	glu_PCD1	109	1_A5_glu_PCD1	1.1628
110	glu_PCD1	110	1_A5_glu_PCD1	1.1628
111	glu_ARF1	111	1_E1_glu_ARF1	0.2992
112	glu_ARF1	112	1_E1_glu_ARF1	0.2992
113	glu_PEX22	113	1_E6_glu_PEX22	1.2444
114	glu_PEX22	114	1_E6_glu_PEX22	1.2444
115	glu_PEX18	115	1_C6_glu_PEX18	1.0676
116	glu_PEX18	116	1_C6_glu_PEX18	1.0676
117	glu_PXP1	117	1_B10_glu_PXP1	1.2172
118	glu_PXP1	118	1_B10_glu_PXP1	1.2172
119	glu_CIT2	119	1_C2_glu_CIT2	0.9724
120	glu_CIT2	120	1_C2_glu_CIT2	0.9724
121	glu_PEX11	121	1_E5_glu_PEX11	0.714
122	glu_PEX11	122	1_E5_glu_PEX11	0.714
123	glu_CTA1	123	1_D2_glu_CTA1	1.3396
124	glu_CTA1	124	1_D2_glu_CTA1	1.3396
125	glu_PEX12	125	1_F5_glu_PEX12	1.3396
126	glu_PEX12	126	1_F5_glu_PEX12	1.3396
127	ctrl	127	ctrl_p01_c1	1
128	ctrl	128	ctrl_p01_c1	1
129	glu_PXA2	129	1_C8_glu_PXA2	1.1696
130	glu_PXA2	130	1_C8_glu_PXA2	1.1696
131	glu_YMS116	131	1_E2_glu_YMS116	1.1764
132	glu_YMS116	132	1_E2_glu_YMS116	1.1764
133	glu_LYS1	133	1_C4_glu_LYS1	0.408
134	glu_LYS1	134	1_C4_glu_LYS1	0.408
135	glu_DAL7	135	1_F2_glu_DAL7	1.3328
136	glu_DAL7	136	1_F2_glu_DAL7	1.3328
137	glu_PEX30	137	1_H6_glu_PEX30	1.0744
138	glu_PEX30	138	1_H6_glu_PEX30	1.0744
139	glu_GTO1	139	1_E3_glu_GTO1	1.2988
140	glu_GTO1	140	1_E3_glu_GTO1	1.2988
141	glu_PEX14	141	1_H5_glu_PEX14	1.3736
142	glu_PEX14	142	1_H5_glu_PEX14	1.3736
143	glu_FAT1	143	1_C3_glu_FAT1	1.224
144	glu_FAT1	144	1_C3_glu_FAT1	1.224
145	glu_RTC1	145	1_D8_glu_RTC1	1.1084
146	glu_RTC1	146	1_D8_glu_RTC1	1.1084
147	glu_YBL039W-B	147	1_H12_glu_YBL039W-B	0.714
148	glu_YBL039W-B	148	1_H12_glu_YBL039W-B	0.714
149	glu_PXA1	149	1_B8_glu_PXA1	1.258
150	glu_PXA1	150	1_B8_glu_PXA1	1.258
151	glu_ULI1	151	1_D9_glu_ULI1	1.0404
152	glu_ULI1	152	1_D9_glu_ULI1	1.0404
153	ctrl	153	ctrl_p01_c1	1
154	ctrl	154	ctrl_p01_c1	1
155	glu_FAA4	155	1_B3_glu_FAA4	1.2036
156	glu_FAA4	156	1_B3_glu_FAA4	1.2036
157	glu_DCI1	157	1_G2_glu_DCI1	1.2648
158	glu_DCI1	158	1_G2_glu_DCI1	1.2648
159	glu_AGX1	159	1_A1_glu_AGX1	1.2444
160	glu_AGX1	160	1_A1_glu_AGX1	1.2444
161	glu_ANT1	161	1_D1_glu_ANT1	1.1968
162	glu_ANT1	162	1_D1_glu_ANT1	1.1968
163	glu_PEX19	163	1_G12_glu_PEX19	1.0812
164	glu_PEX19	164	1_G12_glu_PEX19	1.0812
165	glu_YKL065W-A	165	1_F12_glu_YKL065W-A	1.2716
166	glu_YKL065W-A	166	1_F12_glu_YKL065W-A	1.2716
167	glu_YMS115	167	1_B12_glu_YMS115	0.9928
168	glu_YMS115	168	1_B12_glu_YMS115	0.9928
169	glu_PEX25	169	1_F6_glu_PEX25	1.3056
170	glu_PEX25	170	1_F6_glu_PEX25	1.3056
171	glu_ATG36	171	1_A2_glu_ATG36	1.4008
172	glu_ATG36	172	1_A2_glu_ATG36	1.4008
173	glu_INP2	173	1_A4_glu_INP2	1.394
174	glu_INP2	174	1_A4_glu_INP2	1.394
175	glu_PEX17	175	1_B6_glu_PEX17	1.122
176	glu_PEX17	176	1_B6_glu_PEX17	1.122
177	glu_INP1	177	1_H3_glu_INP1	1.4008
178	glu_INP1	178	1_H3_glu_INP1	1.4008
179	ctrl	179	ctrl_p01_c1	1
180	ctrl	180	ctrl_p01_c1	1
181	glu_MLS1	181	1_G4_glu_MLS1	0.7752
182	glu_MLS1	182	1_G4_glu_MLS1	0.7752
183	glu_AIM43	183	1_C1_glu_AIM43	1.088
184	glu_AIM43	184	1_C1_glu_AIM43	1.088
185	glu_LYS4	185	1_D4_glu_LYS4	0.578
186	glu_LYS4	186	1_D4_glu_LYS4	0.578
187	glu_AHP1	187	1_B1_glu_AHP1	1.1492
188	glu_AHP1	188	1_B1_glu_AHP1	1.1492
189	glu_SYM1	189	1_A9_glu_SYM1	1.2852
190	glu_SYM1	190	1_A9_glu_SYM1	1.2852
191	glu_PEX7	191	1_F7_glu_PEX7	0.7276
192	glu_PEX7	192	1_F7_glu_PEX7	0.7276
193	glu_TES1	193	1_B9_glu_TES1	1.19
194	glu_TES1	194	1_B9_glu_TES1	1.19
195	glu_GPD1	195	1_E10_glu_GPD1	1.0948
196	glu_GPD1	196	1_E10_glu_GPD1	1.0948
197	glu_PEX5	197	1_A10_glu_PEX5	1.0744
198	glu_PEX5	198	1_A10_glu_PEX5	1.0744
199	glu_RMD5	199	1_A12_glu_RMD5	0.8296
200	glu_RMD5	200	1_A12_glu_RMD5	0.8296
201	ctrl	201	ctrl_p01_c1	1
202	ctrl	202	ctrl_p01_c1	1
203	ctrl	203	ctrl_p02_c1	1
204	ctrl	204	ctrl_p02_c1	1
205	glu_PEX18	205	2_C6_glu_PEX18	1.3472
206	glu_PEX18	206	2_C6_glu_PEX18	1.3472
207	glu_PCD1	207	2_A5_glu_PCD1	1.445
208	glu_PCD1	208	2_A5_glu_PCD1	1.445
209	glu_YJR111C	209	2_G9_glu_YJR111C	1.5853
210	glu_YJR111C	210	2_G9_glu_YJR111C	1.5853
211	glu_DYN2	211	2_E11_glu_DYN2	1.2878
212	glu_DYN2	212	2_E11_glu_DYN2	1.2878
213	glu_PEX13	213	2_G5_glu_PEX13	1.5172
214	glu_PEX13	214	2_G5_glu_PEX13	1.5172
215	glu_PEX11	215	2_E5_glu_PEX11	0.867
216	glu_PEX11	216	2_E5_glu_PEX11	0.867
217	glu_CIT2	217	2_C2_glu_CIT2	1.2368
218	glu_CIT2	218	2_C2_glu_CIT2	1.2368
219	glu_PEX17	219	2_B6_glu_PEX17	1.4705
220	glu_PEX17	220	2_B6_glu_PEX17	1.4705
221	glu_PEX29	221	2_C10_glu_PEX29	1.4025
222	glu_PEX29	222	2_C10_glu_PEX29	1.4025
223	glu_YKL065W-A	223	2_F12_glu_YKL065W-A	1.5682
224	glu_YKL065W-A	224	2_F12_glu_YKL065W-A	1.5682
225	glu_LYS1	225	2_C4_glu_LYS1	0.51
226	glu_LYS1	226	2_C4_glu_LYS1	0.51
227	ctrl	227	ctrl_p02_c1	1
228	ctrl	228	ctrl_p02_c1	1
229	glu_PEX7	229	2_F7_glu_PEX7	0.8755
230	glu_PEX7	230	2_F7_glu_PEX7	0.8755
231	glu_PEX6	231	2_E7_glu_PEX6	0.80325
232	glu_PEX6	232	2_E7_glu_PEX6	0.80325
233	glu_ATG36	233	2_A2_glu_ATG36	1.7382
234	glu_ATG36	234	2_A2_glu_ATG36	1.7382
235	glu_ARF3	235	2_G1_glu_ARF3	1.5767
236	glu_ARF3	236	2_G1_glu_ARF3	1.5767
237	glu_PEX4	237	2_D7_glu_PEX4	1.411
238	glu_PEX4	238	2_D7_glu_PEX4	1.411
239	glu_PEX3	239	2_D11_glu_PEX3	0.88825
240	glu_PEX3	240	2_D11_glu_PEX3	0.88825
241	glu_PEX2	241	2_D6_glu_PEX2	1.3218
242	glu_PEX2	242	2_D6_glu_PEX2	1.3218
243	glu_PXP1	243	2_B10_glu_PXP1	1.6787
244	glu_PXP1	244	2_B10_glu_PXP1	1.6787
245	glu_PEX31	245	2_A7_glu_PEX31	1.3303
246	glu_PEX31	246	2_A7_glu_PEX31	1.3303
247	glu_PEX28	247	2_A11_glu_PEX28	1.5597
248	glu_PEX28	248	2_A11_glu_PEX28	1.5597
249	glu_PEX19	249	2_G12_glu_PEX19	1.3642
250	glu_PEX19	250	2_G12_glu_PEX19	1.3642
251	glu_LYS4	251	2_D4_glu_LYS4	0.73525
252	glu_LYS4	252	2_D4_glu_LYS4	0.73525
253	ctrl	253	ctrl_p02_c1	1
254	ctrl	254	ctrl_p02_c1	1
255	glu_PEX18	255	2_H10_glu_PEX18	1.5895
256	glu_PEX18	256	2_H10_glu_PEX18	1.5895
257	glu_RTN2	257	2_E8_glu_RTN2	1.581
258	glu_RTN2	258	2_E8_glu_RTN2	1.581
259	glu_STR3	259	2_H8_glu_STR3	1.632
260	glu_STR3	260	2_H8_glu_STR3	1.632
261	glu_PXA1	261	2_B8_glu_PXA1	1.5342
262	glu_PXA1	262	2_B8_glu_PXA1	1.5342
263	glu_PEX27	263	2_G6_glu_PEX27	1.5555
264	glu_PEX27	264	2_G6_glu_PEX27	1.5555
265	glu_PEX22	265	2_E6_glu_PEX22	1.5385
266	glu_PEX22	266	2_E6_glu_PEX22	1.5385
267	glu_YMS115	267	2_E9_glu_YMS115	1.2877
268	glu_YMS115	268	2_E9_glu_YMS115	1.2877
269	glu_AHP1	269	2_B1_glu_AHP1	1.4875
270	glu_AHP1	270	2_B1_glu_AHP1	1.4875
271	glu_PEX10	271	2_D5_glu_PEX10	1.6065
272	glu_PEX10	272	2_D5_glu_PEX10	1.6065
273	glu_PEX30	273	2_H6_glu_PEX30	1.2198
274	glu_PEX30	274	2_H6_glu_PEX30	1.2198
275	ctrl	275	ctrl_p02_c1	1
276	ctrl	276	ctrl_p02_c1	1
277	glu_SYM1	277	2_A9_glu_SYM1	1.6107
278	glu_SYM1	278	2_A9_glu_SYM1	1.6107
279	glu_PEX15	279	2_A6_glu_PEX15	1.275
280	glu_PEX15	280	2_A6_glu_PEX15	1.275
281	glu_MDH3	281	2_F4_glu_MDH3	1.428
282	glu_MDH3	282	2_F4_glu_MDH3	1.428
283	glu_YMS116	283	2_E2_glu_YMS116	1.5002
284	glu_YMS116	284	2_E2_glu_YMS116	1.5002
285	glu_PEX8	285	2_G7_glu_PEX8	1.5045
286	glu_PEX8	286	2_G7_glu_PEX8	1.5045
287	glu_MTC4	287	2_H11_glu_MTC4	1.6235
288	glu_MTC4	288	2_H11_glu_MTC4	1.6235
289	glu_PEX25	289	2_F6_glu_PEX25	1.683
290	glu_PEX25	290	2_F6_glu_PEX25	1.683
291	glu_YIL089W	291	2_F9_glu_YIL089W	1.6065
292	glu_YIL089W	292	2_F9_glu_YIL089W	1.6065
293	glu_YDL157C	293	2_C11_glu_YDL157C	1.3218
294	glu_YDL157C	294	2_C11_glu_YDL157C	1.3218
295	glu_MDH2	295	2_E4_glu_MDH2	1.4195
296	glu_MDH2	296	2_E4_glu_MDH2	1.4195
297	glu_control	297	2_F11_glu_control	0.0085
298	glu_control	298	2_F11_glu_control	0.0085
299	glu_GPD1	299	2_E10_glu_GPD1	1.3897
300	glu_GPD1	300	2_E10_glu_GPD1	1.3897
301	ctrl	301	ctrl_p02_c1	1
302	ctrl	302	ctrl_p02_c1	1
303	glu_CTA1	303	2_D2_glu_CTA1	1.547
304	glu_CTA1	304	2_D2_glu_CTA1	1.547
305	glu_FAT1	305	2_C3_glu_FAT1	1.4025
306	glu_FAT1	306	2_C3_glu_FAT1	1.4025
307	glu_PCS60	307	2_B5_glu_PCS60	1.6278
308	glu_PCS60	308	2_B5_glu_PCS60	1.6278
309	glu_NPY1	309	2_H4_glu_NPY1	1.2708
310	glu_NPY1	310	2_H4_glu_NPY1	1.2708
311	glu_INP2	311	2_A4_glu_INP2	1.7425
312	glu_INP2	312	2_A4_glu_INP2	1.7425
313	glu_HFD1	313	2_F3_glu_HFD1	1.5087
314	glu_HFD1	314	2_F3_glu_HFD1	1.5087
315	glu_DAL7	315	2_F2_glu_DAL7	1.7042
316	glu_DAL7	316	2_F2_glu_DAL7	1.7042
317	glu_GTO1	317	2_E3_glu_GTO1	1.547
318	glu_GTO1	318	2_E3_glu_GTO1	1.547
319	glu_PEX5	319	2_A10_glu_PEX5	1.377
320	glu_PEX5	320	2_A10_glu_PEX5	1.377
321	glu_YMS115	321	2_B12_glu_YMS115	1.2878
322	glu_YMS115	322	2_B12_glu_YMS115	1.2878
323	glu_PEX14	323	2_H5_glu_PEX14	1.5172
324	glu_PEX14	324	2_H5_glu_PEX14	1.5172
325	glu_POT1	325	2_D10_glu_POT1	1.4705
326	glu_POT1	326	2_D10_glu_POT1	1.4705
327	ctrl	327	ctrl_p02_c1	1
328	ctrl	328	ctrl_p02_c1	1
329	glu_FAA2	329	2_A3_glu_FAA2	1.3175
330	glu_FAA2	330	2_A3_glu_FAA2	1.3175
331	glu_MLS1	331	2_G4_glu_MLS1	0.9945
332	glu_MLS1	332	2_G4_glu_MLS1	0.9945
333	glu_ULI1	333	2_D9_glu_ULI1	1.343
334	glu_ULI1	334	2_D9_glu_ULI1	1.343
335	glu_RMD5	335	2_A12_glu_RMD5	1.003
336	glu_RMD5	336	2_A12_glu_RMD5	1.003
337	glu_YBL039W-B	337	2_H12_glu_YBL039W-B	0.8245
338	glu_YBL039W-B	338	2_H12_glu_YBL039W-B	0.8245
339	glu_INP1	339	2_H3_glu_INP1	1.4705
340	glu_INP1	340	2_H3_glu_INP1	1.4705
341	glu_ATG2	341	2_H1_glu_ATG2	1.292
342	glu_ATG2	342	2_H1_glu_ATG2	1.292
343	glu_CAT2	343	2_B2_glu_CAT2	1.53
344	glu_CAT2	344	2_B2_glu_CAT2	1.53
345	glu_CYB2	345	2_H9_glu_CYB2	1.5513
346	glu_CYB2	346	2_H9_glu_CYB2	1.5513
347	glu_FAA4	347	2_B3_glu_FAA4	1.4365
348	glu_FAA4	348	2_B3_glu_FAA4	1.4365
349	glu_ECI1	349	2_H2_glu_ECI1	1.5938
350	glu_ECI1	350	2_H2_glu_ECI1	1.5938
351	ctrl	351	ctrl_p02_c1	1
352	ctrl	352	ctrl_p02_c1	1
353	glu_PNC1	353	2_H7_glu_PNC1	1.3303
354	glu_PNC1	354	2_H7_glu_PNC1	1.3303
355	glu_LPX1	355	2_B4_glu_LPX1	1.479
356	glu_LPX1	356	2_B4_glu_LPX1	1.479
357	glu_PEX34	357	2_C7_glu_PEX34	1.377
358	glu_PEX34	358	2_C7_glu_PEX34	1.377
359	glu_SPS19	359	2_F8_glu_SPS19	1.5215
360	glu_SPS19	360	2_F8_glu_SPS19	1.5215
361	glu_POX1	361	2_A8_glu_POX1	1.088
362	glu_POX1	362	2_A8_glu_POX1	1.088
363	glu_ANT1	363	2_D1_glu_ANT1	1.4195
364	glu_ANT1	364	2_D1_glu_ANT1	1.4195
365	glu_PXA2	365	2_C8_glu_PXA2	1.5087
366	glu_PXA2	366	2_C8_glu_PXA2	1.5087
367	glu_PEX35	367	2_G8_glu_PEX35	1.7382
368	glu_PEX35	368	2_G8_glu_PEX35	1.7382
369	glu_PEX21	369	2_B11_glu_PEX21	1.6618
370	glu_PEX21	370	2_B11_glu_PEX21	1.6618
371	glu_MSP1	371	2_D12_glu_MSP1	1.5895
372	glu_MSP1	372	2_D12_glu_MSP1	1.5895
373	glu_UBP15	373	2_C9_glu_UBP15	0.969
374	glu_UBP15	374	2_C9_glu_UBP15	0.969
375	glu_RTC1	375	2_D8_glu_RTC1	1.394
376	glu_RTC1	376	2_D8_glu_RTC1	1.394
377	ctrl	377	ctrl_p02_c1	1
378	ctrl	378	ctrl_p02_c1	1
379	glu_PEX12	379	2_F5_glu_PEX12	1.6447
380	glu_PEX12	380	2_F5_glu_PEX12	1.6447
381	glu_PEX9	381	2_E12_glu_PEX9	1.5045
382	glu_PEX9	382	2_E12_glu_PEX9	1.5045
383	glu_FOX2	383	2_D3_glu_FOX2	1.2835
384	glu_FOX2	384	2_D3_glu_FOX2	1.2835
385	glu_TES1	385	2_B9_glu_TES1	1.4832
386	glu_TES1	386	2_B9_glu_TES1	1.4832
387	glu_AGX1	387	2_A1_glu_AGX1	1.5215
388	glu_AGX1	388	2_A1_glu_AGX1	1.5215
389	glu_DCI1	389	2_G2_glu_DCI1	1.6235
390	glu_DCI1	390	2_G2_glu_DCI1	1.6235
391	glu_ARF2	391	2_F1_glu_ARF2	1.173
392	glu_ARF2	392	2_F1_glu_ARF2	1.173
393	glu_IDP3	393	2_G3_glu_IDP3	1.4917
394	glu_IDP3	394	2_G3_glu_IDP3	1.4917
395	glu_PEX1	395	2_C5_glu_PEX1	0.75225
396	glu_PEX1	396	2_C5_glu_PEX1	0.75225
397	glu_AIM43	397	2_C1_glu_AIM43	1.53
398	glu_AIM43	398	2_C1_glu_AIM43	1.53
399	ctrl	399	ctrl_p02_c1	1
400	ctrl	400	ctrl_p02_c1	1
401	ctrl	401	ctrl_p03_c1	1
402	ctrl	402	ctrl_p03_c1	1
403	glu_YMS115	403	3_E9_glu_YMS115	1.2962
404	glu_YMS115	404	3_E9_glu_YMS115	1.2962
405	glu_MTC4	405	3_H11_glu_MTC4	1.6447
406	glu_MTC4	406	3_H11_glu_MTC4	1.6447
407	glu_DCI1	407	3_G2_glu_DCI1	1.666
408	glu_DCI1	408	3_G2_glu_DCI1	1.666
409	glu_ATG36	409	3_A2_glu_ATG36	1.6915
410	glu_ATG36	410	3_A2_glu_ATG36	1.6915
411	glu_PEX22	411	3_E6_glu_PEX22	1.5002
412	glu_PEX22	412	3_E6_glu_PEX22	1.5002
413	glu_PEX27	413	3_G6_glu_PEX27	1.5342
414	glu_PEX27	414	3_G6_glu_PEX27	1.5342
415	glu_ATG2	415	3_H1_glu_ATG2	1.3133
416	glu_ATG2	416	3_H1_glu_ATG2	1.3133
417	glu_PEX10	417	3_D5_glu_PEX10	1.53
418	glu_PEX10	418	3_D5_glu_PEX10	1.53
419	glu_ARF1	419	3_E1_glu_ARF1	0.38675
420	glu_ARF1	420	3_E1_glu_ARF1	0.38675
421	glu_PEX34	421	3_C7_glu_PEX34	1.3387
422	glu_PEX34	422	3_C7_glu_PEX34	1.3387
423	glu_ANT1	423	3_D1_glu_ANT1	1.4492
424	glu_ANT1	424	3_D1_glu_ANT1	1.4492
425	ctrl	425	ctrl_p03_c1	1
426	ctrl	426	ctrl_p03_c1	1
427	glu_PEX1	427	3_C5_glu_PEX1	0.782
428	glu_PEX1	428	3_C5_glu_PEX1	0.782
429	glu_PEX18	429	3_H10_glu_PEX18	1.5682
430	glu_PEX18	430	3_H10_glu_PEX18	1.5682
431	glu_YMS115	431	3_B12_glu_YMS115	1.3133
432	glu_YMS115	432	3_B12_glu_YMS115	1.3133
433	glu_MSP1	433	3_D12_glu_MSP1	1.4067
434	glu_MSP1	434	3_D12_glu_MSP1	1.4067
435	glu_PEX18	435	3_C6_glu_PEX18	1.36
436	glu_PEX18	436	3_C6_glu_PEX18	1.36
437	glu_PXA2	437	3_C8_glu_PXA2	1.4832
438	glu_PXA2	438	3_C8_glu_PXA2	1.4832
439	glu_FAT1	439	3_C3_glu_FAT1	1.4832
440	glu_FAT1	440	3_C3_glu_FAT1	1.4832
441	glu_PEX7	441	3_F7_glu_PEX7	0.86275
442	glu_PEX7	442	3_F7_glu_PEX7	0.86275
443	glu_DAL7	443	3_F2_glu_DAL7	1.8233
444	glu_DAL7	444	3_F2_glu_DAL7	1.8233
445	glu_PEX2	445	3_D6_glu_PEX2	1.275
446	glu_PEX2	446	3_D6_glu_PEX2	1.275
447	glu_PEX8	447	3_G7_glu_PEX8	1.5172
448	glu_PEX8	448	3_G7_glu_PEX8	1.5172
449	glu_ULI1	449	3_D9_glu_ULI1	1.2325
450	glu_ULI1	450	3_D9_glu_ULI1	1.2325
451	ctrl	451	ctrl_p03_c1	1
452	ctrl	452	ctrl_p03_c1	1
453	glu_PEX6	453	3_E7_glu_PEX6	0.80325
454	glu_PEX6	454	3_E7_glu_PEX6	0.80325
455	glu_YMS116	455	3_E2_glu_YMS116	1.513
456	glu_YMS116	456	3_E2_glu_YMS116	1.513
457	glu_AIM43	457	3_C1_glu_AIM43	1.445
458	glu_AIM43	458	3_C1_glu_AIM43	1.445
459	glu_POX1	459	3_A8_glu_POX1	1.0497
460	glu_POX1	460	3_A8_glu_POX1	1.0497
461	glu_PEX29	461	3_C10_glu_PEX29	1.411
462	glu_PEX29	462	3_C10_glu_PEX29	1.411
463	glu_GTO1	463	3_E3_glu_GTO1	1.6787
464	glu_GTO1	464	3_E3_glu_GTO1	1.6787
465	glu_STR3	465	3_H8_glu_STR3	1.6405
466	glu_STR3	466	3_H8_glu_STR3	1.6405
467	glu_PEX35	467	3_G8_glu_PEX35	1.5895
468	glu_PEX35	468	3_G8_glu_PEX35	1.5895
469	glu_PCS60	469	3_B5_glu_PCS60	1.581
470	glu_PCS60	470	3_B5_glu_PCS60	1.581
471	glu_YKL065W-A	471	3_F12_glu_YKL065W-A	1.445
472	glu_YKL065W-A	472	3_F12_glu_YKL065W-A	1.445
473	glu_CAT2	473	3_B2_glu_CAT2	1.5513
474	glu_CAT2	474	3_B2_glu_CAT2	1.5513
475	glu_control	475	3_F11_glu_control	0.01275
476	glu_control	476	3_F11_glu_control	0.01275
477	ctrl	477	ctrl_p03_c1	1
478	ctrl	478	ctrl_p03_c1	1
479	glu_PEX4	479	3_D7_glu_PEX4	1.3685
480	glu_PEX4	480	3_D7_glu_PEX4	1.3685
481	glu_MDH2	481	3_E4_glu_MDH2	1.4832
482	glu_MDH2	482	3_E4_glu_MDH2	1.4832
483	glu_HEM14	483	3_C12_glu_HEM14	0.357
484	glu_HEM14	484	3_C12_glu_HEM14	0.357
485	glu_UBP15	485	3_C9_glu_UBP15	0.969
486	glu_UBP15	486	3_C9_glu_UBP15	0.969
487	glu_PEX15	487	3_A6_glu_PEX15	1.3302
488	glu_PEX15	488	3_A6_glu_PEX15	1.3302
489	glu_LYS4	489	3_D4_glu_LYS4	0.72675
490	glu_LYS4	490	3_D4_glu_LYS4	0.72675
491	glu_PEX31	491	3_A7_glu_PEX31	0.68
492	glu_PEX31	492	3_A7_glu_PEX31	0.68
493	glu_HFD1	493	3_F3_glu_HFD1	1.666
494	glu_HFD1	494	3_F3_glu_HFD1	1.666
495	glu_CIT2	495	3_C2_glu_CIT2	1.275
496	glu_CIT2	496	3_C2_glu_CIT2	1.275
497	glu_PCD1	497	3_A5_glu_PCD1	1.53
498	glu_PCD1	498	3_A5_glu_PCD1	1.53
499	glu_PEX9	499	3_E12_glu_PEX9	1.4322
500	glu_PEX9	500	3_E12_glu_PEX9	1.4322
501	glu_SPS19	501	3_F8_glu_SPS19	1.4747
502	glu_SPS19	502	3_F8_glu_SPS19	1.4747
503	ctrl	503	ctrl_p03_c1	1
504	ctrl	504	ctrl_p03_c1	1
505	glu_INP1	505	3_H3_glu_INP1	1.6872
506	glu_INP1	506	3_H3_glu_INP1	1.6872
507	glu_PEX11	507	3_E5_glu_PEX11	0.89675
508	glu_PEX11	508	3_E5_glu_PEX11	0.89675
509	glu_SYM1	509	3_A9_glu_SYM1	1.547
510	glu_SYM1	510	3_A9_glu_SYM1	1.547
511	glu_PEX5	511	3_A10_glu_PEX5	1.3472
512	glu_PEX5	512	3_A10_glu_PEX5	1.3472
513	glu_PEX25	513	3_F6_glu_PEX25	1.632
514	glu_PEX25	514	3_F6_glu_PEX25	1.632
515	glu_LPX1	515	3_B4_glu_LPX1	1.4705
516	glu_LPX1	516	3_B4_glu_LPX1	1.4705
517	glu_PEX12	517	3_F5_glu_PEX12	1.6745
518	glu_PEX12	518	3_F5_glu_PEX12	1.6745
519	glu_TES1	519	3_B9_glu_TES1	1.4875
520	glu_TES1	520	3_B9_glu_TES1	1.4875
521	glu_ARF2	521	3_F1_glu_ARF2	1.377
522	glu_ARF2	522	3_F1_glu_ARF2	1.377
523	glu_PEX21	523	3_B11_glu_PEX21	1.6575
524	glu_PEX21	524	3_B11_glu_PEX21	1.6575
525	glu_RTC1	525	3_D8_glu_RTC1	1.3727
526	glu_RTC1	526	3_D8_glu_RTC1	1.3727
527	glu_POT1	527	3_D10_glu_POT1	1.445
528	glu_POT1	528	3_D10_glu_POT1	1.445
529	ctrl	529	ctrl_p03_c1	1
530	ctrl	530	ctrl_p03_c1	1
531	glu_PXP1	531	3_B10_glu_PXP1	1.632
532	glu_PXP1	532	3_B10_glu_PXP1	1.632
533	glu_YIL089W	533	3_F9_glu_YIL089W	1.6235
534	glu_YIL089W	534	3_F9_glu_YIL089W	1.6235
535	glu_AHP1	535	3_B1_glu_AHP1	1.4832
536	glu_AHP1	536	3_B1_glu_AHP1	1.4832
537	glu_ECI1	537	3_H2_glu_ECI1	1.615
538	glu_ECI1	538	3_H2_glu_ECI1	1.615
539	glu_YJR111C	539	3_G9_glu_YJR111C	1.513
540	glu_YJR111C	540	3_G9_glu_YJR111C	1.513
541	glu_CYB2	541	3_H9_glu_CYB2	1.5895
542	glu_CYB2	542	3_H9_glu_CYB2	1.5895
543	glu_PEX3	543	3_D11_glu_PEX3	0.78625
544	glu_PEX3	544	3_D11_glu_PEX3	0.78625
545	glu_PEX14	545	3_H5_glu_PEX14	1.615
546	glu_PEX14	546	3_H5_glu_PEX14	1.615
547	glu_PEX19	547	3_G12_glu_PEX19	1.3387
548	glu_PEX19	548	3_G12_glu_PEX19	1.3387
549	glu_DYN2	549	3_E11_glu_DYN2	1.3175
550	glu_DYN2	550	3_E11_glu_DYN2	1.3175
551	glu_YBL039W-B	551	3_H12_glu_YBL039W-B	0.8415
552	glu_YBL039W-B	552	3_H12_glu_YBL039W-B	0.8415
553	ctrl	553	ctrl_p03_c1	1
554	ctrl	554	ctrl_p03_c1	1
555	glu_INP2	555	3_A4_glu_INP2	1.751
556	glu_INP2	556	3_A4_glu_INP2	1.751
557	glu_NPY1	557	3_H4_glu_NPY1	1.3302
558	glu_NPY1	558	3_H4_glu_NPY1	1.3302
559	glu_AGX1	559	3_A1_glu_AGX1	1.5215
560	glu_AGX1	560	3_A1_glu_AGX1	1.5215
561	glu_RMD5	561	3_A12_glu_RMD5	0.986
562	glu_RMD5	562	3_A12_glu_RMD5	0.986
563	glu_PEX13	563	3_G5_glu_PEX13	1.581
564	glu_PEX13	564	3_G5_glu_PEX13	1.581
565	glu_RTN2	565	3_E8_glu_RTN2	1.5725
566	glu_RTN2	566	3_E8_glu_RTN2	1.5725
567	glu_FAA4	567	3_B3_glu_FAA4	1.5385
568	glu_FAA4	568	3_B3_glu_FAA4	1.5385
569	glu_PEX28	569	3_A11_glu_PEX28	1.4365
570	glu_PEX28	570	3_A11_glu_PEX28	1.4365
571	glu_LYS1	571	3_C4_glu_LYS1	0.5355
572	glu_LYS1	572	3_C4_glu_LYS1	0.5355
573	glu_PXA1	573	3_B8_glu_PXA1	1.5853
574	glu_PXA1	574	3_B8_glu_PXA1	1.5853
575	glu_IDP3	575	3_G3_glu_IDP3	1.6745
576	glu_IDP3	576	3_G3_glu_IDP3	1.6745
577	glu_PNC1	577	3_H7_glu_PNC1	1.3982
578	glu_PNC1	578	3_H7_glu_PNC1	1.3982
579	ctrl	579	ctrl_p03_c1	1
580	ctrl	580	ctrl_p03_c1	1
581	glu_PEX30	581	3_H6_glu_PEX30	1.292
582	glu_PEX30	582	3_H6_glu_PEX30	1.292
583	glu_CTA1	583	3_D2_glu_CTA1	1.5513
584	glu_CTA1	584	3_D2_glu_CTA1	1.5513
585	glu_MLS1	585	3_G4_glu_MLS1	1.003
586	glu_MLS1	586	3_G4_glu_MLS1	1.003
587	glu_YDL157C	587	3_C11_glu_YDL157C	1.3218
588	glu_YDL157C	588	3_C11_glu_YDL157C	1.3218
589	glu_GPD1	589	3_E10_glu_GPD1	1.377
590	glu_GPD1	590	3_E10_glu_GPD1	1.377
591	glu_FAA2	591	3_A3_glu_FAA2	1.496
592	glu_FAA2	592	3_A3_glu_FAA2	1.496
593	glu_PEX17	593	3_B6_glu_PEX17	1.4577
594	glu_PEX17	594	3_B6_glu_PEX17	1.4577
595	glu_MDH3	595	3_F4_glu_MDH3	1.462
596	glu_MDH3	596	3_F4_glu_MDH3	1.462
597	glu_FOX2	597	3_D3_glu_FOX2	1.2963
598	glu_FOX2	598	3_D3_glu_FOX2	1.2963
599	glu_ARF3	599	3_G1_glu_ARF3	1.5895
600	glu_ARF3	600	3_G1_glu_ARF3	1.5895
601	ctrl	601	ctrl_p03_c1	1
602	ctrl	602	ctrl_p03_c1	1
603	ctrl	603	ctrl_p04_c1	1
604	ctrl	604	ctrl_p04_c1	1
605	glu_PEX5	605	4_E7_glu_PEX5	1.6618
606	glu_PEX5	606	4_E7_glu_PEX5	1.6618
607	glu_ADY3	607	4_A12_glu_ADY3	1.4068
608	glu_ADY3	608	4_A12_glu_ADY3	1.4068
609	glu_IKI1	609	4_B10_glu_IKI1	1.6448
610	glu_IKI1	610	4_B10_glu_IKI1	1.6448
611	glu_control	611	4_F11_glu_control	0.0128
612	glu_control	612	4_F11_glu_control	0.0128
613	glu_GYP8	613	4_B8_glu_GYP8	2.1335
614	glu_GYP8	614	4_B8_glu_GYP8	2.1335
615	glu_YMS115	615	4_D11_glu_YMS115	1.2963
616	glu_NCS6	617	4_B11_glu_NCS6	1.6108
617	glu_NCS6	618	4_B11_glu_NCS6	1.6108
618	glu_YDL157C	619	4_D5_glu_YDL157C	2.1208
619	glu_YDL157C	620	4_D5_glu_YDL157C	2.1208
620	glu_PTC5	621	4_C1_glu_PTC5	0.8203
621	glu_PTC5	622	4_C1_glu_PTC5	0.8203
622	glu_PEX9	623	4_E10_glu_PEX9	2.2185
623	glu_PEX9	624	4_E10_glu_PEX9	2.2185
624	glu_YGR127W	625	4_D6_glu_YGR127W	1.8233
625	glu_YGR127W	626	4_D6_glu_YGR127W	1.8233
626	ctrl	627	ctrl_p04_c1	1
627	ctrl	628	ctrl_p04_c1	1
628	glu_RMR1	629	4_C6_glu_RMR1	1.2198
629	glu_RMR1	630	4_C6_glu_RMR1	1.2198
630	glu_PEX7	631	4_E9_glu_PEX7	2.4055
631	glu_PEX7	632	4_E9_glu_PEX7	2.4055
632	glu_BNI1	633	4_B2_glu_BNI1	1.921
633	glu_BNI1	634	4_B2_glu_BNI1	1.921
634	glu_YHL045W	635	4_D7_glu_YHL045W	2.1335
635	glu_YHL045W	636	4_D7_glu_YHL045W	2.1335
636	glu_PMU1	637	4_A9_glu_PMU1	2.0995
637	glu_PMU1	638	4_A9_glu_PMU1	2.0995
638	glu_YET2	639	4_E12_glu_YET2	2.4905
639	glu_YET2	640	4_E12_glu_YET2	2.4905
640	glu_GIS1	641	4_A10_glu_GIS1	1.666
641	glu_GIS1	642	4_A10_glu_GIS1	1.666
642	glu_YBR296C-A	643	4_E5_glu_YBR296C-A	1.9678
643	glu_YBR296C-A	644	4_E5_glu_YBR296C-A	1.9678
644	glu_YCL002C	645	4_F2_glu_YCL002C	2.2313
645	glu_YCL002C	646	4_F2_glu_YCL002C	2.2313
646	ctrl	647	ctrl_p04_c1	1
647	ctrl	648	ctrl_p04_c1	1
648	glu_YET1	649	4_E11_glu_YET1	1.5428
649	glu_YET1	650	4_E11_glu_YET1	1.5428
650	glu_YIL014C-A	651	4_D8_glu_YIL014C-A	1.938
651	glu_YIL014C-A	652	4_D8_glu_YIL014C-A	1.938
652	glu_STE23	653	4_D12_glu_STE23	1.564
653	glu_STE23	654	4_D12_glu_STE23	1.564
654	glu_YMS116	655	4_E2_glu_YMS116	2.2185
655	glu_YMS116	656	4_E2_glu_YMS116	2.2185
656	glu_PEX3	657	4_E6_glu_PEX3	1.7808
657	glu_PEX3	658	4_E6_glu_PEX3	1.7808
658	glu_TSR3	659	4_D1_glu_TSR3	2.278
659	glu_TSR3	660	4_D1_glu_TSR3	2.278
660	glu_PBP4	661	4_C12_glu_PBP4	2.465
661	glu_PBP4	662	4_C12_glu_PBP4	2.465
662	glu_GMC2	663	4_B7_glu_GMC2	2.4225
663	glu_GMC2	664	4_B7_glu_GMC2	2.4225
664	glu_BUD16	665	4_A2_glu_BUD16	2.1208
665	glu_BUD16	666	4_A2_glu_BUD16	2.1208
666	glu_MMO1	667	4_F1_glu_MMO1	2.2483
667	glu_MMO1	668	4_F1_glu_MMO1	2.2483
668	ctrl	669	ctrl_p04_c1	1
669	ctrl	670	ctrl_p04_c1	1
670	glu_AFR1	671	4_B1_glu_AFR1	1.6448
671	glu_AFR1	672	4_B1_glu_AFR1	1.6448
672	glu_AYT1	673	4_A1_glu_AYT1	2.1038
673	glu_AYT1	674	4_A1_glu_AYT1	2.1038
674	glu_GID7	675	4_B6_glu_GID7	1.4068
675	glu_GID7	676	4_B6_glu_GID7	1.4068
676	glu_YMS115	677	4_C8_glu_YMS115	1.2538
677	glu_YMS115	678	4_C8_glu_YMS115	1.2538
678	glu_PET309	679	4_B12_glu_PET309	0.9818
679	glu_PET309	680	4_B12_glu_PET309	0.9818
680	glu_YOR292C	681	4_E1_glu_YOR292C	1.9423
681	glu_YOR292C	682	4_E1_glu_YOR292C	1.9423
682	glu_GLR1	683	4_A8_glu_GLR1	2.0995
683	glu_GLR1	684	4_A8_glu_GLR1	2.0995
684	glu_FPK1	685	4_A4_glu_FPK1	1.8913
685	glu_FPK1	686	4_A4_glu_FPK1	1.8913
686	glu_BNA4	687	4_A5_glu_BNA4	2.0273
687	glu_BNA4	688	4_A5_glu_BNA4	2.0273
688	glu_YBR072C-A	689	4_E4_glu_YBR072C-A	2.4183
689	glu_YBR072C-A	690	4_E4_glu_YBR072C-A	2.4183
690	ctrl	691	ctrl_p04_c1	1
691	ctrl	692	ctrl_p04_c1	1
692	glu_TMA10	693	4_C10_glu_TMA10	1.598
693	glu_TMA10	694	4_C10_glu_TMA10	1.598
694	glu_EHD3	695	4_E3_glu_EHD3	1.9295
695	glu_EHD3	696	4_E3_glu_EHD3	1.9295
696	glu_RPL34A	697	4_C7_glu_RPL34A	1.0795
697	glu_RPL34A	698	4_C7_glu_RPL34A	1.0795
698	glu_BCS1	699	4_B9_glu_BCS1	1.7468
699	glu_BCS1	700	4_B9_glu_BCS1	1.7468
700	glu_KIP1	701	4_B4_glu_KIP1	1.5513
701	glu_KIP1	702	4_B4_glu_KIP1	1.5513
702	glu_RIM20	703	4_C5_glu_RIM20	1.2283
703	glu_RIM20	704	4_C5_glu_RIM20	1.2283
704	glu_RBG1	705	4_C11_glu_RBG1	1.4663
705	glu_RBG1	706	4_C11_glu_RBG1	1.4663
706	ctrl	707	ctrl_p04_c1	1
707	ctrl	708	ctrl_p04_c1	1
708	glu_YMR158C-A	709	4_D10_glu_YMR158C-A	2.3205
709	glu_YMR158C-A	710	4_D10_glu_YMR158C-A	2.3205
710	glu_JLP1	711	4_A7_glu_JLP1	1.5725
711	glu_JLP1	712	4_A7_glu_JLP1	1.5725
712	glu_MSS2	713	4_C4_glu_MSS2	0.7905
713	glu_MSS2	714	4_C4_glu_MSS2	0.7905
714	glu_COQ8	715	4_C2_glu_COQ8	0.782
715	glu_COQ8	716	4_C2_glu_COQ8	0.782
716	glu_UBI4	717	4_D2_glu_UBI4	2.0528
717	glu_UBI4	718	4_D2_glu_UBI4	2.0528
718	glu_YKL050C	719	4_D9_glu_YKL050C	2.2143
719	glu_YKL050C	720	4_D9_glu_YKL050C	2.2143
720	glu_FSH3	721	4_A6_glu_FSH3	1.904
721	glu_FSH3	722	4_A6_glu_FSH3	1.904
722	glu_TOS3	723	4_A11_glu_TOS3	2.4395
723	glu_TOS3	724	4_A11_glu_TOS3	2.4395
724	ctrl	725	ctrl_p04_c1	1
725	ctrl	726	ctrl_p04_c1	1
726	glu_SRO9	727	4_C9_glu_SRO9	0.8543
727	glu_SRO9	728	4_C9_glu_SRO9	0.8543
728	glu_EPO1	729	4_B3_glu_EPO1	1.3345
729	glu_EPO1	730	4_B3_glu_EPO1	1.3345
730	glu_PEX19	731	4_E8_glu_PEX19	1.8105
731	glu_PEX19	732	4_E8_glu_PEX19	1.8105
732	ctrl	733	ctrl_p04_c1	1
733	ctrl	734	ctrl_p04_c1	1
734	ctrl	735	ctrl_p05_c1	1
735	ctrl	736	ctrl_p05_c1	1
736	glu_YGR127W	737	5_D6_glu_YGR127W	1.9465
737	glu_YGR127W	738	5_D6_glu_YGR127W	1.9465
738	glu_PEX3	739	5_E6_glu_PEX3	1.6958
739	glu_PEX3	740	5_E6_glu_PEX3	1.6958
740	glu_PEX5	741	5_E7_glu_PEX5	1.751
741	glu_PEX5	742	5_E7_glu_PEX5	1.751
742	glu_STE23	743	5_D12_glu_STE23	1.5513
743	glu_STE23	744	5_D12_glu_STE23	1.5513
744	glu_control	745	5_F11_glu_control	0.017
745	glu_control	746	5_F11_glu_control	0.017
746	glu_TMA10	747	5_C10_glu_TMA10	1.5555
747	glu_TMA10	748	5_C10_glu_TMA10	1.5555
748	glu_GMC2	749	5_B7_glu_GMC2	2.4267
749	glu_GMC2	750	5_B7_glu_GMC2	2.4267
750	glu_TOS3	751	5_A11_glu_TOS3	2.6732
751	glu_TOS3	752	5_A11_glu_TOS3	2.6732
752	glu_YKL050C	753	5_D9_glu_YKL050C	2.2398
753	glu_YKL050C	754	5_D9_glu_YKL050C	2.2398
754	ctrl	755	ctrl_p05_c1	1
755	ctrl	756	ctrl_p05_c1	1
756	glu_BUD16	757	5_A2_glu_BUD16	2.1165
757	glu_BUD16	758	5_A2_glu_BUD16	2.1165
758	glu_YMR158C-A	759	5_D10_glu_YMR158C-A	2.312
759	glu_YMR158C-A	760	5_D10_glu_YMR158C-A	2.312
760	glu_JLP1	761	5_A7_glu_JLP1	1.53
761	glu_JLP1	762	5_A7_glu_JLP1	1.53
762	glu_EPO1	763	5_B3_glu_EPO1	1.3982
763	glu_EPO1	764	5_B3_glu_EPO1	1.3982
764	glu_BCS1	765	5_B9_glu_BCS1	1.6405
765	glu_BCS1	766	5_B9_glu_BCS1	1.6405
766	glu_PET309	767	5_B12_glu_PET309	1.105
767	glu_PET309	768	5_B12_glu_PET309	1.105
768	glu_UBI4	769	5_D2_glu_UBI4	2.2185
769	glu_UBI4	770	5_D2_glu_UBI4	2.2185
770	glu_MSS2	771	5_C4_glu_MSS2	1.479
771	glu_MSS2	772	5_C4_glu_MSS2	1.479
772	glu_PTC5	773	5_C1_glu_PTC5	1.7468
773	glu_PTC5	774	5_C1_glu_PTC5	1.7468
774	glu_YIL014C-A	775	5_D8_glu_YIL014C-A	2.0867
775	glu_YIL014C-A	776	5_D8_glu_YIL014C-A	2.0867
776	ctrl	777	ctrl_p05_c1	1
777	ctrl	778	ctrl_p05_c1	1
778	glu_PEX19	779	5_E8_glu_PEX19	1.8317
779	glu_PEX19	780	5_E8_glu_PEX19	1.8317
780	glu_YMS115	781	5_C8_glu_YMS115	1.9635
781	glu_YMS115	782	5_C8_glu_YMS115	1.9635
782	glu_GLR1	783	5_A8_glu_GLR1	2.21
783	glu_GLR1	784	5_A8_glu_GLR1	2.21
784	glu_BNI1	785	5_B2_glu_BNI1	1.8615
785	glu_BNI1	786	5_B2_glu_BNI1	1.8615
786	glu_IKI1	787	5_B10_glu_IKI1	1.6278
787	glu_IKI1	788	5_B10_glu_IKI1	1.6278
788	glu_YET1	789	5_E11_glu_YET1	1.4705
789	glu_YET1	790	5_E11_glu_YET1	1.4705
790	glu_YMS115	791	5_D11_glu_YMS115	1.4535
791	glu_YMS115	792	5_D11_glu_YMS115	1.4535
792	glu_YHL045W	793	5_D7_glu_YHL045W	2.1547
793	glu_YHL045W	794	5_D7_glu_YHL045W	2.1547
794	glu_KIP1	795	5_B4_glu_KIP1	1.4067
795	glu_KIP1	796	5_B4_glu_KIP1	1.4067
796	ctrl	797	ctrl_p05_c1	1
797	ctrl	798	ctrl_p05_c1	1
798	glu_PMU1	799	5_A9_glu_PMU1	2.159
799	glu_PMU1	800	5_A9_glu_PMU1	2.159
800	glu_YMS116	801	5_E2_glu_YMS116	2.1378
801	glu_YMS116	802	5_E2_glu_YMS116	2.1378
802	glu_GID7	803	5_B6_glu_GID7	1.3048
803	glu_GID7	804	5_B6_glu_GID7	1.3048
804	glu_PEX7	805	5_E9_glu_PEX7	2.397
805	glu_PEX7	806	5_E9_glu_PEX7	2.397
806	glu_FPK1	807	5_A4_glu_FPK1	1.8488
807	glu_FPK1	808	5_A4_glu_FPK1	1.8488
808	glu_NCS6	809	5_B11_glu_NCS6	1.547
809	glu_NCS6	810	5_B11_glu_NCS6	1.547
810	glu_SRO9	811	5_C9_glu_SRO9	1.649
811	glu_SRO9	812	5_C9_glu_SRO9	1.649
812	glu_GYP8	813	5_B8_glu_GYP8	1.9592
813	glu_GYP8	814	5_B8_glu_GYP8	1.9592
814	ctrl	815	ctrl_p05_c1	1
815	ctrl	816	ctrl_p05_c1	1
816	glu_YDL157C	817	5_D5_glu_YDL157C	2.3162
817	glu_YDL157C	818	5_D5_glu_YDL157C	2.3162
818	glu_YOR292C	819	5_E1_glu_YOR292C	1.9082
819	glu_YOR292C	820	5_E1_glu_YOR292C	1.9082
820	glu_COQ8	821	5_C2_glu_COQ8	1.2835
821	glu_COQ8	822	5_C2_glu_COQ8	1.2835
822	glu_YBR296C-A	823	5_E5_glu_YBR296C-A	1.9337
823	glu_YBR296C-A	824	5_E5_glu_YBR296C-A	1.9337
824	glu_AFR1	825	5_B1_glu_AFR1	1.6575
825	glu_AFR1	826	5_B1_glu_AFR1	1.6575
826	glu_PEX9	827	5_E10_glu_PEX9	2.0825
827	glu_PEX9	828	5_E10_glu_PEX9	2.0825
828	glu_FSH3	829	5_A6_glu_FSH3	1.7808
829	glu_FSH3	830	5_A6_glu_FSH3	1.7808
830	glu_EHD3	831	5_E3_glu_EHD3	2.1122
831	glu_EHD3	832	5_E3_glu_EHD3	2.1122
832	glu_YBR072C-A	833	5_E4_glu_YBR072C-A	2.4225
833	glu_YBR072C-A	834	5_E4_glu_YBR072C-A	2.4225
834	glu_MMO1	835	5_F1_glu_MMO1	2.3205
835	glu_MMO1	836	5_F1_glu_MMO1	2.3205
836	ctrl	837	ctrl_p05_c1	1
837	ctrl	838	ctrl_p05_c1	1
838	glu_RPL34A	839	5_C7_glu_RPL34A	1.87
839	glu_RPL34A	840	5_C7_glu_RPL34A	1.87
840	glu_TSR3	841	5_D1_glu_TSR3	2.4692
841	glu_TSR3	842	5_D1_glu_TSR3	2.4692
842	glu_YET2	843	5_E12_glu_YET2	2.3587
843	glu_YET2	844	5_E12_glu_YET2	2.3587
844	glu_RIM20	845	5_C5_glu_RIM20	1.989
845	glu_RIM20	846	5_C5_glu_RIM20	1.989
846	glu_ADY3	847	5_A12_glu_ADY3	1.4875
847	glu_ADY3	848	5_A12_glu_ADY3	1.4875
848	glu_PBP4	849	5_C12_glu_PBP4	1.377
849	glu_PBP4	850	5_C12_glu_PBP4	1.377
850	glu_BNA4	851	5_A5_glu_BNA4	1.9848
851	glu_BNA4	852	5_A5_glu_BNA4	1.9848
852	glu_RBG1	853	5_C11_glu_RBG1	2.4267
853	glu_RBG1	854	5_C11_glu_RBG1	2.4267
854	ctrl	855	ctrl_p05_c1	1
855	ctrl	856	ctrl_p05_c1	1
856	glu_YCL002C	857	5_F2_glu_YCL002C	2.0952
857	glu_YCL002C	858	5_F2_glu_YCL002C	2.0952
858	glu_GIS1	859	5_A10_glu_GIS1	1.615
859	glu_GIS1	860	5_A10_glu_GIS1	1.615
860	glu_RMR1	861	5_C6_glu_RMR1	1.87
861	glu_RMR1	862	5_C6_glu_RMR1	1.87
862	glu_AYT1	863	5_A1_glu_AYT1	2.295
863	glu_AYT1	864	5_A1_glu_AYT1	2.295
864	ctrl	865	ctrl_p05_c1	1
865	ctrl	866	ctrl_p05_c1	1
866	ctrl	867	ctrl_p06_c1	1
867	ctrl	868	ctrl_p06_c1	1
868	glu_GMC2	869	6_B7_glu_GMC2	2.397
869	glu_GMC2	870	6_B7_glu_GMC2	2.397
870	glu_BNI1	871	6_B2_glu_BNI1	1.8913
871	glu_BNI1	872	6_B2_glu_BNI1	1.8913
872	glu_MSS2	873	6_C4_glu_MSS2	1.4195
873	glu_MSS2	874	6_C4_glu_MSS2	1.4195
874	glu_FSH3	875	6_A6_glu_FSH3	1.7553
875	glu_FSH3	876	6_A6_glu_FSH3	1.7553
876	glu_YKL050C	877	6_D9_glu_YKL050C	2.2483
877	glu_YKL050C	878	6_D9_glu_YKL050C	2.2483
878	glu_PEX9	879	6_E10_glu_PEX9	2.176
879	glu_PEX9	880	6_E10_glu_PEX9	2.176
880	glu_YMS115	881	6_C8_glu_YMS115	1.8105
881	glu_YMS115	882	6_C8_glu_YMS115	1.8105
882	glu_RIM20	883	6_C5_glu_RIM20	1.9125
883	glu_RIM20	884	6_C5_glu_RIM20	1.9125
884	glu_YHL045W	885	6_D7_glu_YHL045W	2.3035
885	glu_YHL045W	886	6_D7_glu_YHL045W	2.3035
886	glu_RBG1	887	6_C11_glu_RBG1	2.3418
887	glu_RBG1	888	6_C11_glu_RBG1	2.3418
888	glu_PEX5	889	6_E7_glu_PEX5	1.7213
889	glu_PEX5	890	6_E7_glu_PEX5	1.7213
890	ctrl	891	ctrl_p06_c1	1
891	ctrl	892	ctrl_p06_c1	1
892	glu_GLR1	893	6_A8_glu_GLR1	2.1675
893	glu_GLR1	894	6_A8_glu_GLR1	2.1675
894	glu_PEX7	895	6_E9_glu_PEX7	2.4055
895	glu_PEX7	896	6_E9_glu_PEX7	2.4055
896	glu_AYT1	897	6_A1_glu_AYT1	2.3673
897	glu_AYT1	898	6_A1_glu_AYT1	2.3673
898	glu_TSR3	899	6_D1_glu_TSR3	2.533
899	glu_JLP1	901	6_A7_glu_JLP1	1.4663
900	glu_JLP1	902	6_A7_glu_JLP1	1.4663
901	glu_YDL157C	903	6_D5_glu_YDL157C	2.2143
902	glu_YDL157C	904	6_D5_glu_YDL157C	2.2143
903	glu_YIL014C-A	905	6_D8_glu_YIL014C-A	2.0528
904	glu_YIL014C-A	906	6_D8_glu_YIL014C-A	2.0528
905	glu_PET309	907	6_B12_glu_PET309	0.8628
906	glu_PET309	908	6_B12_glu_PET309	0.8628
907	ctrl	909	ctrl_p06_c1	1
908	ctrl	910	ctrl_p06_c1	1
909	glu_SRO9	911	6_C9_glu_SRO9	1.547
910	glu_SRO9	912	6_C9_glu_SRO9	1.547
911	glu_TOS3	913	6_A11_glu_TOS3	2.55
912	glu_TOS3	914	6_A11_glu_TOS3	2.55
913	glu_KIP1	915	6_B4_glu_KIP1	1.4833
914	glu_KIP1	916	6_B4_glu_KIP1	1.4833
915	glu_BCS1	917	6_B9_glu_BCS1	1.734
916	glu_BCS1	918	6_B9_glu_BCS1	1.734
917	glu_YOR292C	919	6_E1_glu_YOR292C	1.9593
918	glu_YOR292C	920	6_E1_glu_YOR292C	1.9593
919	glu_YET2	921	6_E12_glu_YET2	2.5373
920	glu_YET2	922	6_E12_glu_YET2	2.5373
921	glu_MMO1	923	6_F1_glu_MMO1	2.55
922	glu_MMO1	924	6_F1_glu_MMO1	2.55
923	glu_IKI1	925	6_B10_glu_IKI1	1.6193
924	glu_IKI1	926	6_B10_glu_IKI1	1.6193
925	glu_GYP8	927	6_B8_glu_GYP8	2.1633
926	glu_GYP8	928	6_B8_glu_GYP8	2.1633
927	glu_COQ8	929	6_C2_glu_COQ8	1.3175
928	glu_COQ8	930	6_C2_glu_COQ8	1.3175
929	ctrl	931	ctrl_p06_c1	1
930	ctrl	932	ctrl_p06_c1	1
931	glu_RPL34A	933	6_C7_glu_RPL34A	1.8658
932	glu_RPL34A	934	6_C7_glu_RPL34A	1.8658
933	glu_STE23	935	6_D12_glu_STE23	1.6745
934	glu_STE23	936	6_D12_glu_STE23	1.6745
935	glu_YMR158C-A	937	6_D10_glu_YMR158C-A	2.3673
936	glu_YMR158C-A	938	6_D10_glu_YMR158C-A	2.3673
937	glu_EPO1	939	6_B3_glu_EPO1	1.3983
938	glu_EPO1	940	6_B3_glu_EPO1	1.3983
939	glu_YET1	941	6_E11_glu_YET1	1.5768
940	glu_YET1	942	6_E11_glu_YET1	1.5768
941	glu_TMA10	943	6_C10_glu_TMA10	1.462
942	glu_TMA10	944	6_C10_glu_TMA10	1.462
943	glu_YBR296C-A	945	6_E5_glu_YBR296C-A	1.972
944	glu_YBR296C-A	946	6_E5_glu_YBR296C-A	1.972
945	ctrl	947	ctrl_p06_c1	1
946	ctrl	948	ctrl_p06_c1	1
947	glu_YMS116	949	6_E2_glu_YMS116	2.2483
948	glu_YMS116	950	6_E2_glu_YMS116	2.2483
949	glu_EHD3	951	6_E3_glu_EHD3	2.1675
950	glu_EHD3	952	6_E3_glu_EHD3	2.1675
951	glu_YCL002C	953	6_F2_glu_YCL002C	2.329
952	glu_YCL002C	954	6_F2_glu_YCL002C	2.329
953	glu_control	955	6_F11_glu_control	0.0085
954	glu_control	956	6_F11_glu_control	0.0085
955	glu_PMU1	957	6_A9_glu_PMU1	2.2525
956	glu_PMU1	958	6_A9_glu_PMU1	2.2525
957	glu_FPK1	959	6_A4_glu_FPK1	1.8318
958	glu_FPK1	960	6_A4_glu_FPK1	1.8318
959	glu_AFR1	961	6_B1_glu_AFR1	1.5428
960	glu_AFR1	962	6_B1_glu_AFR1	1.5428
961	glu_BUD16	963	6_A2_glu_BUD16	2.2058
962	glu_BUD16	964	6_A2_glu_BUD16	2.2058
963	glu_YBR072C-A	965	6_E4_glu_YBR072C-A	2.414
964	glu_YBR072C-A	966	6_E4_glu_YBR072C-A	2.414
965	glu_YMS115	967	6_D11_glu_YMS115	1.4918
966	glu_YMS115	968	6_D11_glu_YMS115	1.4918
967	glu_BNA4	969	6_A5_glu_BNA4	1.9933
968	glu_BNA4	970	6_A5_glu_BNA4	1.9933
969	ctrl	971	ctrl_p06_c1	1
970	ctrl	972	ctrl_p06_c1	1
971	glu_PEX19	973	6_E8_glu_PEX19	1.8275
972	glu_PEX19	974	6_E8_glu_PEX19	1.8275
973	glu_RMR1	975	6_C6_glu_RMR1	1.3813
974	glu_RMR1	976	6_C6_glu_RMR1	1.3813
975	glu_PBP4	977	6_C12_glu_PBP4	1.683
976	glu_PBP4	978	6_C12_glu_PBP4	1.683
977	glu_YGR127W	979	6_D6_glu_YGR127W	1.8615
978	glu_YGR127W	980	6_D6_glu_YGR127W	1.8615
979	glu_NCS6	981	6_B11_glu_NCS6	1.5768
980	glu_NCS6	982	6_B11_glu_NCS6	1.5768
981	glu_ADY3	983	6_A12_glu_ADY3	1.462
982	glu_ADY3	984	6_A12_glu_ADY3	1.462
983	glu_PTC5	985	6_C1_glu_PTC5	1.7553
984	glu_PTC5	986	6_C1_glu_PTC5	1.7553
985	glu_GIS1	987	6_A10_glu_GIS1	1.6788
986	glu_GIS1	988	6_A10_glu_GIS1	1.6788
987	ctrl	989	ctrl_p06_c1	1
988	ctrl	990	ctrl_p06_c1	1
989	glu_GID7	991	6_B6_glu_GID7	1.3303
990	glu_GID7	992	6_B6_glu_GID7	1.3303
991	glu_UBI4	993	6_D2_glu_UBI4	2.329
992	glu_UBI4	994	6_D2_glu_UBI4	2.329
993	glu_PEX3	995	6_E6_glu_PEX3	1.734
994	glu_PEX3	996	6_E6_glu_PEX3	1.734
995	ctrl	997	ctrl_p06_c1	1
996	ctrl	998	ctrl_p06_c1	1
997	ctrl	999	ctrl_p07_c1	1
998	ctrl	1000	ctrl_p07_c1	1
999	ole_PEX3	1001	7_D11_ole_PEX3	1.9652
1000	ole_PEX3	1002	7_D11_ole_PEX3	1.9652
1001	ole_HEM14	1003	7_C12_ole_HEM14	1.0404
1002	ole_HEM14	1004	7_C12_ole_HEM14	1.0404
1003	ole_STR3	1005	7_H8_ole_STR3	2.1896
1004	ole_STR3	1006	7_H8_ole_STR3	2.1896
1005	ole_PEX5	1007	7_A10_ole_PEX5	1.7952
1006	ole_PEX5	1008	7_A10_ole_PEX5	1.7952
1007	ole_PEX19	1009	7_G12_ole_PEX19	1.9652
1008	ole_PEX19	1010	7_G12_ole_PEX19	1.9652
1009	ole_PEX21	1011	7_B11_ole_PEX21	1.7884
1010	ole_PEX21	1012	7_B11_ole_PEX21	1.7884
1011	ole_SYM1	1013	7_A9_ole_SYM1	1.8496
1012	ole_SYM1	1014	7_A9_ole_SYM1	1.8496
1013	ole_ATG2	1015	7_H1_ole_ATG2	2.176
1014	ole_ECI1	1017	7_H2_ole_ECI1	2.448
1015	ole_ECI1	1018	7_H2_ole_ECI1	2.448
1016	ole_TES1	1019	7_B9_ole_TES1	1.8972
1017	ole_TES1	1020	7_B9_ole_TES1	1.8972
1018	ole_PNC1	1021	7_H7_ole_PNC1	1.9244
1019	ole_PNC1	1022	7_H7_ole_PNC1	1.9244
1020	ctrl	1023	ctrl_p07_c1	1
1021	ctrl	1024	ctrl_p07_c1	1
1022	ole_UBP15	1025	7_C9_ole_UBP15	1.734
1023	ole_UBP15	1026	7_C9_ole_UBP15	1.734
1024	ole_IDP3	1027	7_G3_ole_IDP3	2.3936
1025	ole_IDP3	1028	7_G3_ole_IDP3	2.3936
1026	ole_YIL089W	1029	7_F9_ole_YIL089W	2.278
1027	ole_YIL089W	1030	7_F9_ole_YIL089W	2.278
1028	ole_PEX14	1031	7_H5_ole_PEX14	2.278
1029	ole_PEX14	1032	7_H5_ole_PEX14	2.278
1030	ole_PXA1	1033	7_B8_ole_PXA1	1.9108
1031	ole_PXA1	1034	7_B8_ole_PXA1	1.9108
1032	ole_GTO1	1035	7_E3_ole_GTO1	2.5364
1033	ole_GTO1	1036	7_E3_ole_GTO1	2.5364
1034	ole_MLS1	1037	7_G4_ole_MLS1	0.8432
1035	ole_MLS1	1038	7_G4_ole_MLS1	0.8432
1036	ole_ARF2	1039	7_F1_ole_ARF2	1.8564
1037	ole_ARF2	1040	7_F1_ole_ARF2	1.8564
1038	ole_PEX31	1041	7_A7_ole_PEX31	1.632
1039	ole_PEX31	1042	7_A7_ole_PEX31	1.632
1040	ole_CTA1	1043	7_D2_ole_CTA1	2.0264
1041	ole_CTA1	1044	7_D2_ole_CTA1	2.0264
1042	ole_YDL157C	1045	7_C11_ole_YDL157C	1.802
1043	ole_YDL157C	1046	7_C11_ole_YDL157C	1.802
1044	ole_YMS116	1047	7_E2_ole_YMS116	1.3872
1045	ole_YMS116	1048	7_E2_ole_YMS116	1.3872
1046	ctrl	1049	ctrl_p07_c1	1
1047	ctrl	1050	ctrl_p07_c1	1
1048	ole_YJR111C	1051	7_G9_ole_YJR111C	2.2304
1049	ole_YJR111C	1052	7_G9_ole_YJR111C	2.2304
1050	ole_MDH3	1053	7_F4_ole_MDH3	2.0536
1051	ole_MDH3	1054	7_F4_ole_MDH3	2.0536
1052	ole_MSP1	1055	7_D12_ole_MSP1	1.8224
1053	ole_MSP1	1056	7_D12_ole_MSP1	1.8224
1054	ole_PXA2	1057	7_C8_ole_PXA2	1.8972
1055	ole_PXA2	1058	7_C8_ole_PXA2	1.8972
1056	ole_PEX10	1059	7_D5_ole_PEX10	2.142
1057	ole_PEX10	1060	7_D5_ole_PEX10	2.142
1058	ole_AHP1	1061	7_B1_ole_AHP1	2.0128
1059	ole_AHP1	1062	7_B1_ole_AHP1	2.0128
1060	ole_PEX9	1063	7_E12_ole_PEX9	2.0604
1061	ole_PEX9	1064	7_E12_ole_PEX9	2.0604
1062	ole_PEX6	1065	7_E7_ole_PEX6	2.0264
1063	ole_PEX6	1066	7_E7_ole_PEX6	2.0264
1064	ole_LYS1	1067	7_C4_ole_LYS1	1.0132
1065	ole_LYS1	1068	7_C4_ole_LYS1	1.0132
1066	ole_PEX4	1069	7_D7_ole_PEX4	2.0808
1067	ole_PEX4	1070	7_D7_ole_PEX4	2.0808
1068	ole_YMS115	1071	7_E9_ole_YMS115	1.394
1069	ole_YMS115	1072	7_E9_ole_YMS115	1.394
1070	ole_PEX28	1073	7_A11_ole_PEX28	1.2172
1071	ole_PEX28	1074	7_A11_ole_PEX28	1.2172
1072	ctrl	1075	ctrl_p07_c1	1
1073	ctrl	1076	ctrl_p07_c1	1
1074	ole_PEX13	1077	7_G5_ole_PEX13	2.244
1075	ole_PEX13	1078	7_G5_ole_PEX13	2.244
1076	ole_ARF1	1079	7_E1_ole_ARF1	1.2308
1077	ole_ARF1	1080	7_E1_ole_ARF1	1.2308
1078	ole_PEX11	1081	7_E5_ole_PEX11	2.3052
1079	ole_PEX11	1082	7_E5_ole_PEX11	2.3052
1080	ole_PEX25	1083	7_F6_ole_PEX25	2.3936
1081	ole_PEX25	1084	7_F6_ole_PEX25	2.3936
1082	ole_POT1	1085	7_D10_ole_POT1	1.9448
1083	ole_POT1	1086	7_D10_ole_POT1	1.9448
1084	ole_FOX2	1087	7_D3_ole_FOX2	2.1012
1085	ole_FOX2	1088	7_D3_ole_FOX2	2.1012
1086	ole_RMD5	1089	7_A12_ole_RMD5	1.1492
1087	ole_RMD5	1090	7_A12_ole_RMD5	1.1492
1088	ole_FAT1	1091	7_C3_ole_FAT1	1.904
1089	ole_FAT1	1092	7_C3_ole_FAT1	1.904
1090	ole_PEX30	1093	7_H6_ole_PEX30	2.006
1091	ole_PEX30	1094	7_H6_ole_PEX30	2.006
1092	ole_NPY1	1095	7_H4_ole_NPY1	1.4212
1093	ole_NPY1	1096	7_H4_ole_NPY1	1.4212
1094	ole_YKL065W-A	1097	7_F12_ole_YKL065W-A	1.9176
1095	ole_YKL065W-A	1098	7_F12_ole_YKL065W-A	1.9176
1096	ole_PEX34	1099	7_C7_ole_PEX34	1.7544
1097	ole_PEX34	1100	7_C7_ole_PEX34	1.7544
1098	ctrl	1101	ctrl_p07_c1	1
1099	ctrl	1102	ctrl_p07_c1	1
1100	ole_PCD1	1103	7_A5_ole_PCD1	2.0944
1101	ole_PCD1	1104	7_A5_ole_PCD1	2.0944
1102	ole_YMS115	1105	7_B12_ole_YMS115	0.952
1103	ole_YMS115	1106	7_B12_ole_YMS115	0.952
1104	ole_AIM43	1107	7_C1_ole_AIM43	1.9584
1105	ole_AIM43	1108	7_C1_ole_AIM43	1.9584
1106	ole_FAA2	1109	7_A3_ole_FAA2	1.9516
1107	ole_FAA2	1110	7_A3_ole_FAA2	1.9516
1108	ole_AGX1	1111	7_A1_ole_AGX1	2.0128
1109	ole_AGX1	1112	7_A1_ole_AGX1	2.0128
1110	ole_PEX18	1113	7_H10_ole_PEX18	2.1352
1111	ole_PEX18	1114	7_H10_ole_PEX18	2.1352
1112	ole_PEX29	1115	7_C10_ole_PEX29	1.7816
1113	ole_PEX29	1116	7_C10_ole_PEX29	1.7816
1114	ole_DCI1	1117	7_G2_ole_DCI1	2.0332
1115	ole_DCI1	1118	7_G2_ole_DCI1	2.0332
1116	ole_FAA4	1119	7_B3_ole_FAA4	1.87
1117	ole_FAA4	1120	7_B3_ole_FAA4	1.87
1118	ole_ATG36	1121	7_A2_ole_ATG36	1.8836
1119	ole_ATG36	1122	7_A2_ole_ATG36	1.8836
1120	ole_PEX12	1123	7_F5_ole_PEX12	2.4004
1121	ole_PEX12	1124	7_F5_ole_PEX12	2.4004
1122	ctrl	1125	ctrl_p07_c1	1
1123	ctrl	1126	ctrl_p07_c1	1
1124	ole_PEX1	1127	7_C5_ole_PEX1	2.04
1125	ole_PEX1	1128	7_C5_ole_PEX1	2.04
1126	ole_INP1	1129	7_H3_ole_INP1	2.2712
1127	ole_INP1	1130	7_H3_ole_INP1	2.2712
1128	ole_RTC1	1131	7_D8_ole_RTC1	2.04
1129	ole_RTC1	1132	7_D8_ole_RTC1	2.04
1130	ole_LYS4	1133	7_D4_ole_LYS4	1.5844
1131	ole_LYS4	1134	7_D4_ole_LYS4	1.5844
1132	ole_PXP1	1135	7_B10_ole_PXP1	1.8768
1133	ole_PXP1	1136	7_B10_ole_PXP1	1.8768
1134	ole_YBL039W-B	1137	7_H12_ole_YBL039W-B	2.0332
1135	ole_YBL039W-B	1138	7_H12_ole_YBL039W-B	2.0332
1136	ole_ULI1	1139	7_D9_ole_ULI1	1.9448
1137	ole_ULI1	1140	7_D9_ole_ULI1	1.9448
1138	ole_INP2	1141	7_A4_ole_INP2	2.2712
1139	ole_INP2	1142	7_A4_ole_INP2	2.2712
1140	ole_PEX2	1143	7_D6_ole_PEX2	2.0264
1141	ole_PEX2	1144	7_D6_ole_PEX2	2.0264
1142	ole_PEX18	1145	7_C6_ole_PEX18	1.9924
1143	ole_PEX18	1146	7_C6_ole_PEX18	1.9924
1144	ole_PEX27	1147	7_G6_ole_PEX27	2.006
1145	ole_PEX27	1148	7_G6_ole_PEX27	2.006
1146	ole_ANT1	1149	7_D1_ole_ANT1	2.0672
1147	ole_ANT1	1150	7_D1_ole_ANT1	2.0672
1148	ctrl	1151	ctrl_p07_c1	1
1149	ctrl	1152	ctrl_p07_c1	1
1150	ole_DYN2	1153	7_E11_ole_DYN2	1.7408
1151	ole_DYN2	1154	7_E11_ole_DYN2	1.7408
1152	ole_CAT2	1155	7_B2_ole_CAT2	1.8632
1153	ole_CAT2	1156	7_B2_ole_CAT2	1.8632
1154	ole_SPS19	1157	7_F8_ole_SPS19	1.938
1155	ole_SPS19	1158	7_F8_ole_SPS19	1.938
1156	ole_RTN2	1159	7_E8_ole_RTN2	2.2848
1157	ole_RTN2	1160	7_E8_ole_RTN2	2.2848
1158	ole_LPX1	1161	7_B4_ole_LPX1	1.8768
1159	ole_LPX1	1162	7_B4_ole_LPX1	1.8768
1160	ole_PEX35	1163	7_G8_ole_PEX35	2.1896
1161	ole_PEX35	1164	7_G8_ole_PEX35	2.1896
1162	ole_DAL7	1165	7_F2_ole_DAL7	2.4956
1163	ole_DAL7	1166	7_F2_ole_DAL7	2.4956
1164	ole_GPD1	1167	7_E10_ole_GPD1	2.1692
1165	ole_GPD1	1168	7_E10_ole_GPD1	2.1692
1166	ole_MDH2	1169	7_E4_ole_MDH2	1.8904
1167	ole_MDH2	1170	7_E4_ole_MDH2	1.8904
1168	ole_PEX8	1171	7_G7_ole_PEX8	1.5708
1169	ole_PEX8	1172	7_G7_ole_PEX8	1.5708
1170	ole_PEX7	1173	7_F7_ole_PEX7	2.1556
1171	ole_PEX7	1174	7_F7_ole_PEX7	2.1556
1172	ole_CYB2	1175	7_H9_ole_CYB2	2.2304
1173	ole_CYB2	1176	7_H9_ole_CYB2	2.2304
1174	ctrl	1177	ctrl_p07_c1	1
1175	ctrl	1178	ctrl_p07_c1	1
1176	ole_CIT2	1179	7_C2_ole_CIT2	1.5232
1177	ole_CIT2	1180	7_C2_ole_CIT2	1.5232
1178	ole_ARF3	1181	7_G1_ole_ARF3	2.4412
1179	ole_ARF3	1182	7_G1_ole_ARF3	2.4412
1180	ole_PEX22	1183	7_E6_ole_PEX22	2.142
1181	ole_PEX22	1184	7_E6_ole_PEX22	2.142
1182	ole_MTC4	1185	7_H11_ole_MTC4	2.0196
1183	ole_MTC4	1186	7_H11_ole_MTC4	2.0196
1184	ole_PCS60	1187	7_B5_ole_PCS60	1.8224
1185	ole_PCS60	1188	7_B5_ole_PCS60	1.8224
1186	ole_HFD1	1189	7_F3_ole_HFD1	2.1896
1187	ole_HFD1	1190	7_F3_ole_HFD1	2.1896
1188	ole_PEX17	1191	7_B6_ole_PEX17	1.8836
1189	ole_PEX17	1192	7_B6_ole_PEX17	1.8836
1190	ole_control	1193	7_F11_ole_control	0.0816
1191	ole_control	1194	7_F11_ole_control	0.0816
1192	ole_PEX15	1195	7_A6_ole_PEX15	1.7544
1193	ole_PEX15	1196	7_A6_ole_PEX15	1.7544
1194	ctrl	1197	ctrl_p07_c1	1
1195	ctrl	1198	ctrl_p07_c1	1
1196	ctrl	1199	ctrl_p08_c1	1
1197	ctrl	1200	ctrl_p08_c1	1
1198	ole_PCD1	1201	8_A5_ole_PCD1	1.6592
1199	ole_PCD1	1202	8_A5_ole_PCD1	1.6592
1200	ole_PXA2	1203	8_C8_ole_PXA2	1.7884
1201	ole_PXA2	1204	8_C8_ole_PXA2	1.7884
1202	ole_PEX30	1205	8_H6_ole_PEX30	1.7748
1203	ole_PEX30	1206	8_H6_ole_PEX30	1.7748
1204	ole_LYS4	1207	8_D4_ole_LYS4	1.3736
1205	ole_LYS4	1208	8_D4_ole_LYS4	1.3736
1206	ole_YMS116	1209	8_E2_ole_YMS116	1.0404
1207	ole_YMS116	1210	8_E2_ole_YMS116	1.0404
1208	ole_PEX4	1211	8_D7_ole_PEX4	1.972
1209	ole_PEX4	1212	8_D7_ole_PEX4	1.972
1210	ole_IDP3	1213	8_G3_ole_IDP3	2.0604
1211	ole_IDP3	1214	8_G3_ole_IDP3	2.0604
1212	ole_PEX8	1215	8_G7_ole_PEX8	1.3396
1213	ole_PEX8	1216	8_G7_ole_PEX8	1.3396
1214	ole_YIL089W	1217	8_F9_ole_YIL089W	1.9856
1215	ole_YIL089W	1218	8_F9_ole_YIL089W	1.9856
1216	ole_PXP1	1219	8_B10_ole_PXP1	1.8292
1217	ole_PXP1	1220	8_B10_ole_PXP1	1.8292
1218	ole_UBP15	1221	8_C9_ole_UBP15	1.7
1219	ole_UBP15	1222	8_C9_ole_UBP15	1.7
1220	ctrl	1223	ctrl_p08_c1	1
1221	ctrl	1224	ctrl_p08_c1	1
1222	ole_POT1	1225	8_D10_ole_POT1	1.7952
1223	ole_POT1	1226	8_D10_ole_POT1	1.7952
1224	ole_GPD1	1227	8_E10_ole_GPD1	1.7884
1225	ole_GPD1	1228	8_E10_ole_GPD1	1.7884
1226	ole_PEX14	1229	8_H5_ole_PEX14	2.142
1227	ole_PEX14	1230	8_H5_ole_PEX14	2.142
1228	ole_control	1231	8_F11_ole_control	0.0068
1229	ole_control	1232	8_F11_ole_control	0.0068
1230	ole_MSP1	1233	8_D12_ole_MSP1	1.7884
1231	ole_MSP1	1234	8_D12_ole_MSP1	1.7884
1232	ole_YKL065W-A	1235	8_F12_ole_YKL065W-A	1.938
1233	ole_YKL065W-A	1236	8_F12_ole_YKL065W-A	1.938
1234	ole_INP1	1237	8_H3_ole_INP1	2.0808
1235	ole_INP1	1238	8_H3_ole_INP1	2.0808
1236	ole_ARF1	1239	8_E1_ole_ARF1	0.9588
1237	ole_ARF1	1240	8_E1_ole_ARF1	0.9588
1238	ole_ULI1	1241	8_D9_ole_ULI1	1.8836
1239	ole_ULI1	1242	8_D9_ole_ULI1	1.8836
1240	ole_PEX3	1243	8_D11_ole_PEX3	1.8496
1241	ole_PEX3	1244	8_D11_ole_PEX3	1.8496
1242	ole_PEX7	1245	8_F7_ole_PEX7	1.9924
1243	ole_PEX7	1246	8_F7_ole_PEX7	1.9924
1244	ole_HFD1	1247	8_F3_ole_HFD1	2.0468
1245	ole_HFD1	1248	8_F3_ole_HFD1	2.0468
1246	ctrl	1249	ctrl_p08_c1	1
1247	ctrl	1250	ctrl_p08_c1	1
1248	ole_ANT1	1251	8_D1_ole_ANT1	1.8088
1249	ole_ANT1	1252	8_D1_ole_ANT1	1.8088
1250	ole_RMD5	1253	8_A12_ole_RMD5	1.1288
1251	ole_RMD5	1254	8_A12_ole_RMD5	1.1288
1252	ole_PXA1	1255	8_B8_ole_PXA1	1.9448
1253	ole_PXA1	1256	8_B8_ole_PXA1	1.9448
1254	ole_DAL7	1257	8_F2_ole_DAL7	1.9856
1255	ole_DAL7	1258	8_F2_ole_DAL7	1.9856
1256	ole_MDH2	1259	8_E4_ole_MDH2	1.1016
1257	ole_MDH2	1260	8_E4_ole_MDH2	1.1016
1258	ole_CYB2	1261	8_H9_ole_CYB2	1.9448
1259	ole_CYB2	1262	8_H9_ole_CYB2	1.9448
1260	ole_STR3	1263	8_H8_ole_STR3	1.8632
1261	ole_STR3	1264	8_H8_ole_STR3	1.8632
1262	ole_PEX18	1265	8_H10_ole_PEX18	1.904
1263	ole_PEX18	1266	8_H10_ole_PEX18	1.904
1264	ole_PEX2	1267	8_D6_ole_PEX2	1.8156
1265	ole_PEX2	1268	8_D6_ole_PEX2	1.8156
1266	ole_NPY1	1269	8_H4_ole_NPY1	1.1424
1267	ole_NPY1	1270	8_H4_ole_NPY1	1.1424
1268	ole_PEX25	1271	8_F6_ole_PEX25	1.9856
1269	ole_PEX25	1272	8_F6_ole_PEX25	1.9856
1270	ole_YMS115	1273	8_E9_ole_YMS115	0.9656
1271	ole_YMS115	1274	8_E9_ole_YMS115	0.9656
1272	ctrl	1275	ctrl_p08_c1	1
1273	ctrl	1276	ctrl_p08_c1	1
1274	ole_MTC4	1277	8_H11_ole_MTC4	1.6184
1275	ole_MTC4	1278	8_H11_ole_MTC4	1.6184
1276	ole_PEX5	1279	8_A10_ole_PEX5	1.5436
1277	ole_PEX5	1280	8_A10_ole_PEX5	1.5436
1278	ole_YDL157C	1281	8_C11_ole_YDL157C	1.6524
1279	ole_YDL157C	1282	8_C11_ole_YDL157C	1.6524
1280	ole_RTC1	1283	8_D8_ole_RTC1	1.7204
1281	ole_RTC1	1284	8_D8_ole_RTC1	1.7204
1282	ole_DYN2	1285	8_E11_ole_DYN2	1.6524
1283	ole_DYN2	1286	8_E11_ole_DYN2	1.6524
1284	ole_AHP1	1287	8_B1_ole_AHP1	1.836
1285	ole_AHP1	1288	8_B1_ole_AHP1	1.836
1286	ole_PEX6	1289	8_E7_ole_PEX6	1.9924
1287	ole_PEX6	1290	8_E7_ole_PEX6	1.9924
1288	ole_ECI1	1291	8_H2_ole_ECI1	1.9992
1289	ole_ECI1	1292	8_H2_ole_ECI1	1.9992
1290	ole_SYM1	1293	8_A9_ole_SYM1	1.7884
1291	ole_SYM1	1294	8_A9_ole_SYM1	1.7884
1292	ole_RTN2	1295	8_E8_ole_RTN2	1.8632
1293	ole_RTN2	1296	8_E8_ole_RTN2	1.8632
1294	ole_PEX11	1297	8_E5_ole_PEX11	1.8904
1295	ole_PEX11	1298	8_E5_ole_PEX11	1.8904
1296	ole_CTA1	1299	8_D2_ole_CTA1	1.8088
1297	ole_CTA1	1300	8_D2_ole_CTA1	1.8088
1298	ctrl	1301	ctrl_p08_c1	1
1299	ctrl	1302	ctrl_p08_c1	1
1300	ole_MDH3	1303	8_F4_ole_MDH3	1.5708
1301	ole_MDH3	1304	8_F4_ole_MDH3	1.5708
1302	ole_DCI1	1305	8_G2_ole_DCI1	1.9584
1303	ole_DCI1	1306	8_G2_ole_DCI1	1.9584
1304	ole_FAA4	1307	8_B3_ole_FAA4	1.9312
1305	ole_FAA4	1308	8_B3_ole_FAA4	1.9312
1306	ole_PEX34	1309	8_C7_ole_PEX34	1.6116
1307	ole_PEX34	1310	8_C7_ole_PEX34	1.6116
1308	ole_PEX1	1311	8_C5_ole_PEX1	1.9176
1309	ole_PEX1	1312	8_C5_ole_PEX1	1.9176
1310	ole_AGX1	1313	8_A1_ole_AGX1	1.8292
1311	ole_AGX1	1314	8_A1_ole_AGX1	1.8292
1312	ole_PEX17	1315	8_B6_ole_PEX17	1.7408
1313	ole_PEX17	1316	8_B6_ole_PEX17	1.7408
1314	ole_PEX31	1317	8_A7_ole_PEX31	1.3736
1315	ole_PEX31	1318	8_A7_ole_PEX31	1.3736
1316	ole_PEX10	1319	8_D5_ole_PEX10	1.9176
1317	ole_PEX10	1320	8_D5_ole_PEX10	1.9176
1318	ole_ARF3	1321	8_G1_ole_ARF3	1.8836
1319	ole_ARF3	1322	8_G1_ole_ARF3	1.8836
1320	ole_PEX21	1323	8_B11_ole_PEX21	1.8088
1321	ole_PEX21	1324	8_B11_ole_PEX21	1.8088
1322	ole_FOX2	1325	8_D3_ole_FOX2	1.9448
1323	ole_FOX2	1326	8_D3_ole_FOX2	1.9448
1324	ctrl	1327	ctrl_p08_c1	1
1325	ctrl	1328	ctrl_p08_c1	1
1326	ole_GTO1	1329	8_E3_ole_GTO1	1.87
1327	ole_GTO1	1330	8_E3_ole_GTO1	1.87
1328	ole_PEX12	1331	8_F5_ole_PEX12	1.9448
1329	ole_PEX12	1332	8_F5_ole_PEX12	1.9448
1330	ole_YBL039W-B	1333	8_H12_ole_YBL039W-B	1.938
1331	ole_YBL039W-B	1334	8_H12_ole_YBL039W-B	1.938
1332	ole_YMS115	1335	8_B12_ole_YMS115	0.9588
1333	ole_YMS115	1336	8_B12_ole_YMS115	0.9588
1334	ole_TES1	1337	8_B9_ole_TES1	1.972
1335	ole_TES1	1338	8_B9_ole_TES1	1.972
1336	ole_PEX22	1339	8_E6_ole_PEX22	1.9992
1337	ole_PEX22	1340	8_E6_ole_PEX22	1.9992
1338	ole_PEX13	1341	8_G5_ole_PEX13	2.0128
1339	ole_PEX13	1342	8_G5_ole_PEX13	2.0128
1340	ole_AIM43	1343	8_C1_ole_AIM43	1.8088
1341	ole_AIM43	1344	8_C1_ole_AIM43	1.8088
1342	ole_PEX27	1345	8_G6_ole_PEX27	1.6796
1343	ole_PEX27	1346	8_G6_ole_PEX27	1.6796
1344	ole_PCS60	1347	8_B5_ole_PCS60	2.2236
1345	ole_PCS60	1348	8_B5_ole_PCS60	2.2236
1346	ole_LYS1	1349	8_C4_ole_LYS1	0.7548
1347	ole_LYS1	1350	8_C4_ole_LYS1	0.7548
1348	ole_ATG2	1351	8_H1_ole_ATG2	1.768
1349	ole_ATG2	1352	8_H1_ole_ATG2	1.768
1350	ctrl	1353	ctrl_p08_c1	1
1351	ctrl	1354	ctrl_p08_c1	1
1352	ole_PEX28	1355	8_A11_ole_PEX28	1.6592
1353	ole_PEX28	1356	8_A11_ole_PEX28	1.6592
1354	ole_ATG36	1357	8_A2_ole_ATG36	1.7612
1355	ole_ATG36	1358	8_A2_ole_ATG36	1.7612
1356	ole_HEM14	1359	8_C12_ole_HEM14	0.7752
1357	ole_HEM14	1360	8_C12_ole_HEM14	0.7752
1358	ole_LPX1	1361	8_B4_ole_LPX1	1.802
1359	ole_LPX1	1362	8_B4_ole_LPX1	1.802
1360	ole_PEX9	1363	8_E12_ole_PEX9	1.6728
1361	ole_PEX9	1364	8_E12_ole_PEX9	1.6728
1362	ole_PEX19	1365	8_G12_ole_PEX19	1.7816
1363	ole_PEX19	1366	8_G12_ole_PEX19	1.7816
1364	ole_PEX35	1367	8_G8_ole_PEX35	1.7272
1365	ole_PEX35	1368	8_G8_ole_PEX35	1.7272
1366	ole_PEX29	1369	8_C10_ole_PEX29	1.8292
1367	ole_PEX29	1370	8_C10_ole_PEX29	1.8292
1368	ole_PEX15	1371	8_A6_ole_PEX15	1.8088
1369	ole_PEX15	1372	8_A6_ole_PEX15	1.8088
1370	ole_ARF2	1373	8_F1_ole_ARF2	1.632
1371	ole_ARF2	1374	8_F1_ole_ARF2	1.632
1372	ole_FAA2	1375	8_A3_ole_FAA2	1.7884
1373	ole_FAA2	1376	8_A3_ole_FAA2	1.7884
1374	ole_CIT2	1377	8_C2_ole_CIT2	1.394
1375	ole_CIT2	1378	8_C2_ole_CIT2	1.394
1376	ctrl	1379	ctrl_p08_c1	1
1377	ctrl	1380	ctrl_p08_c1	1
1378	ole_CAT2	1381	8_B2_ole_CAT2	2.3052
1379	ole_CAT2	1382	8_B2_ole_CAT2	2.3052
1380	ole_PEX18	1383	8_C6_ole_PEX18	1.904
1381	ole_PEX18	1384	8_C6_ole_PEX18	1.904
1382	ole_MLS1	1385	8_G4_ole_MLS1	0.7616
1383	ole_MLS1	1386	8_G4_ole_MLS1	0.7616
1384	ole_YJR111C	1387	8_G9_ole_YJR111C	1.9244
1385	ole_YJR111C	1388	8_G9_ole_YJR111C	1.9244
1386	ole_PNC1	1389	8_H7_ole_PNC1	1.8836
1387	ole_PNC1	1390	8_H7_ole_PNC1	1.8836
1388	ole_SPS19	1391	8_F8_ole_SPS19	1.7884
1389	ole_SPS19	1392	8_F8_ole_SPS19	1.7884
1390	ole_FAT1	1393	8_C3_ole_FAT1	1.7476
1391	ole_FAT1	1394	8_C3_ole_FAT1	1.7476
1392	ole_INP2	1395	8_A4_ole_INP2	1.8904
1393	ole_INP2	1396	8_A4_ole_INP2	1.8904
1394	ctrl	1397	ctrl_p08_c1	1
1395	ctrl	1398	ctrl_p08_c1	1
1396	ctrl	1399	ctrl_p09_c1	1
1397	ctrl	1400	ctrl_p09_c1	1
1398	ole_IDP3	1401	9_G3_ole_IDP3	2.5772
1399	ole_IDP3	1402	9_G3_ole_IDP3	2.5772
1400	ole_ARF1	1403	9_E1_ole_ARF1	1.1696
1401	ole_ARF1	1404	9_E1_ole_ARF1	1.1696
1402	ole_AGX1	1405	9_A1_ole_AGX1	2.0196
1403	ole_AGX1	1406	9_A1_ole_AGX1	2.0196
1404	ole_ARF2	1407	9_F1_ole_ARF2	2.1352
1405	ole_ARF2	1408	9_F1_ole_ARF2	2.1352
1406	ole_PEX3	1409	9_D11_ole_PEX3	1.8768
1407	ole_PEX3	1410	9_D11_ole_PEX3	1.8768
1408	ole_PEX31	1411	9_A7_ole_PEX31	1.8904
1409	ole_PEX31	1412	9_A7_ole_PEX31	1.8904
1410	ole_CIT2	1413	9_C2_ole_CIT2	1.6932
1411	ole_CIT2	1414	9_C2_ole_CIT2	1.6932
1412	ole_NPY1	1415	9_H4_ole_NPY1	1.3532
1413	ole_NPY1	1416	9_H4_ole_NPY1	1.3532
1414	ole_DYN2	1417	9_E11_ole_DYN2	1.7272
1415	ole_DYN2	1418	9_E11_ole_DYN2	1.7272
1416	ole_ULI1	1419	9_D9_ole_ULI1	1.836
1417	ole_ULI1	1420	9_D9_ole_ULI1	1.836
1418	ole_PEX25	1421	9_F6_ole_PEX25	2.4888
1419	ole_PEX25	1422	9_F6_ole_PEX25	2.4888
1420	ctrl	1423	ctrl_p09_c1	1
1421	ctrl	1424	ctrl_p09_c1	1
1422	ole_PEX12	1425	9_F5_ole_PEX12	2.1964
1423	ole_PEX12	1426	9_F5_ole_PEX12	2.1964
1424	ole_MDH2	1427	9_E4_ole_MDH2	1.6524
1425	ole_MDH2	1428	9_E4_ole_MDH2	1.6524
1426	ole_PEX21	1429	9_B11_ole_PEX21	2.04
1427	ole_PEX21	1430	9_B11_ole_PEX21	2.04
1428	ole_PEX6	1431	9_E7_ole_PEX6	1.9992
1429	ole_PEX6	1432	9_E7_ole_PEX6	1.9992
1430	ole_YDL157C	1433	9_C11_ole_YDL157C	1.9108
1431	ole_YDL157C	1434	9_C11_ole_YDL157C	1.9108
1432	ole_CYB2	1435	9_H9_ole_CYB2	2.1692
1433	ole_CYB2	1436	9_H9_ole_CYB2	2.1692
1434	ole_RMD5	1437	9_A12_ole_RMD5	1.3192
1435	ole_RMD5	1438	9_A12_ole_RMD5	1.3192
1436	ole_PEX18	1439	9_H10_ole_PEX18	1.9244
1437	ole_PEX18	1440	9_H10_ole_PEX18	1.9244
1438	ole_PEX2	1441	9_D6_ole_PEX2	1.8768
1439	ole_PEX2	1442	9_D6_ole_PEX2	1.8768
1440	ole_PEX1	1443	9_C5_ole_PEX1	2.2848
1441	ole_PEX1	1444	9_C5_ole_PEX1	2.2848
1442	ctrl	1445	ctrl_p09_c1	1
1443	ctrl	1446	ctrl_p09_c1	1
1444	ole_YMS115	1447	9_B12_ole_YMS115	1.258
1445	ole_YMS115	1448	9_B12_ole_YMS115	1.258
1446	ole_FOX2	1449	9_D3_ole_FOX2	2.1148
1447	ole_FOX2	1450	9_D3_ole_FOX2	2.1148
1448	ole_GTO1	1451	9_E3_ole_GTO1	2.2644
1449	ole_GTO1	1452	9_E3_ole_GTO1	2.2644
1450	ole_PEX18	1453	9_C6_ole_PEX18	2.2848
1451	ole_PEX18	1454	9_C6_ole_PEX18	2.2848
1452	ole_PEX4	1455	9_D7_ole_PEX4	2.0944
1453	ole_PEX4	1456	9_D7_ole_PEX4	2.0944
1454	ole_POT1	1457	9_D10_ole_POT1	2.04
1455	ole_POT1	1458	9_D10_ole_POT1	2.04
1456	ole_PCS60	1459	9_B5_ole_PCS60	1.9652
1457	ole_PCS60	1460	9_B5_ole_PCS60	1.9652
1458	ole_PEX19	1461	9_G12_ole_PEX19	1.7476
1459	ole_PEX19	1462	9_G12_ole_PEX19	1.7476
1460	ole_GPD1	1463	9_E10_ole_GPD1	2.0604
1461	ole_GPD1	1464	9_E10_ole_GPD1	2.0604
1462	ole_PEX9	1465	9_E12_ole_PEX9	1.8972
1463	ole_PEX9	1466	9_E12_ole_PEX9	1.8972
1464	ole_PEX10	1467	9_D5_ole_PEX10	1.9108
1465	ole_PEX10	1468	9_D5_ole_PEX10	1.9108
1466	ctrl	1469	ctrl_p09_c1	1
1467	ctrl	1470	ctrl_p09_c1	1
1468	ole_PEX11	1471	9_E5_ole_PEX11	2.1148
1469	ole_PEX11	1472	9_E5_ole_PEX11	2.1148
1470	ole_PEX5	1473	9_A10_ole_PEX5	1.8564
1471	ole_PEX5	1474	9_A10_ole_PEX5	1.8564
1472	ole_YMS115	1475	9_E9_ole_YMS115	1.3124
1473	ole_YMS115	1476	9_E9_ole_YMS115	1.3124
1474	ole_LYS1	1477	9_C4_ole_LYS1	1.1356
1475	ole_LYS1	1478	9_C4_ole_LYS1	1.1356
1476	ole_PEX30	1479	9_H6_ole_PEX30	2.0468
1477	ole_PEX30	1480	9_H6_ole_PEX30	2.0468
1478	ole_YKL065W-A	1481	9_F12_ole_YKL065W-A	2.0264
1479	ole_YKL065W-A	1482	9_F12_ole_YKL065W-A	2.0264
1480	ole_PCD1	1483	9_A5_ole_PCD1	2.0332
1481	ole_PCD1	1484	9_A5_ole_PCD1	2.0332
1482	ole_AIM43	1485	9_C1_ole_AIM43	2.2168
1483	ole_AIM43	1486	9_C1_ole_AIM43	2.2168
1484	ole_INP1	1487	9_H3_ole_INP1	2.3324
1485	ole_INP1	1488	9_H3_ole_INP1	2.3324
1486	ole_PEX17	1489	9_B6_ole_PEX17	1.9992
1487	ole_PEX17	1490	9_B6_ole_PEX17	1.9992
1488	ole_MSP1	1491	9_D12_ole_MSP1	1.8904
1489	ole_MSP1	1492	9_D12_ole_MSP1	1.8904
1490	ole_PEX15	1493	9_A6_ole_PEX15	2.0468
1491	ole_PEX15	1494	9_A6_ole_PEX15	2.0468
1492	ctrl	1495	ctrl_p09_c1	1
1493	ctrl	1496	ctrl_p09_c1	1
1494	ole_PEX22	1497	9_E6_ole_PEX22	2.0536
1495	ole_PEX22	1498	9_E6_ole_PEX22	2.0536
1496	ole_PXA1	1499	9_B8_ole_PXA1	1.9584
1497	ole_PXA1	1500	9_B8_ole_PXA1	1.9584
1498	ole_UBP15	1501	9_C9_ole_UBP15	1.6932
1499	ole_UBP15	1502	9_C9_ole_UBP15	1.6932
1500	ole_YBL039W-B	1503	9_H12_ole_YBL039W-B	1.8836
1501	ole_YBL039W-B	1504	9_H12_ole_YBL039W-B	1.8836
1502	ole_DAL7	1505	9_F2_ole_DAL7	2.4004
1503	ole_DAL7	1506	9_F2_ole_DAL7	2.4004
1504	ole_FAT1	1507	9_C3_ole_FAT1	2.3188
1505	ole_FAT1	1508	9_C3_ole_FAT1	2.3188
1506	ole_YIL089W	1509	9_F9_ole_YIL089W	2.1488
1507	ole_YIL089W	1510	9_F9_ole_YIL089W	2.1488
1508	ole_CAT2	1511	9_B2_ole_CAT2	2.0332
1509	ole_CAT2	1512	9_B2_ole_CAT2	2.0332
1510	ole_MTC4	1513	9_H11_ole_MTC4	1.8904
1511	ole_MTC4	1514	9_H11_ole_MTC4	1.8904
1512	ole_ECI1	1515	9_H2_ole_ECI1	2.2576
1513	ole_ECI1	1516	9_H2_ole_ECI1	2.2576
1514	ole_FAA2	1517	9_A3_ole_FAA2	2.0876
1515	ole_FAA2	1518	9_A3_ole_FAA2	2.0876
1516	ctrl	1519	ctrl_p09_c1	1
1517	ctrl	1520	ctrl_p09_c1	1
1518	ole_CTA1	1521	9_D2_ole_CTA1	1.8156
1519	ole_CTA1	1522	9_D2_ole_CTA1	1.8156
1520	ole_LYS4	1523	9_D4_ole_LYS4	1.3736
1521	ole_LYS4	1524	9_D4_ole_LYS4	1.3736
1522	ole_PEX27	1525	9_G6_ole_PEX27	2.176
1523	ole_PEX27	1526	9_G6_ole_PEX27	2.176
1524	ole_PNC1	1527	9_H7_ole_PNC1	2.0332
1525	ole_PNC1	1528	9_H7_ole_PNC1	2.0332
1526	ole_MDH3	1529	9_F4_ole_MDH3	2.2236
1527	ole_MDH3	1530	9_F4_ole_MDH3	2.2236
1528	ole_SYM1	1531	9_A9_ole_SYM1	2.2304
1529	ole_SYM1	1532	9_A9_ole_SYM1	2.2304
1530	ole_PEX13	1533	9_G5_ole_PEX13	2.2508
1531	ole_PEX13	1534	9_G5_ole_PEX13	2.2508
1532	ole_PXA2	1535	9_C8_ole_PXA2	2.142
1533	ole_PXA2	1536	9_C8_ole_PXA2	2.142
1534	ole_ATG2	1537	9_H1_ole_ATG2	2.0128
1535	ole_ATG2	1538	9_H1_ole_ATG2	2.0128
1536	ole_FAA4	1539	9_B3_ole_FAA4	2.3868
1537	ole_FAA4	1540	9_B3_ole_FAA4	2.3868
1538	ole_YJR111C	1541	9_G9_ole_YJR111C	2.21
1539	ole_YJR111C	1542	9_G9_ole_YJR111C	2.21
1540	ole_PEX35	1543	9_G8_ole_PEX35	2.0264
1541	ole_PEX35	1544	9_G8_ole_PEX35	2.0264
1542	ctrl	1545	ctrl_p09_c1	1
1543	ctrl	1546	ctrl_p09_c1	1
1544	ole_ANT1	1547	9_D1_ole_ANT1	1.6796
1545	ole_ANT1	1548	9_D1_ole_ANT1	1.6796
1546	ole_STR3	1549	9_H8_ole_STR3	2.0332
1547	ole_STR3	1550	9_H8_ole_STR3	2.0332
1548	ole_HEM14	1551	9_C12_ole_HEM14	1.1492
1549	ole_HEM14	1552	9_C12_ole_HEM14	1.1492
1550	ole_DCI1	1553	9_G2_ole_DCI1	2.2848
1551	ole_DCI1	1554	9_G2_ole_DCI1	2.2848
1552	ole_HFD1	1555	9_F3_ole_HFD1	2.2508
1553	ole_HFD1	1556	9_F3_ole_HFD1	2.2508
1554	ole_TES1	1557	9_B9_ole_TES1	2.0604
1555	ole_TES1	1558	9_B9_ole_TES1	2.0604
1556	ole_PEX7	1559	9_F7_ole_PEX7	2.0332
1557	ole_PEX7	1560	9_F7_ole_PEX7	2.0332
1558	ole_PEX14	1561	9_H5_ole_PEX14	2.346
1559	ole_PEX14	1562	9_H5_ole_PEX14	2.346
1560	ole_PXP1	1563	9_B10_ole_PXP1	1.8972
1561	ole_PXP1	1564	9_B10_ole_PXP1	1.8972
1562	ole_control	1565	9_F11_ole_control	0
1563	ole_control	1566	9_F11_ole_control	0
1564	ole_ATG36	1567	9_A2_ole_ATG36	2.1352
1565	ole_ATG36	1568	9_A2_ole_ATG36	2.1352
1566	ctrl	1569	ctrl_p09_c1	1
1567	ctrl	1570	ctrl_p09_c1	1
1568	ole_INP2	1571	9_A4_ole_INP2	2.2168
1569	ole_INP2	1572	9_A4_ole_INP2	2.2168
1570	ole_RTC1	1573	9_D8_ole_RTC1	1.7544
1571	ole_RTC1	1574	9_D8_ole_RTC1	1.7544
1572	ole_YMS116	1575	9_E2_ole_YMS116	1.1356
1573	ole_YMS116	1576	9_E2_ole_YMS116	1.1356
1574	ole_PEX28	1577	9_A11_ole_PEX28	2.006
1575	ole_PEX28	1578	9_A11_ole_PEX28	2.006
1576	ole_SPS19	1579	9_F8_ole_SPS19	2.2168
1577	ole_SPS19	1580	9_F8_ole_SPS19	2.2168
1578	ole_PEX34	1581	9_C7_ole_PEX34	1.9992
1579	ole_PEX34	1582	9_C7_ole_PEX34	1.9992
1580	ole_PEX29	1583	9_C10_ole_PEX29	1.904
1581	ole_PEX29	1584	9_C10_ole_PEX29	1.904
1582	ole_AHP1	1585	9_B1_ole_AHP1	1.802
1583	ole_AHP1	1586	9_B1_ole_AHP1	1.802
1584	ole_RTN2	1587	9_E8_ole_RTN2	2.1624
1585	ole_RTN2	1588	9_E8_ole_RTN2	2.1624
1586	ole_LPX1	1589	9_B4_ole_LPX1	2.04
1587	ole_LPX1	1590	9_B4_ole_LPX1	2.04
1588	ctrl	1591	ctrl_p09_c1	1
1589	ctrl	1592	ctrl_p09_c1	1
1590	ctrl	1593	ctrl_p10_c1	1
1591	ctrl	1594	ctrl_p10_c1	1
1592	ole_FPK1	1595	10_A4_ole_FPK1	2.516
1593	ole_FPK1	1596	10_A4_ole_FPK1	2.516
1594	ole_BNA4	1597	10_A5_ole_BNA4	2.55
1595	ole_BNA4	1598	10_A5_ole_BNA4	2.55
1596	ole_PTC5	1599	10_C1_ole_PTC5	2.5772
1597	ole_PTC5	1600	10_C1_ole_PTC5	2.5772
1598	ole_TMA10	1601	10_C10_ole_TMA10	2.55
1599	ole_TMA10	1602	10_C10_ole_TMA10	2.55
1600	ole_FSH3	1603	10_A6_ole_FSH3	2.6588
1601	ole_FSH3	1604	10_A6_ole_FSH3	2.6588
1602	ole_YMS116	1605	10_E2_ole_YMS116	2.1284
1603	ole_YMS116	1606	10_E2_ole_YMS116	2.1284
1604	ole_YMR158C-A	1607	10_D10_ole_YMR158C-A	2.55
1605	ole_YMR158C-A	1608	10_D10_ole_YMR158C-A	2.55
1606	ole_YBR072C-A	1609	10_E4_ole_YBR072C-A	2.6928
1607	ole_YBR072C-A	1610	10_E4_ole_YBR072C-A	2.6928
1608	ole_ADY3	1611	10_A12_ole_ADY3	2.1148
1609	ole_ADY3	1612	10_A12_ole_ADY3	2.1148
1610	ctrl	1613	ctrl_p10_c1	1
1611	ctrl	1614	ctrl_p10_c1	1
1612	ole_YBR296C-A	1615	10_E5_ole_YBR296C-A	2.7812
1613	ole_YBR296C-A	1616	10_E5_ole_YBR296C-A	2.7812
1614	ole_AFR1	1617	10_B1_ole_AFR1	2.4752
1615	ole_AFR1	1618	10_B1_ole_AFR1	2.4752
1616	ole_GIS1	1619	10_A10_ole_GIS1	2.1964
1617	ole_GIS1	1620	10_A10_ole_GIS1	2.1964
1618	ole_YIL014C-A	1621	10_D8_ole_YIL014C-A	2.7132
1619	ole_YIL014C-A	1622	10_D8_ole_YIL014C-A	2.7132
1620	ole_control	1623	10_F11_ole_control	0.9928
1621	ole_control	1624	10_F11_ole_control	0.9928
1622	ole_PBP4	1625	10_C12_ole_PBP4	2.7676
1623	ole_PBP4	1626	10_C12_ole_PBP4	2.7676
1624	ole_SRO9	1627	10_C9_ole_SRO9	2.5976
1625	ole_SRO9	1628	10_C9_ole_SRO9	2.5976
1626	ole_YDL157C	1629	10_D5_ole_YDL157C	2.6588
1627	ole_YDL157C	1630	10_D5_ole_YDL157C	2.6588
1628	ole_STE23	1631	10_D12_ole_STE23	2.5568
1629	ole_STE23	1632	10_D12_ole_STE23	2.5568
1630	ctrl	1633	ctrl_p10_c1	1
1631	ctrl	1634	ctrl_p10_c1	1
1632	ole_PEX5	1635	10_E7_ole_PEX5	2.6248
1633	ole_PEX5	1636	10_E7_ole_PEX5	2.6248
1634	ole_YMS115	1637	10_D11_ole_YMS115	1.9244
1635	ole_YMS115	1638	10_D11_ole_YMS115	1.9244
1636	ole_EPO1	1639	10_B3_ole_EPO1	2.5092
1637	ole_EPO1	1640	10_B3_ole_EPO1	2.5092
1638	ole_YMS115	1641	10_C8_ole_YMS115	1.938
1639	ole_YMS115	1642	10_C8_ole_YMS115	1.938
1640	ole_TSR3	1643	10_D1_ole_TSR3	2.6316
1641	ole_TSR3	1644	10_D1_ole_TSR3	2.6316
1642	ole_EHD3	1645	10_E3_ole_EHD3	2.7404
1643	ole_EHD3	1646	10_E3_ole_EHD3	2.7404
1644	ole_PEX9	1647	10_E10_ole_PEX9	2.856
1645	ole_PEX9	1648	10_E10_ole_PEX9	2.856
1646	ctrl	1649	ctrl_p10_c1	1
1647	ctrl	1650	ctrl_p10_c1	1
1648	ole_MMO1	1651	10_F1_ole_MMO1	2.72
1649	ole_MMO1	1652	10_F1_ole_MMO1	2.72
1650	ole_YHL045W	1653	10_D7_ole_YHL045W	2.5772
1651	ole_YHL045W	1654	10_D7_ole_YHL045W	2.5772
1652	ole_YOR292C	1655	10_E1_ole_YOR292C	2.8628
1653	ole_YOR292C	1656	10_E1_ole_YOR292C	2.8628
1654	ole_UBI4	1657	10_D2_ole_UBI4	2.6112
1655	ole_UBI4	1658	10_D2_ole_UBI4	2.6112
1656	ole_GMC2	1659	10_B7_ole_GMC2	2.4208
1657	ole_GMC2	1660	10_B7_ole_GMC2	2.4208
1658	ole_RMR1	1661	10_C6_ole_RMR1	2.4548
1659	ole_RMR1	1662	10_C6_ole_RMR1	2.4548
1660	ole_PEX19	1663	10_E8_ole_PEX19	2.5908
1661	ole_PEX19	1664	10_E8_ole_PEX19	2.5908
1662	ole_BNI1	1665	10_B2_ole_BNI1	2.584
1663	ole_BNI1	1666	10_B2_ole_BNI1	2.584
1664	ole_YGR127W	1667	10_D6_ole_YGR127W	2.7336
1665	ole_YGR127W	1668	10_D6_ole_YGR127W	2.7336
1666	ctrl	1669	ctrl_p10_c1	1
1667	ctrl	1670	ctrl_p10_c1	1
1668	ole_KIP1	1671	10_B4_ole_KIP1	2.516
1669	ole_KIP1	1672	10_B4_ole_KIP1	2.516
1670	ole_YCL002C	1673	10_F2_ole_YCL002C	3.128
1671	ole_YCL002C	1674	10_F2_ole_YCL002C	3.128
1672	ole_PMU1	1675	10_A9_ole_PMU1	2.4888
1673	ole_PMU1	1676	10_A9_ole_PMU1	2.4888
1674	ole_RIM20	1677	10_C5_ole_RIM20	2.4072
1675	ole_RIM20	1678	10_C5_ole_RIM20	2.4072
1676	ole_YET1	1679	10_E11_ole_YET1	2.55
1677	ole_YET1	1680	10_E11_ole_YET1	2.55
1678	ole_TOS3	1681	10_A11_ole_TOS3	2.5296
1679	ole_TOS3	1682	10_A11_ole_TOS3	2.5296
1680	ole_IKI1	1683	10_B10_ole_IKI1	0.646
1681	ole_IKI1	1684	10_B10_ole_IKI1	0.646
1682	ole_GYP8	1685	10_B8_ole_GYP8	2.4888
1683	ole_GYP8	1686	10_B8_ole_GYP8	2.4888
1684	ole_GID7	1687	10_B6_ole_GID7	2.5024
1685	ole_GID7	1688	10_B6_ole_GID7	2.5024
1686	ctrl	1689	ctrl_p10_c1	1
1687	ctrl	1690	ctrl_p10_c1	1
1688	ole_YET2	1691	10_E12_ole_YET2	2.4684
1689	ole_YET2	1692	10_E12_ole_YET2	2.4684
1690	ole_RBG1	1693	10_C11_ole_RBG1	2.9104
1691	ole_RBG1	1694	10_C11_ole_RBG1	2.9104
1692	ole_YKL050C	1695	10_D9_ole_YKL050C	2.9104
1693	ole_YKL050C	1696	10_D9_ole_YKL050C	2.9104
1694	ole_PEX3	1697	10_E6_ole_PEX3	2.856
1695	ole_PEX3	1698	10_E6_ole_PEX3	2.856
1696	ole_RPL34A	1699	10_C7_ole_RPL34A	2.4208
1697	ole_RPL34A	1700	10_C7_ole_RPL34A	2.4208
1698	ole_JLP1	1701	10_A7_ole_JLP1	2.5296
1699	ole_JLP1	1702	10_A7_ole_JLP1	2.5296
1700	ole_BUD16	1703	10_A2_ole_BUD16	2.822
1701	ole_BUD16	1704	10_A2_ole_BUD16	2.822
1702	ole_AYT1	1705	10_A1_ole_AYT1	2.7812
1703	ole_AYT1	1706	10_A1_ole_AYT1	2.7812
1704	ctrl	1707	ctrl_p10_c1	1
1705	ctrl	1708	ctrl_p10_c1	1
1706	ole_GLR1	1709	10_A8_ole_GLR1	2.822
1707	ole_PEX7	1711	10_E9_ole_PEX7	2.6724
1708	ole_PEX7	1712	10_E9_ole_PEX7	2.6724
1709	ole_NCS6	1713	10_B11_ole_NCS6	0.8908
1710	ole_NCS6	1714	10_B11_ole_NCS6	0.8908
1711	ctrl	1715	ctrl_p10_c1	1
1712	ctrl	1716	ctrl_p10_c1	1
1713	ctrl	1717	ctrl_p11_c1	1
1714	ctrl	1718	ctrl_p11_c1	1
1715	ole_FPK1	1719	11_A4_ole_FPK1	1.8768
1716	ole_FPK1	1720	11_A4_ole_FPK1	1.8768
1717	ole_YDL157C	1721	11_D5_ole_YDL157C	1.938
1718	ole_YDL157C	1722	11_D5_ole_YDL157C	1.938
1719	ole_AFR1	1723	11_B1_ole_AFR1	2.1352
1720	ole_AFR1	1724	11_B1_ole_AFR1	2.1352
1721	ole_PMU1	1725	11_A9_ole_PMU1	2.0332
1722	ole_PMU1	1726	11_A9_ole_PMU1	2.0332
1723	ole_AYT1	1727	11_A1_ole_AYT1	2.2712
1724	ole_AYT1	1728	11_A1_ole_AYT1	2.2712
1725	ole_TOS3	1729	11_A11_ole_TOS3	1.904
1726	ole_TOS3	1730	11_A11_ole_TOS3	1.904
1727	ole_BUD16	1731	11_A2_ole_BUD16	2.1488
1728	ole_BUD16	1732	11_A2_ole_BUD16	2.1488
1729	ctrl	1733	ctrl_p11_c1	1
1730	ctrl	1734	ctrl_p11_c1	1
1731	ole_ADY3	1735	11_A12_ole_ADY3	1.666
1732	ole_ADY3	1736	11_A12_ole_ADY3	1.666
1733	ole_BNI1	1737	11_B2_ole_BNI1	2.1216
1734	ole_BNI1	1738	11_B2_ole_BNI1	2.1216
1735	ole_YMS115	1739	11_D11_ole_YMS115	1.3124
1736	ole_YMS115	1740	11_D11_ole_YMS115	1.3124
1737	ole_YOR292C	1741	11_E1_ole_YOR292C	2.1964
1738	ole_YOR292C	1742	11_E1_ole_YOR292C	2.1964
1739	ole_SRO9	1743	11_C9_ole_SRO9	2.0128
1740	ole_SRO9	1744	11_C9_ole_SRO9	2.0128
1741	ole_EPO1	1745	11_B3_ole_EPO1	2.2168
1742	ole_EPO1	1746	11_B3_ole_EPO1	2.2168
1743	ole_PBP4	1747	11_C12_ole_PBP4	1.9108
1744	ole_PBP4	1748	11_C12_ole_PBP4	1.9108
1745	ole_PTC5	1749	11_C1_ole_PTC5	1.428
1746	ole_PTC5	1750	11_C1_ole_PTC5	1.428
1747	ole_KIP1	1751	11_B4_ole_KIP1	1.9992
1748	ole_KIP1	1752	11_B4_ole_KIP1	1.9992
1749	ole_GYP8	1753	11_B8_ole_GYP8	1.7952
1750	ole_GYP8	1754	11_B8_ole_GYP8	1.7952
1751	ctrl	1755	ctrl_p11_c1	1
1752	ctrl	1756	ctrl_p11_c1	1
1753	ole_TSR3	1757	11_D1_ole_TSR3	2.3596
1754	ole_TSR3	1758	11_D1_ole_TSR3	2.3596
1755	ole_PEX3	1759	11_E6_ole_PEX3	2.1692
1756	ole_PEX3	1760	11_E6_ole_PEX3	2.1692
1757	ole_YET1	1761	11_E11_ole_YET1	2.0264
1758	ole_YET1	1762	11_E11_ole_YET1	2.0264
1759	ole_YMS115	1763	11_C8_ole_YMS115	1.156
1760	ole_YMS115	1764	11_C8_ole_YMS115	1.156
1761	ole_GMC2	1765	11_B7_ole_GMC2	1.8224
1762	ole_GMC2	1766	11_B7_ole_GMC2	1.8224
1763	ole_GID7	1767	11_B6_ole_GID7	1.9584
1764	ole_GID7	1768	11_B6_ole_GID7	1.9584
1765	ole_PEX9	1769	11_E10_ole_PEX9	2.0536
1766	ole_PEX9	1770	11_E10_ole_PEX9	2.0536
1767	ole_YBR072C-A	1771	11_E4_ole_YBR072C-A	2.0672
1768	ole_YBR072C-A	1772	11_E4_ole_YBR072C-A	2.0672
1769	ole_YCL002C	1773	11_F2_ole_YCL002C	2.5364
1770	ole_YCL002C	1774	11_F2_ole_YCL002C	2.5364
1771	ctrl	1775	ctrl_p11_c1	1
1772	ctrl	1776	ctrl_p11_c1	1
1773	ole_STE23	1777	11_D12_ole_STE23	1.836
1774	ole_STE23	1778	11_D12_ole_STE23	1.836
1775	ole_UBI4	1779	11_D2_ole_UBI4	1.9448
1776	ole_UBI4	1780	11_D2_ole_UBI4	1.9448
1777	ole_YKL050C	1781	11_D9_ole_YKL050C	2.1556
1778	ole_YKL050C	1782	11_D9_ole_YKL050C	2.1556
1779	ole_YHL045W	1783	11_D7_ole_YHL045W	2.1964
1780	ole_YHL045W	1784	11_D7_ole_YHL045W	2.1964
1781	ole_MMO1	1785	11_F1_ole_MMO1	2.5296
1782	ole_MMO1	1786	11_F1_ole_MMO1	2.5296
1783	ole_BNA4	1787	11_A5_ole_BNA4	1.9516
1784	ole_BNA4	1788	11_A5_ole_BNA4	1.9516
1785	ole_control	1789	11_F11_ole_control	0.3468
1786	ole_control	1790	11_F11_ole_control	0.3468
1787	ole_YET2	1791	11_E12_ole_YET2	1.87
1788	ole_YET2	1792	11_E12_ole_YET2	1.87
1789	ole_PEX5	1793	11_E7_ole_PEX5	2.1624
1790	ole_PEX5	1794	11_E7_ole_PEX5	2.1624
1791	ole_GLR1	1795	11_A8_ole_GLR1	2.1148
1792	ole_GLR1	1796	11_A8_ole_GLR1	2.1148
1793	ctrl	1797	ctrl_p11_c1	1
1794	ctrl	1798	ctrl_p11_c1	1
1795	ole_RPL34A	1799	11_C7_ole_RPL34A	1.9516
1796	ole_RPL34A	1800	11_C7_ole_RPL34A	1.9516
1797	ole_PEX7	1801	11_E9_ole_PEX7	2.21
1798	ole_PEX7	1802	11_E9_ole_PEX7	2.21
1799	ole_YMR158C-A	1803	11_D10_ole_YMR158C-A	2.04
1800	ole_YMR158C-A	1804	11_D10_ole_YMR158C-A	2.04
1801	ole_TMA10	1805	11_C10_ole_TMA10	1.8632
1802	ole_TMA10	1806	11_C10_ole_TMA10	1.8632
1803	ole_GIS1	1807	11_A10_ole_GIS1	1.7136
1804	ole_GIS1	1808	11_A10_ole_GIS1	1.7136
1805	ole_FSH3	1809	11_A6_ole_FSH3	2.1692
1806	ole_FSH3	1810	11_A6_ole_FSH3	2.1692
1807	ole_YGR127W	1811	11_D6_ole_YGR127W	2.3528
1808	ole_YGR127W	1812	11_D6_ole_YGR127W	2.3528
1809	ole_YBR296C-A	1813	11_E5_ole_YBR296C-A	1.9788
1810	ole_YBR296C-A	1814	11_E5_ole_YBR296C-A	1.9788
1811	ole_NCS6	1815	11_B11_ole_NCS6	1.5708
1812	ole_NCS6	1816	11_B11_ole_NCS6	1.5708
1813	ctrl	1817	ctrl_p11_c1	1
1814	ctrl	1818	ctrl_p11_c1	1
1815	ole_RMR1	1819	11_C6_ole_RMR1	2.0196
1816	ole_RMR1	1820	11_C6_ole_RMR1	2.0196
1817	ole_JLP1	1821	11_A7_ole_JLP1	1.8088
1818	ole_JLP1	1822	11_A7_ole_JLP1	1.8088
1819	ole_YMS116	1823	11_E2_ole_YMS116	1.4076
1820	ole_YMS116	1824	11_E2_ole_YMS116	1.4076
1821	ole_PEX19	1825	11_E8_ole_PEX19	1.9788
1822	ole_PEX19	1826	11_E8_ole_PEX19	1.9788
1823	ole_EHD3	1827	11_E3_ole_EHD3	2.108
1824	ole_EHD3	1828	11_E3_ole_EHD3	2.108
1825	ole_IKI1	1829	11_B10_ole_IKI1	1.4552
1826	ole_IKI1	1830	11_B10_ole_IKI1	1.4552
1827	ole_RIM20	1831	11_C5_ole_RIM20	1.598
1828	ole_RIM20	1832	11_C5_ole_RIM20	1.598
1829	ctrl	1833	ctrl_p11_c1	1
1830	ctrl	1834	ctrl_p11_c1	1
1831	ole_YIL014C-A	1835	11_D8_ole_YIL014C-A	2.1556
1832	ole_YIL014C-A	1836	11_D8_ole_YIL014C-A	2.1556
1833	ole_RBG1	1837	11_C11_ole_RBG1	2.0128
1834	ole_RBG1	1838	11_C11_ole_RBG1	2.0128
1835	ctrl	1839	ctrl_p11_c1	1
1836	ctrl	1840	ctrl_p11_c1	1
1837	ctrl	1841	ctrl_p12_c1	1
1838	ctrl	1842	ctrl_p12_c1	1
1839	ole_RIM20	1843	12_C5_ole_RIM20	1.428
1840	ole_RIM20	1844	12_C5_ole_RIM20	1.428
1841	ole_KIP1	1845	12_B4_ole_KIP1	1.8632
1842	ole_KIP1	1846	12_B4_ole_KIP1	1.8632
1843	ole_YET1	1847	12_E11_ole_YET1	2.006
1844	ole_YET1	1848	12_E11_ole_YET1	2.006
1845	ole_YHL045W	1849	12_D7_ole_YHL045W	2.0536
1846	ole_YHL045W	1850	12_D7_ole_YHL045W	2.0536
1847	ole_FPK1	1851	12_A4_ole_FPK1	1.972
1848	ole_FPK1	1852	12_A4_ole_FPK1	1.972
1849	ole_GYP8	1853	12_B8_ole_GYP8	1.802
1850	ole_GYP8	1854	12_B8_ole_GYP8	1.802
1851	ole_ADY3	1855	12_A12_ole_ADY3	1.768
1852	ole_ADY3	1856	12_A12_ole_ADY3	1.768
1853	ole_SRO9	1857	12_C9_ole_SRO9	1.8972
1854	ole_SRO9	1858	12_C9_ole_SRO9	1.8972
1855	ole_JLP1	1859	12_A7_ole_JLP1	1.6864
1856	ole_JLP1	1860	12_A7_ole_JLP1	1.6864
1857	ole_FSH3	1861	12_A6_ole_FSH3	1.9924
1858	ole_FSH3	1862	12_A6_ole_FSH3	1.9924
1859	ctrl	1863	ctrl_p12_c1	1
1860	ctrl	1864	ctrl_p12_c1	1
1861	ole_YGR127W	1865	12_D6_ole_YGR127W	2.176
1862	ole_YGR127W	1866	12_D6_ole_YGR127W	2.176
1863	ole_UBI4	1867	12_D2_ole_UBI4	2.21
1864	ole_UBI4	1868	12_D2_ole_UBI4	2.21
1865	ole_EHD3	1869	12_E3_ole_EHD3	2.0672
1866	ole_EHD3	1870	12_E3_ole_EHD3	2.0672
1867	ole_IKI1	1871	12_B10_ole_IKI1	1.3804
1868	ole_IKI1	1872	12_B10_ole_IKI1	1.3804
1869	ole_YCL002C	1873	12_F2_ole_YCL002C	2.2372
1870	ole_YCL002C	1874	12_F2_ole_YCL002C	2.2372
1871	ctrl	1875	ctrl_p12_c1	1
1872	ctrl	1876	ctrl_p12_c1	1
1873	ole_YOR292C	1877	12_E1_ole_YOR292C	2.244
1874	ole_YOR292C	1878	12_E1_ole_YOR292C	2.244
1875	ole_PTC5	1879	12_C1_ole_PTC5	2.1692
1876	ole_PTC5	1880	12_C1_ole_PTC5	2.1692
1877	ole_STE23	1881	12_D12_ole_STE23	1.938
1878	ole_STE23	1882	12_D12_ole_STE23	1.938
1879	ole_TSR3	1883	12_D1_ole_TSR3	2.2508
1880	ole_TSR3	1884	12_D1_ole_TSR3	2.2508
1881	ole_PEX9	1885	12_E10_ole_PEX9	1.9516
1882	ole_PEX9	1886	12_E10_ole_PEX9	1.9516
1883	ole_BUD16	1887	12_A2_ole_BUD16	1.9584
1884	ole_BUD16	1888	12_A2_ole_BUD16	1.9584
1885	ole_PEX5	1889	12_E7_ole_PEX5	1.904
1886	ole_PEX5	1890	12_E7_ole_PEX5	1.904
1887	ole_GIS1	1891	12_A10_ole_GIS1	1.8632
1888	ole_GIS1	1892	12_A10_ole_GIS1	1.8632
1889	ctrl	1893	ctrl_p12_c1	1
1890	ctrl	1894	ctrl_p12_c1	1
1891	ole_BCS1	1895	12_B9_ole_BCS1	0.5168
1892	ole_BCS1	1896	12_B9_ole_BCS1	0.5168
1893	ole_BNI1	1897	12_B2_ole_BNI1	2.1556
1894	ole_BNI1	1898	12_B2_ole_BNI1	2.1556
1895	ole_NCS6	1899	12_B11_ole_NCS6	1.5164
1896	ole_NCS6	1900	12_B11_ole_NCS6	1.5164
1897	ole_PBP4	1901	12_C12_ole_PBP4	1.4484
1898	ole_PBP4	1902	12_C12_ole_PBP4	1.4484
1899	ole_MMO1	1903	12_F1_ole_MMO1	2.2168
1900	ole_MMO1	1904	12_F1_ole_MMO1	2.2168
1901	ole_PEX19	1905	12_E8_ole_PEX19	1.598
1902	ole_PEX19	1906	12_E8_ole_PEX19	1.598
1903	ole_YMS115	1907	12_D11_ole_YMS115	1.2716
1904	ole_YMS115	1908	12_D11_ole_YMS115	1.2716
1905	ole_control	1909	12_F11_ole_control	0.1088
1906	ole_control	1910	12_F11_ole_control	0.1088
1907	ole_RPL34A	1911	12_C7_ole_RPL34A	1.836
1908	ole_RPL34A	1912	12_C7_ole_RPL34A	1.836
1909	ole_GLR1	1913	12_A8_ole_GLR1	2.0876
1910	ole_GLR1	1914	12_A8_ole_GLR1	2.0876
1911	ctrl	1915	ctrl_p12_c1	1
1912	ctrl	1916	ctrl_p12_c1	1
1913	ole_YKL050C	1917	12_D9_ole_YKL050C	1.8156
1914	ole_YKL050C	1918	12_D9_ole_YKL050C	1.8156
1915	ole_EPO1	1919	12_B3_ole_EPO1	1.904
1916	ole_EPO1	1920	12_B3_ole_EPO1	1.904
1917	ole_AYT1	1921	12_A1_ole_AYT1	2.0128
1918	ole_AYT1	1922	12_A1_ole_AYT1	2.0128
1919	ole_TOS3	1923	12_A11_ole_TOS3	1.8088
1920	ole_TOS3	1924	12_A11_ole_TOS3	1.8088
1921	ole_YMR158C-A	1925	12_D10_ole_YMR158C-A	1.7884
1922	ole_YMR158C-A	1926	12_D10_ole_YMR158C-A	1.7884
1923	ole_GMC2	1927	12_B7_ole_GMC2	1.8836
1924	ole_GMC2	1928	12_B7_ole_GMC2	1.8836
1925	ole_YDL157C	1929	12_D5_ole_YDL157C	1.6932
1926	ole_YDL157C	1930	12_D5_ole_YDL157C	1.6932
1927	ole_YIL014C-A	1931	12_D8_ole_YIL014C-A	1.8768
1928	ole_YIL014C-A	1932	12_D8_ole_YIL014C-A	1.8768
1929	ole_YBR296C-A	1933	12_E5_ole_YBR296C-A	1.8156
1930	ole_YBR296C-A	1934	12_E5_ole_YBR296C-A	1.8156
1931	ole_RBG1	1935	12_C11_ole_RBG1	1.5912
1932	ole_RBG1	1936	12_C11_ole_RBG1	1.5912
1933	ctrl	1937	ctrl_p12_c1	1
1934	ctrl	1938	ctrl_p12_c1	1
1935	ole_GID7	1939	12_B6_ole_GID7	1.8224
1936	ole_GID7	1940	12_B6_ole_GID7	1.8224
1937	ole_YBR072C-A	1941	12_E4_ole_YBR072C-A	1.8768
1938	ole_YBR072C-A	1942	12_E4_ole_YBR072C-A	1.8768
1939	ole_YMS116	1943	12_E2_ole_YMS116	1.1696
1940	ole_YMS116	1944	12_E2_ole_YMS116	1.1696
1941	ole_BNA4	1945	12_A5_ole_BNA4	1.7136
1942	ole_BNA4	1946	12_A5_ole_BNA4	1.7136
1943	ole_PEX3	1947	12_E6_ole_PEX3	1.7748
1944	ole_PEX3	1948	12_E6_ole_PEX3	1.7748
1945	ole_YET2	1949	12_E12_ole_YET2	1.8224
1946	ole_YET2	1950	12_E12_ole_YET2	1.8224
1947	ole_PMU1	1951	12_A9_ole_PMU1	1.8496
1948	ole_PMU1	1952	12_A9_ole_PMU1	1.8496
1949	ole_TMA10	1953	12_C10_ole_TMA10	1.5912
1950	ole_TMA10	1954	12_C10_ole_TMA10	1.5912
1951	ole_RMR1	1955	12_C6_ole_RMR1	1.8836
1952	ole_RMR1	1956	12_C6_ole_RMR1	1.8836
1953	ole_YMS115	1957	12_C8_ole_YMS115	1.1152
1954	ole_YMS115	1958	12_C8_ole_YMS115	1.1152
1955	ctrl	1959	ctrl_p12_c1	1
1956	ctrl	1960	ctrl_p12_c1	1
1957	ole_PEX7	1961	12_E9_ole_PEX7	1.598
1958	ole_PEX7	1962	12_E9_ole_PEX7	1.598
1959	ole_AFR1	1963	12_B1_ole_AFR1	2.0128
1960	ole_AFR1	1964	12_B1_ole_AFR1	2.0128
1961	ctrl	1965	ctrl_p12_c1	1
1962	ctrl	1966	ctrl_p12_c1	1
1963	glu_YMS115	616	4_D11_glu_YMS115	1.2963
1964	glu_TSR3	900	6_D1_glu_TSR3	2.533
1965	ole_ATG2	1016	7_H1_ole_ATG2	2.176
1966	ole_GLR1	1710	10_A8_ole_GLR1	2.822

## Sheet: ions
ionIdx	ionMz	ionAverageInt	ionQualTIC	Top annotation name	Top annotation ids	Top annotation formula	Top annotation ion	Top annotation score
1	59.0135	35406.7	0.95292	Acetatic acid	C00033; C00266	C2H4O2	-H(-)	100
2	70.0295	2470.77	0.340884	Acrylamide	C01659	C3H5NO	-H(-)	100
3	71.0136	24168.7	0.910866	Propenoic acid C3:1	C00511; C00546	C3H4O2	-H(-)	100
4	73.0293	12533.6	0.83832	C3:0 (Propionic acid)	C00163; C00424	C3H6O2	-H(-)	100
5	74.0246	8474.99	0.911551	Glycine	C00037	C2H5NO2	-H(-)	100
6	85.0294	93989.9	0.950063	Succinic aldehyde	C00741	C4H6O2	-H(-)	100
7	86.0246	4325.16	0.806084	Dehydroalanine	C02218	C3H5NO2	-H(-)	100
8	87.0448	5337.28	0.807054	C4:0 (Butyric acid)	C00810; C01769	C4H8O2	-H(-)	100
9	88.0403	176562	0.99286	Alanine	C00041; C00099	C3H7NO2	-H(-)	100
10	89.0243	46555.3	0.957726	Lactate	C00184; C00186; C00256; C00577; C01013	C3H6O3	-H(-)	100
11	91.0399	1818.39	0.872414	Glycerol	C00116	C3H8O3	-H(-)	100
12	93.0345	24851.1	0.744458	Phenol	C00146	C6H6O	-H(-)	100
13	102.056	403881	0.983128	Aminobutanoic acid (ABA)	C00334; C02356; C03284	C4H9NO2	-H(-)	100
14	104.035	33475.8	0.96963	Serine	C00065; C00740	C3H7NO3	-H(-)	100
15	105.019	2511.63	0.506073	D-Glyceric acid	C00258	C3H6O4	-H(-)	100
16	109.041	14534.9	0.870141	N-Acetylimidazole	C05130	C5H6N2O	-H(-)	100
17	111.02	282951	0.955408	Uracil	C00106	C4H4N2O2	-H(-)	100
18	113.024	178591	0.948308	2-Hydroxy-2,4-pentadienoic acid	C07091	C5H6O3	-H(-)	100
19	114.056	458271	0.988298	Proline	C00148; C18170	C5H9NO2	-H(-)	100
20	115.003	58221.4	0.746561	Fumarate	C00122	C4H4O4	-H(-)	100
21	115.04	9969.79	0.827907	Ketovaline	C00141; C03273	C5H8O3	-H(-)	100
22	116.035	4572.02	0.848941	Aspartate semialdehyde	C00441; C03508	C4H7NO3	-H(-)	100
23	116.072	423607	0.992172	Valine; Betaine	C00183	C5H11NO2	-H(-)	100
24	117.019	255142	0.857069	Succinate	C00042; C02170	C4H6O4	-H(-)	100
25	118.051	69500.5	0.98145	Threonine	C00188; C00263; C05519	C4H9NO3	-H(-)	100
26	118.98	177885	0.960572	Mercaptopyruvic acid	C00957	C3H4O3S	-H(-)	100
27	119.05	27972.8	0.946014	Phenylacetaldehyde	C00601; C05627	C8H8O	-H(-)	100
28	120.012	4673.1	0.866205	Cys	C00097	C3H7NO2S	-H(-)	100
29	121.029	17335.5	0.703358	Benzoate	C00180	C7H6O2	-H(-)	100
30	121.041	4104.3	0.482789	Nicotinamide	C00153	C6H6N2O	-H(-)	100
31	122.025	5012.75	-0.062216	Nicotinate	C00253	C6H5NO2	-H(-)	100
32	128.035	662260	0.984973	Oxoproline	C01879; C04281	C5H7NO3	-H(-)	100
33	129.019	49653.8	0.848971	Itaconate	C00433	C5H6O4	-H(-)	100
34	129.055	30411.5	0.94177	4-Methyl-2-oxopentanoate	C00233; C00671; C06102	C6H10O3	-H(-)	100
35	130.051	8192.17	0.828359	5-Aminolevulinic acid	C00430; C01157; C01165	C5H9NO3	-H(-)	100
36	130.087	4.91407e+06	0.994349	(Iso)Leucine	C00123; C00407	C6H13NO2	-H(-)	100
37	131.035	11538.3	0.764176	Glutarate	C00489; C00900; C04181; C06010	C5H8O4	-H(-)	100
38	131.046	62202.7	0.981121	Asparagine	C00152	C4H8N2O3	-H(-)	100
39	131.071	188184	0.969594	D-2-Hydroxyisocaproate	C06103	C6H12O3	-H(-)	100
40	131.083	452981	0.523813	Ornithine	C00077	C5H12N2O2	-H(-)	100
41	132.03	192925	0.988726	Aspartate	C00049	C4H7NO4	-H(-)	100
42	133.014	322202	0.660672	Malate	C00149	C4H6O5	-H(-)	100
43	133.051	113809	0.914635	Deoxyribose	C01801; C04039; C04272	C5H10O4	-H(-)	100
44	134.047	269384	0.852408	2-Hydroxymethylserine	C06056	C4H9NO4	-H(-)	100
45	135.031	11058.8	0.911023	Hypoxanthine	C00262	C5H4N4O	-H(-)	100
46	135.045	33783.9		Phenyl acetate	C03765; C06224; C07086	C8H8O2	-H(-)	100
47	135.05	22334.8	0.983299	Phenyl acetate	C03765; C06224; C07086	C8H8O2	-H(-)	100
48	136.04	33551.1	0.971428	Anthranilate	C00108; C00568	C7H7NO2	-H(-)	100
49	137.027	197130	0.971674	4-Hydroxybenzoate	C00156	C7H6O3	-H(-)	100
50	138.023	3.037e+06	-0.974464	4-Nitrophenol	C00870	C6H5NO3	-H(-)	100
51	138.064	6171.6	0.874975	4-Amino-5-hydroxymethyl-2-methylpyrimidine	C01279; C01929	C6H9N3O	-H(-)	100
52	139.007	202727	-0.34854	cis-4-Carboxymethylenebut-2-en-4-olide	C04431; C12838	C6H4O4	-H(-)	100
53	139.976	18912.7	0.685589	Carbamoyl phosphate	C00169	CH4NO5P	-H(-)	100
54	144.066	4567.53	0.8616	4-Acetamidobutanoate	C02946; C04076	C6H11NO3	-H(-)	100
55	145.014	9731.62	0.834084	Oxoglutarate	C00026	C5H6O5	-H(-)	100
56	145.05	34592	0.939939	2-Dehydropantoate	C00966; C06006; C14463	C6H10O4	-H(-)	100
57	145.062	490982	0.988991	Glutamine	C00064	C5H10N2O3	-H(-)	100
58	145.098	1.11222e+06	0.391603	Lysine	C00047	C6H14N2O2	-H(-)	100
59	146.046	2.13259e+06	0.984789	Glutamate	C00025; C00302; C00979; C05938	C5H9NO4	-H(-)	100
60	147.03	89544.9	0.797139	Hydroxyglutarate	C01087; C06032	C5H8O5	-H(-)	100
61	147.066	89827.9	0.919488	Mevalonate	C00418; C00522; C06007	C6H12O4	-H(-)	100
62	148.044	112742	0.989691	Methionine	C00073	C5H11NO2S	-H(-)	100
63	150.041	6713.75	0.918674	Guanine	C00242	C5H5N5O	-H(-)	100
64	151.026	6145.79	0.922259	Xanthine	C00385	C5H4N4O2	-H(-)	100
65	151.04	8622.69	0.612857	4-Hydroxyphenylacetate	C00642; C04043	C8H8O3	-H(-)	100
66	151.06	1904.67	0.787853	Xylitol	C00379	C5H12O5	-H(-)	100
67	152.035	21121.3	0.942743	3-Hydroxyanthranilate	C00632	C7H7NO3	-H(-)	100
68	154.062	497073	0.935363	Histidine	C00135	C6H9N3O2	-H(-)	100
69	155.01	26352.9	0.865562	Orotate	C00295	C5H4N2O4	-H(-)	100
70	155.014	12626.1	0.902368	Orotate	C00295	C5H4N2O4	-H(-)	100
71	155.046	17934.5	0.840426	1-Naphthaldehyde	C14090; C14099	C11H8O	-H(-)	100
72	157.05	11657.1	0.860355	Isopropylmaleate	C02631	C7H10O4	-H(-)	100
73	157.062	3866.15	0.824721	(2-Naphthyl)methanol	C02909; C14089	C11H10O	-H(-)	100
74	158.061	17928.6	0.86576	Indole-3-acetaldehyde	C00637	C10H9NO	-H(-)	100
75	160.062	15819.6	0.934739	Aminoadipate	C00956; C01077	C6H11NO4	-H(-)	100
76	161.006	5293.23	0.85543	Hydroxyoxoglutarate	C05946	C5H6O6	-H(-)	100
77	162.041	2498	0.860033	Hydroxy-Glu	C05947	C5H9NO5	-H(-)	100
78	162.049	5731.26		Hydroxy-Glu	C05947	C5H9NO5	-H(-)	35
79	163.039	11292.7	0.940419	Coumarate	C00166; C00811	C9H8O3	-H(-)	100
80	164.038	24463.4	0.956946	Formylanthranilate; Met-oxide	C02989; C05653	C5H11NO3S; C8H7NO3	-H(-); -H(-)	100
81	164.072	548402	0.994071	Phenylalanine	C00079; C02265	C9H11NO2	-H(-)	100
82	165.056	16830.7	0.923879	3-Methoxy-4-hydroxyphenylacetaldehyde	C05581	C9H10O3	-H(-)	100
83	166.051	4221.88	0.871716	Pyridoxal	C00250	C8H9NO3	-H(-)	100
84	167.036	10763.9	0.676426	Homogentisate	C01161; C05577	C8H8O4	-H(-)	100
85	167.071	4002.43	0.709847	N-Trimethyl-2-aminoethylphosphonate	C06459	C5H15NO3P	-H(-)	100
86	167.997	6033.9	0.933261	Cysteic acid	C00506	C3H7NO5S	-H(-)	100
87	168.066	20006.9	0.904765	Pyridoxine	C00314	C8H11NO3	-H(-)	100
88	168.99	97531.9	-0.707971	Glycerone phosphate	C00111; C00118	C3H7O6P	-H(-)	100
89	169.05	3638.07	0.580289	3,4-Dihydroxyphenylethyleneglycol	C05576	C8H10O4	-H(-)	100
90	171.007	8579.66	0.950311	sn-Glycerol 3-phosphate	C00093	C3H9O6P	-H(-)	100
91	171.029	4266.5	0.419738	3-Dehydroshikimate	C02637	C7H8O5	-H(-)	100
92	172.061	7106.14	0.867555	Acetyl-Glu-semialdehyde	C01250	C7H11NO4	-H(-)	100
93	173.009	33560.3	0.877103	Aconitate	C00417	C6H6O6	-H(-)	100
94	173.045	5574.5	0.729293	Shikimate	C00493; C04236	C7H10O5	-H(-)	100
95	173.104	1.34833e+06	0.242946	Arginine	C00062	C6H14N4O2	-H(-)	92
96	174.056	11590.9	0.939541	Indole-3-acetate	C00954; C05634	C10H9NO2	-H(-)	100
97	175.024	3102.35	0.756433	Hexuronic acid; Ascorbate	C02670	C6H8O6	-H(-)	100
98	175.036	3419.39	0.839783	Carbamoyl-Asp	C00438	C5H8N2O5	-H(-)	100
99	175.061	104793	0.931467	3-Propylmalate	C02504; C04411	C7H12O5	-H(-)	100
100	177.034	5603.74	0.876108	Cys-Gly	C01419	C5H10N2O3S	-H(-)	100
101	179.036	6549.06	0.818959	3-(4-Hydroxyphenyl)pyruvate	C01179; C01197	C9H8O4	-H(-)	100
102	179.056	417801	0.988455	Hexose	C00031; C00095; C00124; C00137; C00159; C00221; C00267; C00984; C02336	C6H12O6	-H(-)	100
103	180.066	319456	0.994737	Tyrosine	C00082	C9H11NO3	-H(-)	100
104	181.974	1121.35	0.929952	Se-Methyl-L-selenocysteine	C05689; C05698	C4H9NO2Se	-H(-)	25
105	182.973	4982.03	0.902575	3-Phosphonooxypyruvate	C03232	C3H5O7P	-H(-)	100
106	183.066	3550.73	0.635719	Choline-P	C00588	C5H15NO4P	-H(-)	100
107	184.002	265546	0.942142	Phosphoserine	C01005	C3H8NO6P	-H(-)	100
108	184.986	19070.4	0.870427	Phosphoglycerate	C00197; C00631	C3H7O7P	-H(-)	100
109	186.114	3949.8	0.91936	8-Amino-7-oxononanoate	C01092	C9H17NO3	-H(-)	100
110	187.025	31907.9	0.74446	(Z)-But-1-ene-1,2,4-tricarboxylate	C04002; C04225	C7H8O6	-H(-)	100
111	188.035	12378.9	0.980286	1-Nitronaphthalene-5,6-oxide	C14800; C14802	C10H7NO3	-H(-)	100
112	188.056	25355.8	0.892631	Acetyl-Glu	C00624	C7H11NO5	-H(-)	100
113	189.005	1699.01	0.864878	Oxalosuccinate	C05379	C6H6O7	-H(-)	100
114	189.039	4120.78	0.876488	3-Dehydroquinate	C00944	C7H10O6	-H(-)	100
115	190.054	10307.3	0.94569	5-Hydroxyindoleacetate	C05635; C16596	C10H9NO3	-H(-)	100
116	190.973	5046.58	0.953373	2-Chloromaleylacetate	C06329	C6H5ClO5	-H(-)	25
117	191.02	843717	0.662477	(Iso)Citrate	C00158; C00311	C6H8O7	-H(-)	100
118	195.051	15337.8	0.89627	Hexonic acid	C00257; C00800	C6H12O7	-H(-)	100
119	198.017	1968.32	0.918545	P-homoserine	C01102; C05702; C12215	C4H10NO6P	-H(-)	100
120	199.002	4377.19	0.897419	D-Erythrose 4-phosphate	C00279	C4H9O7P	-H(-)	100
121	203.083	560015	0.995477	Tryptophan	C00078	C11H12N2O2	-H(-)	100
122	205.036	239360	0.642593	(R)-2-Hydroxybutane-1,2,4-tricarboxylate	C01251; C02225; C05662	C7H10O7	-H(-)	100
123	206.046	12012.1	0.521498	4-(2-Aminophenyl)-2,4-dioxobutanoate	C01252	C10H9NO4	-H(-)	100
124	206.082	2493.1	0.912361	Acetyl-Phe	C05620	C11H13NO3	-H(-)	100
125	207.079	7876.25	-0.126977	Kynurenine	C00328; C05647	C10H12N2O3	-H(-)	100
126	208.058	3867.02	0.860256	3-Carbamoyl-2-phenylpropionic acid	C16591	C10H11NO4	-H(-)	100
127	209.032	6581.16	0.89728	D-Glucarate	C00818	C6H10O8	-H(-)	100
128	213.017	4749.2	0.847459	2-Deoxy-D-ribose 1-phosphate	C00672; C00673	C5H11O7P	-H(-)	100
129	213.124	4509.73	0.917069	Dethiobiotin	C01909	C10H18N2O3	-H(-)	100
130	214.049	9764.5	0.943945	sn-Glycero-3-phosphoethanolamine	C01233	C5H14NO6P	-H(-)	100
131	218.034	27436.3	0.803225	4-Amino-2-methyl-5-phosphomethylpyrimidine	C04556	C6H10N3O4P	-H(-)	100
132	218.103	22837.4	0.973696	Pantothenate	C00864	C9H17NO5	-H(-)	100
133	219.027	6178.89		3-(Imidazol-4-yl)-2-oxopropyl phosphate	C01267	C6H9N2O5P	-H(-)	21
134	219.175	17833.5	-0.377004	2-trans,6-trans-Farnesal	C03461	C15H24O	-H(-)	100
135	220.081	4231.91	0.92201	N-Acetyl-D-glucosamine	C00140	C8H15NO6	-H(-)	100
136	221.06	100626	0.960409	Cystathionine	C00542; C02291	C7H14N2O4S	-H(-)	100
137	221.998	2617.4	0.825316	4-Methyl-5-(2-phosphoethyl)thiazole	C04327	C6H10NO4PS	-H(-)	100
138	222.044	3171.22	0.920733	4-(2-Amino-3-hydroxyphenyl)-2,4-dioxobutanoate	C05645	C10H9NO5	-H(-)	100
139	223.072	5274.82	0.910981	3-Hydroxy-L-kynurenine	C03227; C05651	C10H12N2O4	-H(-)	100
140	227.066	3013.66	0.90843	Deoxyuridine	C00526	C9H12N2O5	-H(-)	100
141	229.012	7751	0.955228	Pentose P	C00117; C00199; C00231; C00620	C5H11O8P	-H(-)	100
142	235.074	8472.44	0.937092	L-Formylkynurenine	C02700	C11H12N2O4	-H(-)	100
143	237.028	13270.9	0.933756	D-erythro-1-(Imidazol-4-yl)glycerol 3-phosphate	C04666	C6H11N2O6P	-H(-)	100
144	242.08	12090	0.927661	Cytidine	C00475; C05711	C9H13N3O5	-H(-)	100
145	243.062	19601.5	0.961568	Uridine	C00299; C02067	C9H12N2O6	-H(-)	100
146	246.018	5906.82	0.92765	Pyridoxal phosphate	C00018	C8H10NO6P	-H(-)	100
147	249.055	41845.9	0.957623	gamma-L-Glutamyl-L-cysteine	C00669	C8H14N2O5S	-H(-)	100
148	253.049	5676.41	0.462105	5-L-Glutamyl-taurine	C05844	C7H14N2O6S	-H(-)	100
149	254.088	4375.88	0.946086	2-Amino-4-hydroxy-6-(D-erythro-1,2,3-trihydroxypropyl)-7,8-dihydropteridine...	C03150; C04874	C11H15N2O5; C9H13N5O4	-H(-); -H(-)	100
150	258.039	2410.61	0.905286	Hexosamine P	C00352; C12214	C6H14NO8P	-H(-)	100
151	259.023	86219.8	0.973065	Hexose P	C00085; C00092; C00103; C00275; C00446; C00636; C00668; C01094; C01097; C01172; C01177; C03546; C04006; C05345	C6H13O9P	-H(-)	100
152	259.027	60991.6	0.946494	Hexose P	C00085; C00092; C00103; C00275; C00446; C00636; C00668; C01094; C01097; C01172; C01177; C03546; C04006; C05345	C6H13O9P	-H(-)	100
153	264.1	5635.33	0.111558	Thiamine	C00378	C12H17N4OS	-H(-)	100
154	267.073	21782.7	0.972573	Inosine	C00294	C10H12N4O5	-H(-)	100
155	268.022	17979.4	0.926751	N-Acetyl-L-glutamate 5-phosphate	C04133	C7H12NO8P	-H(-)	100
156	274.048	3206.29	0.900365	Paraoxon	C06606	C10H14NO6P	-H(-)	100
157	275.125	150849	0.937281	N6-(L-1,3-Dicarboxypropyl)-L-lysine	C00449	C11H20N2O6	-H(-)	100
158	279.233	111858	-0.414464	C18:2	C01595	C18H32O2	-H(-)	100
159	285.052	3611.73	0.933694	5'-Phosphoribosylglycinamide	C03838	C7H15N2O8P	-H(-)	100
160	285.149	5181.02	0.695389	16alpha-Hydroxyestrone	C05300	C18H22O3	-H(-)	100
161	287.021	4251.87	0.905326	2-Dehydro-3-deoxy-D-arabino-heptonate 7-phosphate	C04691	C7H13O10P	-H(-)	100
162	289.033	9499.02	0.94578	Sedoheptulose P	C05382	C7H15O10P	-H(-)	100
163	289.116	7985.89	0.902001	N-(L-Arginino)succinate	C03406	C10H18N4O6	-H(-)	100
164	297.996	2585.87	0.920588	2-Methyl-4-amino-5-hydroxymethylpyrimidine diphosphate	C04752	C6H11N3O7P2	-H(-)	100
165	298.07	7202.28	0.905316	D-4'-Phosphopantothenate	C03492	C9H18NO8P	-H(-)	100
166	299.036	9995.09	-0.723814	Cinnavalininate	C05640	C14H8N2O6	-H(-)	100
167	300.049	4150.34	0.902979	Acetylglucosamine P	C00357; C04501	C8H16NO9P	-H(-)	100
168	301.217	2512.62	0.767916	(5Z,8Z,11Z,14Z,17Z)-Icosapentaenoic acid	C06428	C20H30O2	-H(-)	100
169	306.049	5707.06	0.929154	dCMP	C00239	C9H14N3O7P	-H(-)	100
170	306.077	1.27975e+06	0.961215	Glutathione	C00051	C10H17N3O6S	-H(-)	79
171	311.296	26638.5	-0.48977	Icosanoic acid	C06425	C20H40O2	-H(-)	100
172	312.061	1525.94	0.934465	FGAM	C04640	C8H16N3O8P	-H(-)	100
173	313.045	6383.29	0.931108	FGAR	C04376	C8H15N2O9P	-H(-)	100
174	317.212	2186.54	0.876628	Leukotriene A4	C00909	C20H30O3	-H(-)	100
175	321.05	4309.08	0.915583	dTMP	C00364	C10H15N2O8P	-H(-)	100
176	322.045	15592.4	0.942485	CMP	C00055	C9H14N3O8P	-H(-)	100
177	323.023	35952.2		5-O-(1-Carboxyvinyl)-3-phosphoshikimate	C01269	C10H13O10P	-H(-)	92
178	323.029	89718.7	0.979001	UMP	C00105; C01168	C9H13N2O9P	-H(-)	100
179	330.057	5058.69		dAMP	C00360	C10H14N5O6P	-H(-)	100
180	334.064	4376.54		S-Formylglutathione	C01031	C11H17N3O7S	-H(-)	41
181	334.07	7667.34	0.885999	S-Formylglutathione	C01031	C11H17N3O7S	-H(-)	100
182	335.037	3213.48	0.561087	Nicotinate D-ribonucleotide	C01185	C11H15NO9P	-H(-)	100
183	335.222	2289.68	0.903362	Leukotriene B4	C02165; C05356; C05966	C20H32O4	-H(-)	100
184	337.056	5916.84	0.92806	1-(5'-Phosphoribosyl)-5-amino-4-imidazolecarboxamide	C04677	C9H15N4O8P	-H(-)	100
185	338.989	124143	0.84362	Hexose bisP	C00354; C00665; C01220; C03785; C05378	C6H14O12P2	-H(-)	100
186	341.109	316389	0.95644	Disaccharide	C00089; C00252; C01083; C05402	C12H22O11	-H(-)	100
187	346.056	247016	0.971998	AMP	C00020; C00362	C10H14N5O7P	-H(-)	100
188	347.04	10798.5	0.947739	IMP	C00130	C10H13N4O8P	-H(-)	100
189	348.044	2299.39	0.887544	1-(2-Carboxyphenylamino)-1-deoxy-D-ribulose 5-phosphate	C01302; C04302	C12H16NO9P	-H(-)	100
190	348.087	5189.01		S-(Formylmethyl)glutathione	C14871	C12H19N3O7S	-H(-)	100
191	348.092	7047.41	0.93433	S-(Formylmethyl)glutathione	C14871	C12H19N3O7S	-H(-)	100
192	355.067	1452.42	0.904968	5-Amino-6-(5'-phospho-D-ribitylamino)uracil	C04454	C9H17N4O9P	-H(-)	100
193	357.09	2518.22	0.931919	Pantetheine 4'-phosphate	C01134	C11H23N2O7PS	-H(-)	100
194	362.051	27646.7	0.946165	GMP	C00144	C10H14N5O8P	-H(-)	100
195	365.051	2608.45	0.80409	1-(5'-Phosphoribosyl)-5-formamido-4-imidazolecarboxamide	C04734	C10H15N4O9P	-H(-)	100
196	367.019	13453	0.936098	Orotidine 5'-phosphate	C01103	C10H13N2O11P	-H(-)	100
197	378.24	3377.05	0.921391	Sphingosine 1-phosphate	C06124	C18H38NO5P	-H(-)	100
198	379.009	1788.82	0.873876	6-Thioxanthine 5'-monophosphate	C16618	C10H13N4O8PS	-H(-)	100
199	381.124	2821.08	0.928736	trans,trans-Farnesyl diphosphate	C00448	C15H28O7P2	-H(-)	100
200	383.115	12759.5	0.959026	S-Adenosyl-L-homocysteine	C00021	C14H20N6O5S	-H(-)	100
201	386.017	6549.16		dCDP	C00705	C9H15N3O10P2	-H(-)	100
202	386.999	3935.27	0.895211	dUDP	C01346	C9H14N2O11P2	-H(-)	100
203	388.945	2115.11	0.84779	5-Phospho-alpha-D-ribose 1-diphosphate	C00119	C5H13O14P3	-H(-)	100
204	401.016	3860.2	0.864967	dTDP	C00363	C10H16N2O11P2	-H(-)	100
205	401.076	10834.5	0.900495	(R)-4'-Phosphopantothenoyl-L-cysteine	C04352	C12H23N2O9PS	-H(-)	100
206	402.012	11012.7	0.863829	CDP	C00112	C9H15N3O11P2	-H(-)	100
207	402.078	2779.36	0.892767	Propionyladenylate	C05983	C13H18N5O8P	-H(-)	100
208	402.987	17028.6		UDP	C00015	C9H14N2O12P2	-H(-)	38
209	402.995	46453.9	0.873243	UDP	C00015	C9H14N2O12P2	-H(-)	100
210	411.012	2595.96	0.91107	dIDP	C01344	C10H14N4O10P2	-H(-)	100
211	418.959	24518	0.908005	1D-myo-Inositol 1,3,4-trisphosphate	C01243; C01245	C6H15O15P3	-H(-)	100
212	421.078	8456.94	0.947827	alpha,alpha'-Trehalose 6-phosphate	C00689; C16688	C12H23O14P	-H(-)	100
213	426.023	127771	0.883455	ADP	C00008; C00054; C00361	C10H15N5O10P2	-H(-)	100
214	431.054	1580.7	0.839443	Se-Adenosyl-L-selenohomocysteine	C05692	C14H20N6O5Se	-H(-)	25
215	441.337	664.329	0.945222	4alpha-Methylzymosterol-4-carboxylate	C15808	C29H46O3	-H(-)	100
216	442.015	25486.8	0.894705	GDP	C00035	C10H15N5O11P2	-H(-)	100
217	453.067	1991.42	0.78323	1-(5'-Phosphoribosyl)-5-amino-4-(N-succinocarboxamide)-imidazole	C04823	C13H19N4O12P	-H(-)	100
218	455.098	4028.3	0.917337	FMN (ox)	C00061	C17H21N4O9P	-H(-)	100
219	457.041	3191.24		7-Methylguanosine 5'-diphosphate	C20183	C11H18N5O11P2	-H(-)	100
220	462.067	9069.24	0.808253	N6-(1,2-Dicarboxyethyl)-AMP	C03794	C14H18N5O11P	-H(-)	100
221	465.98	4367.1	0.946905	dCTP	C00458	C9H16N3O13P3	-H(-)	100
222	481.979	23468	0.924889	CTP	C00063	C9H16N3O14P3	-H(-)	100
223	482.962	34984.6	0.768099	UTP	C00075	C9H15N2O15P3	-H(-)	100
224	487.1	6699.29	0.788905	CDP-choline	C00307	C14H26N4O11P2	-H(-)	100
225	489.992	2969.39	0.853649	dATP	C00131	C10H16N5O12P3	-H(-)	100
226	490.98	3944.03	0.872594	dITP	C01345	C10H15N4O13P3	-H(-)	100
227	505.989	98150.2	0.771991	ATP	C00002; C00286	C10H16N5O13P3	-H(-)	100
228	521.983	15295.6	0.79226	GTP	C00044	C10H16N5O14P3	-H(-)	100
229	558.065	7731.9	0.768966	ADP-ribose	C00301; C02741	C15H23N5O14P2	-H(-)	100
230	563.068	4986.28	0.87876	dTDP-hexose	C00842; C02097	C16H26N2O16P2	-H(-)	100
231	565.048	124212	0.853182	UDP-hexose	C00029; C00052	C15H24N2O17P2	-H(-)	100
232	585.313	8208.46	0.96058	all-trans-Hexaprenyl diphosphate	C01230; C03428	C30H52O7P2	-H(-)	100
233	604.07	22431.8	0.856643	GDP-hexose	C00096	C16H25N5O16P2	-H(-)	100
234	606.075	147495	0.846409	UDP-acetyl-hexosamine	C00043	C17H27N3O17P2	-H(-)	100
235	611.145	19690.7	0.820516	Glutathione disulfide	C00127	C20H32N6O12S2	-H(-)	100
236	634.13	1005.97	0.836371	Aflatoxin B1exo-8,9-epoxide-GSH	C11278	C27H29N3O13S	-H(-)	100
237	663.105	23451.1	0.893973	NAD (ox)	C00003	C21H28N7O14P2	-H(-)	100
238	664.117	47842	0.873462	NADH (red)	C00004	C21H29N7O14P2	-H(-)	100
239	686.146	1935.64	0.937996	Dephospho-CoA	C00882	C21H35N7O13P2S	-H(-)	100
240	766.108	3883.55	0.773717	CoA	C00010	C21H36N7O16P3S	-H(-)	100
241	784.149	4159.72	0.874288	FAD (ox)	C00016	C27H33N9O15P2	-H(-)	100
242	808.118	6962.35	0.772237	Acetyl-CoA	C00024	C23H38N7O17P3S	-H(-)	100
243	822.134	452.472	0.797017	Propanoyl-CoA	C00100	C24H40N7O17P3S	-H(-)	100
244	910.149	2249.9	0.680058	(S)-3-Hydroxy-3-methylglutaryl-CoA	C00356	C27H44N7O20P3S	-H(-)	100

## Sheet: annotation
ionIdx	ionMz	ionQualTIC	ionAverageInt	mz delta	formula	ion	score	label (bona fide)	desc
1	59.0135	0.95292	35406.7	0.000317245	C2H4O2	-H(-)	100	Acetatic acid	Acetate; Acetic acid; Ethanoic acid; Glycolaldehyde; Hydroxyacetaldehyde
2	70.0295	0.340884	2470.77	0.000305587	C3H5NO	-H(-)	100	Acrylamide	2-Propenamide; Acrylamide
3	71.0136	0.910866	24168.7	0.000269465	C3H4O2	-H(-)	100	Propenoic acid C3:1	2-Ketopropionaldehyde; 2-Oxopropanal; 2-Propenoic acid; Acrylate; Acrylic acid; Methylglyoxal; Propenoate; Pyruvaldehyde; Pyruvic aldehyde; Vinylformic acid
4	73.0293	0.83832	12533.6	0.000211575	C3H6O2	-H(-)	100	C3:0 (Propionic acid)	(S)-Lactaldehyde; L-2-Hydroxypropionaldehyde; L-Lactaldehyde; Propanoate; Propanoic acid; Propionate; Propionic acid
5	74.0246	0.911551	8474.99	0.000154636	C2H5NO2	-H(-)	100	Glycine	Aminoacetic acid; Gly; Glycine
6	85.0294	0.950063	93989.9	0.000139935	C4H6O2	-H(-)	100	Succinic aldehyde	2,3-Butanedione; Biacetyl; Diacetyl; Dimethylglyoxal
7	86.0246	0.806084	4325.16	0.000190305	C3H5NO2	-H(-)	100	Dehydroalanine	2-Aminoacrylate; Dehydroalanine
8	87.0448	0.807054	5337.28	0.000388231	C4H8O2	-H(-)	100	C4:0 (Butyric acid)	(R)-2-Acetoin; (R)-3-Hydroxy-2-butanone; (R)-3-Hydroxybutan-2-one; (R)-Acetoin; (R)-Dimethylketol; (S)-2-Acetoin; (S)-Acetoin
9	88.0403	0.99286	176562	0.000114612	C3H7NO2	-H(-)	100	Alanine	3-Aminopropanoate; 3-Aminopropionic acid; L-2-Aminopropionic acid; L-Alanine; L-alpha-Alanine; beta-Alanine
10	89.0243	0.957726	46555.3	0.000128491	C3H6O3	-H(-)	100	Lactate	(R)-Lactate; (S)-Lactate; 1,3-Dihydroxy-2-propanone; 1,3-Dihydroxyacetone; 1,3-Dihydroxypropan-2-one; 3-Hydroxypropanoate; 3-Hydroxypropanoic acid; 3-Hydroxypropionate; 3-Hydroxypropionic acid; D-2-Hydroxypropanoic acid; D-2-Hydroxypropionic acid; D-Glyceraldehyde; D-Lactate; D-Lactic acid; Dihydroxyacetone; Glycerone; Hydracrylic acid; L-Lactate; L-Lactic acid
11	91.0399	0.872414	1818.39	0.000158166	C3H8O3	-H(-)	100	Glycerol	1,2,3-Propanetriol; 1,2,3-Trihydroxypropane; Glycerin; Glycerol
12	93.0345	0.744458	24851.1	8.45038e-05	C6H6O	-H(-)	100	Phenol	Benzenol; Hydroxybenzene; Phenic acid; Phenol; Phenylic acid
12	93.0345	0.744458	24851.1	0.0012268	C3H6O2	.F(-)	40	C3:0 (Propionic acid)	(S)-Lactaldehyde; L-2-Hydroxypropionaldehyde; L-Lactaldehyde; Propanoate; Propanoic acid; Propionate; Propionic acid
13	102.056	0.983128	403881	0.000156642	C4H9NO2	-H(-)	100	Aminobutanoic acid (ABA)	(S)-2-Aminobutanoate; (S)-2-Aminobutanoic acid; (S)-2-Aminobutyric acid; (S)-3-Amino-2-methylpropanoate; (S)-3-Amino-isobutanoate; (S)-3-Amino-isobutyrate; 4-Aminobutanoate; 4-Aminobutanoic acid; 4-Aminobutyrate; 4-Aminobutyric acid; GABA; L-3-Amino-isobutanoate; L-3-Amino-isobutyrate; gamma-Aminobutyric acid
14	104.035	0.96963	33475.8	0.000218375	C3H7NO3	-H(-)	100	Serine	D-Serine; L-2-Amino-3-hydroxypropionic acid; L-3-Hydroxy-alanine; L-Serine; Serine
15	105.019	0.506073	2511.63	8.77165e-05	C3H6O4	-H(-)	100	D-Glyceric acid	(R)-Glycerate; D-Glycerate; Glycerate; Glyceric acid
16	109.041	0.870141	14534.9	0.000192574	C5H6N2O	-H(-)	100	N-Acetylimidazole	Imidazole acetaldehyde; Imidazole-4-acetaldehyde
17	111.02	0.955408	282951	0.000143294	C4H4N2O2	-H(-)	100	Uracil	Uracil
18	113.024	0.948308	178591	0.000258833	C5H6O3	-H(-)	100	2-Hydroxy-2,4-pentadienoic acid	cis-Acetylacrylate
19	114.056	0.988298	458271	0.00024228	C5H9NO2	-H(-)	100	Proline	2-Pyrrolidinecarboxylic acid; 3-Acetamidopropanal; L-Proline
20	115.003	0.746561	58221.4	0.000179047	C4H4O4	-H(-)	100	Fumarate	Fumarate; Fumaric acid; trans-Butenedioic acid
21	115.04	0.827907	9969.79	0.000131718	C5H8O3	-H(-)	100	Ketovaline	2-Keto-3-methylbutyric acid; 2-Ketovaline; 2-Oxo-3-methylbutanoate; 2-Oxoisopentanoate; 2-Oxoisovalerate; 3-Methyl-2-oxobutanoate; 3-Methyl-2-oxobutanoic acid; 3-Methyl-2-oxobutyric acid; 5-Oxopentanoate; Glutarate semialdehyde; alpha-Ketovaline
22	116.035	0.848941	4572.02	8.95748e-05	C4H7NO3	-H(-)	100	Aspartate semialdehyde	(S)-2-Amino-3-oxobutanoic acid; Aspartate beta-semialdehyde; L-2-Amino-3-oxobutanoate; L-2-Amino-3-oxobutanoic acid; L-2-Amino-acetoacetate; L-Aspartate 4-semialdehyde; L-Aspartic 4-semialdehyde
23	116.072	0.992172	423607	0.000161854	C5H11NO2	-H(-)	100	Valine; Betaine	2-Amino-3-methylbutyric acid; L-Valine
24	117.019	0.857069	255142	0.000132068	C4H6O4	-H(-)	100	Succinate	Butanedionic acid; Ethylenesuccinic acid; Methylmalonate; Methylmalonic acid; Succinate; Succinic acid
25	118.051	0.98145	69500.5	0.000167297	C4H9NO3	-H(-)	100	Threonine	2-Amino-3-hydroxybutyric acid; 2-Amino-4-hydroxybutyric acid; L-Allothreonine; L-Homoserine; L-Threonine; L-allo-Threonine
26	118.98	0.960572	177885	0.000427515	C3H4O3S	-H(-)	100	Mercaptopyruvic acid	3-Mercaptopyruvate; 3-Mercaptopyruvic acid; Mercaptopyruvate
27	119.05	0.946014	27972.8	0.000196696	C8H8O	-H(-)	100	Phenylacetaldehyde	4-Hydroxystyrene; 4-Vinylphenol; Phenylacetaldehyde; alpha-Tolualdehyde
28	120.012	0.866205	4673.1	5.1655e-05	C3H7NO2S	-H(-)	100	Cys	L-2-Amino-3-mercaptopropionic acid; L-Cysteine
29	121.029	0.703358	17335.5	0.0001417	C7H6O2	-H(-)	100	Benzoate	Benzenecarboxylic acid; Benzoate; Benzoic acid; Dracylic acid; Phenylformic acid
29	121.029	0.703358	17335.5	0.001284	C4H6O3	.F(-)	40	Oxobutanoic acid	(S)-Methylmalonate semialdehyde; 2-Ketobutyric acid; 2-Oxobutanoate; 2-Oxobutanoic acid; 2-Oxobutyrate; 2-Oxobutyric acid; 4-Oxobutanoate; Succinate semialdehyde; Succinic semialdehyde; alpha-Ketobutyrate; alpha-Ketobutyric acid
30	121.041	0.482789	4104.3	0.000195326	C6H6N2O	-H(-)	100	Nicotinamide	Niacinamide; Nicotinamide; Nicotinic acid amide; Vitamin PP
31	122.025	-0.062216	5012.75	0.000208745	C6H5NO2	-H(-)	100	Nicotinate	3-Pyridinecarboxylic acid; Niacin; Nicotinate; Nicotinic acid
32	128.035	0.984973	662260	0.000190486	C5H7NO3	-H(-)	100	Oxoproline	(3R,5S)-1-Pyrroline-3-hydroxy-5-carboxylate; 3-Hydroxy-L-1-pyrroline-5-carboxylate; 5-Oxo-L-proline; 5-Oxoproline; 5-Pyrrolidone-2-carboxylic acid; L-1-Pyrroline-3-hydroxy-5-carboxylate; L-5-Pyrrolidone-2-carboxylic acid; L-Pyroglutamic acid; Pidolic acid; Pyroglutamate; Pyroglutamic acid
33	129.019	0.848971	49653.8	0.000157122	C5H6O4	-H(-)	100	Itaconate	2,5-Dioxopentanoate; 2-Oxoglutarate semialdehyde
34	129.055	0.94177	30411.5	0.00022098	C6H10O3	-H(-)	100	4-Methyl-2-oxopentanoate	(3S)-3-Methyl-2-oxopentanoate; (3S)-3-Methyl-2-oxopentanoic acid; (S)-3-Methyl-2-oxopentanoate; (S)-3-Methyl-2-oxopentanoic acid; 2-Oxoisocaproate; 4-Methyl-2-oxopentanoate; 6-Oxohexanoate; 6-Oxohexanoic acid; Adipate semialdehyde; Hexan-1-one-6-carboxylate
35	130.051	0.828359	8192.17	-3.42561e-05	C5H9NO3	-H(-)	100	5-Aminolevulinic acid	5-Amino-4-oxopentanoate; 5-Amino-4-oxovaleric acid; 5-Aminolevulinate; Hydroxyproline; L-Glutamate 5-semialdehyde; L-Glutamate gamma-semialdehyde; L-Hydroxyproline; trans-4-Hydroxy-L-proline
36	130.087	0.994349	4.91407e+06	0.000103266	C6H13NO2	-H(-)	100	(Iso)Leucine	(2S)-alpha-2-Amino-4-methylvaleric acid; (2S)-alpha-Leucine; 2-Amino-3-methylvaleric acid; 2-Amino-4-methylvaleric acid; L-Isoleucine; L-Leucine
37	131.035	0.764176	11538.3	9.57417e-05	C5H8O4	-H(-)	100	Glutarate	(S)-2-Acetolactate; (S)-2-Hydroxy-2-methyl-3-oxobutanoate; 1,3-Propanedicarboxylic acid; 2-Acetolactate; 2-Oxo-3-hydroxyisovalerate; 3-Hydroxy-3-methyl-2-oxobutanoate; 3-Hydroxy-3-methyl-2-oxobutanoic acid; Glutarate; Glutaric acid; Pentanedioic acid
38	131.046	0.981121	62202.7	0.000241999	C4H8N2O3	-H(-)	100	Asparagine	2-Aminosuccinamic acid; L-Asparagine
39	131.071	0.969594	188184	0.000137623	C6H12O3	-H(-)	100	D-2-Hydroxyisocaproate	6-Hydroxyhexanoate; 6-Hydroxyhexanoic acid
40	131.083	0.523813	452981	-1.8563e-05	C5H12N2O2	-H(-)	100	Ornithine	(S)-2,5-Diaminopentanoate; (S)-2,5-Diaminopentanoic acid; (S)-2,5-Diaminovaleric acid; L-Ornithine
41	132.03	0.988726	192925	0.000108867	C4H7NO4	-H(-)	100	Aspartate	2-Aminosuccinic acid; L-Asp; L-Aspartate; L-Aspartic acid
42	133.014	0.660672	322202	4.36947e-05	C4H6O5	-H(-)	100	Malate	(S)-Malate; L-2-Hydroxybutanedioic acid; L-Apple acid; L-Malate; L-Malic acid; Malate; Malic acid
43	133.051	0.914635	113809	-1.03252e-05	C5H10O4	-H(-)	100	Deoxyribose	(2R)-2,3-Dihydroxy-3-methylbutanoate; (R)-2,3-Dihydroxy-3-methylbutanoate; (R)-2,3-Dihydroxy-isovalerate; (R)-2,3-Dihydroxy-isovaleric acid; 2,3-Dihydroxy-3-methylbutanoate; 2,3-Dihydroxy-isovalerate; 2,3-Dihydroxy-isovaleric acid; 2-Deoxy-D-erythro-pentose; 2-Deoxy-D-ribose; Deoxyribose; Thyminose
44	134.047	0.852408	269384	-0.00119753	C4H9NO4	-H(-)	100	2-Hydroxymethylserine	4-Hydroxy-L-threonine; Hydroxythreonine
45	135.031	0.911023	11058.8	0.000230687	C5H4N4O	-H(-)	100	Hypoxanthine	Hypoxanthine; Purine-6-ol
46	135.045		33783.9	-0.00017418	C8H8O2	-H(-)	100	Phenyl acetate	2-(4-Hydroxyphenyl)acetaldehyde; 3,4-Dihydroxystyrene; 4-Hydroxyphenylacetaldehyde; Benzeneacetic acid; Benzylformic acid; Phenylacetate; Phenylacetic acid
46	135.045		33783.9	0.00347493	C4H9NO4	-H(-) [+1]	49	2-Hydroxymethylserine	4-Hydroxy-L-threonine; Hydroxythreonine
46	135.045		33783.9	0.00096812	C5H8O3	.F(-)	40	Ketovaline	2-Keto-3-methylbutyric acid; 2-Ketovaline; 2-Oxo-3-methylbutanoate; 2-Oxoisopentanoate; 2-Oxoisovalerate; 3-Methyl-2-oxobutanoate; 3-Methyl-2-oxobutanoic acid; 3-Methyl-2-oxobutyric acid; 5-Oxopentanoate; Glutarate semialdehyde; alpha-Ketovaline
47	135.05	0.983299	22334.8	-0.00452864	C8H8O2	-H(-)	100	Phenyl acetate	2-(4-Hydroxyphenyl)acetaldehyde; 3,4-Dihydroxystyrene; 4-Hydroxyphenylacetaldehyde; Benzeneacetic acid; Benzylformic acid; Phenylacetate; Phenylacetic acid
47	135.05	0.983299	22334.8	-0.000879534	C4H9NO4	-H(-) [+1]	62	2-Hydroxymethylserine	4-Hydroxy-L-threonine; Hydroxythreonine
47	135.05	0.983299	22334.8	-0.00338634	C5H8O3	.F(-)	40	Ketovaline	2-Keto-3-methylbutyric acid; 2-Ketovaline; 2-Oxo-3-methylbutanoate; 2-Oxoisopentanoate; 2-Oxoisovalerate; 3-Methyl-2-oxobutanoate; 3-Methyl-2-oxobutanoic acid; 3-Methyl-2-oxobutyric acid; 5-Oxopentanoate; Glutarate semialdehyde; alpha-Ketovaline
48	136.04	0.971428	33551.1	7.45867e-05	C7H7NO2	-H(-)	100	Anthranilate	2-Aminobenzoate; 4-Aminobenzoate; 4-Aminobenzoic acid; ABEE; Anthranilate; Anthranilic acid; Vitamin L1; o-Aminobenzoic acid; p-Aminobenzoate
48	136.04	0.971428	33551.1	0.00121689	C4H7NO3	.F(-)	40	Aspartate semialdehyde	(S)-2-Amino-3-oxobutanoic acid; Aspartate beta-semialdehyde; L-2-Amino-3-oxobutanoate; L-2-Amino-3-oxobutanoic acid; L-2-Amino-acetoacetate; L-Aspartate 4-semialdehyde; L-Aspartic 4-semialdehyde
49	137.027	0.971674	197130	-0.00287226	C7H6O3	-H(-)	100	4-Hydroxybenzoate	4-Hydroxybenzoate; 4-Hydroxybenzoic acid; Hydroxybenzenecarboxylic acid; Hydroxybenzoic acid
49	137.027	0.971674	197130	-0.00172996	C4H6O4	.F(-)	40	Succinate	Butanedionic acid; Ethylenesuccinic acid; Methylmalonate; Methylmalonic acid; Succinate; Succinic acid
50	138.023	-0.974464	3.037e+06	-0.00320605	C6H5NO3	-H(-)	100	4-Nitrophenol	4-Hydroxynitrobenzene; 4-Nitrophenol; Niphen; PNP; p-Nitrophenol
50	138.023	-0.974464	3.037e+06	0.0049182	C7H6O3	-H(-) [+1]	38	4-Hydroxybenzoate	4-Hydroxybenzoate; 4-Hydroxybenzoic acid; Hydroxybenzenecarboxylic acid; Hydroxybenzoic acid
51	138.064	0.874975	6171.6	0.00329499	C6H9N3O	-H(-)	100	4-Amino-5-hydroxymethyl-2-methylpyrimidine	4-Amino-2-methyl-5-pyrimidinemethanol; 4-Amino-5-hydroxymethyl-2-methylpyrimidine; L-Histidinal; Toxopyrimidine
52	139.007	-0.34854	202727	-0.0032195	C6H4O4	-H(-)	100	cis-4-Carboxymethylenebut-2-en-4-olide	4-Carboxymethylenebut-2-en-4-olide; cis-4-Carboxymethylenebut-2-en-4-olide; trans-4-Carboxymethylenebut-2-en-4-olide
53	139.976	0.685589	18912.7	-0.000374938	CH4NO5P	-H(-)	100	Carbamoyl phosphate	Carbamoyl phosphate
54	144.066	0.8616	4567.53	0.00027293	C6H11NO3	-H(-)	100	4-Acetamidobutanoate	(S)-2-Amino-6-oxohexanoate; 2-Aminoadipate 6-semialdehyde; 4-Acetamidobutanoate; Allysine; L-2-Aminoadipate 6-semialdehyde; L-Allysine; N4-Acetylaminobutanoate
55	145.014	0.834084	9731.62	0.00010137	C5H6O5	-H(-)	100	Oxoglutarate	2-Ketoglutaric acid; 2-Oxoglutarate; Oxoglutaric acid; alpha-Ketoglutaric acid
56	145.05	0.939939	34592	0.000923077	C6H10O4	-H(-)	100	2-Dehydropantoate	(R)-3-Hydroxy-3-methyl-2-oxopentanoate; (S)-2-Aceto-2-hydroxybutanoate; (S)-2-Hydroxy-2-ethyl-3-oxobutanoate; 2-Dehydropantoate
56	145.05	0.939939	34592	0.00340338	C4H6N4O	.F(-)	40	5-Amino-4-imidazolecarboxyamide	5-Amino-4-imidazolecarboxyamide
57	145.062	0.988991	490982	3.22462e-05	C5H10N2O3	-H(-)	100	Glutamine	L-2-Aminoglutaramic acid; L-Glutamine
58	145.098	0.391603	1.11222e+06	0.000178008	C6H14N2O2	-H(-)	100	Lysine	2,6-Diaminohexanoic acid; L-Lysine; Lysine acid
59	146.046	0.984789	2.13259e+06	7.04125e-05	C5H9NO4	-H(-)	100	Glutamate	2-Aminoglutaric acid; Glutamate; Glutaminic acid; L-4-Hydroxyglutamate semialdehyde; L-Glutamate; L-Glutamic acid; L-Glutaminic acid; O-Acetyl-L-serine; O3-Acetyl-L-serine
60	147.03	0.797139	89544.9	-1.64813e-05	C5H8O5	-H(-)	100	Hydroxyglutarate	(2R,3S)-3-Methylmalate; (R)-2-Hydroxyglutarate; (R)-Hydroxyglutarate; D-erythro-3-Methylmalate
61	147.066	0.919488	89827.9	5.29212e-05	C6H12O4	-H(-)	100	Mevalonate	(2R,3R)-2,3-Dihydroxy-3-methylpentanoate; (R)-2,3-Dihydroxy-3-methylpentanoate; (R)-2,3-Dihydroxy-3-methylvalerate; (R)-Mevalonate; (R)-Pantoate; 3,5-Dihydroxy-3-methylvaleric acid; Mevalonic acid; Pantoate; Pantoic acid
62	148.044	0.989691	112742	0.000192872	C5H11NO2S	-H(-)	100	Methionine	L-2-Amino-4methylthiobutyric acid; L-Methionine; Methionine
62	148.044	0.989691	112742	-0.00203323	C5H7NO3	.F(-)	40	Oxoproline	(3R,5S)-1-Pyrroline-3-hydroxy-5-carboxylate; 3-Hydroxy-L-1-pyrroline-5-carboxylate; 5-Oxo-L-proline; 5-Oxoproline; 5-Pyrrolidone-2-carboxylic acid; L-1-Pyrroline-3-hydroxy-5-carboxylate; L-5-Pyrrolidone-2-carboxylic acid; L-Pyroglutamic acid; Pidolic acid; Pyroglutamate; Pyroglutamic acid
63	150.041	0.918674	6713.75	0.000799412	C5H5N5O	-H(-)	100	Guanine	2-Amino-6-hydroxypurine; Guanine
63	150.041	0.918674	6713.75	-0.000464151	C5H11NO2S	-H(-) [+2]	41	Methionine	L-2-Amino-4methylthiobutyric acid; L-Methionine; Methionine
64	151.026	0.922259	6145.79	0.000258037	C5H4N4O2	-H(-)	100	Xanthine	Xanthine
65	151.04	0.612857	8622.69	0.000258146	C8H8O3	-H(-)	100	4-Hydroxyphenylacetate	3,4-Dihydroxyphenylacetaldehyde; 4-Hydroxyphenylacetate; 4-Hydroxyphenylacetic acid; Protocatechuatealdehyde
65	151.04	0.612857	8622.69	0.00140045	C5H8O4	.F(-)	40	Glutarate	(S)-2-Acetolactate; (S)-2-Hydroxy-2-methyl-3-oxobutanoate; 1,3-Propanedicarboxylic acid; 2-Acetolactate; 2-Oxo-3-hydroxyisovalerate; 3-Hydroxy-3-methyl-2-oxobutanoate; 3-Hydroxy-3-methyl-2-oxobutanoic acid; Glutarate; Glutaric acid; Pentanedioic acid
66	151.06	0.787853	1904.67	0.00161333	C5H12O5	-H(-)	100	Xylitol	Xylitol
67	152.035	0.942743	21121.3	0.000128384	C7H7NO3	-H(-)	100	3-Hydroxyanthranilate	3-Hydroxyanthranilate; 3-Hydroxyanthranilic acid
67	152.035	0.942743	21121.3	0.00127068	C4H7NO4	.F(-)	40	Aspartate	2-Aminosuccinic acid; L-Asp; L-Aspartate; L-Aspartic acid
68	154.062	0.935363	497073	8.99195e-06	C6H9N3O2	-H(-)	100	Histidine	(S)-alpha-Amino-1H-imidazole-4-propionic acid; L-Histidine
69	155.01	0.865562	26352.9	1.01253e-05	C5H4N2O4	-H(-)	100	Orotate	Orotate; Orotic acid; Uracil-6-carboxylic acid
70	155.014	0.902368	12626.1	-0.00400519	C5H4N2O4	-H(-)	100	Orotate	Orotate; Orotic acid; Uracil-6-carboxylic acid
71	155.046	0.840426	17934.5	0.00425023	C11H8O	-H(-)	100	1-Naphthaldehyde	1-Formylnaphthalene; 1-Naphthaldehyde; 2-Naphthaldehyde; 2-Naphthalenecarboxaldehyde
72	157.05	0.860355	11657.1	0.000231196	C7H10O4	-H(-)	100	Isopropylmaleate	2-Isopropylmaleate; beta-Isopropylmaleate
73	157.062	0.824721	3866.15	0.00405295	C11H10O	-H(-)	100	(2-Naphthyl)methanol	(2-Naphthyl)methanol; 1-Hydroxymethylnaphthalene; 1-Naphthalenemethanol; 2-Hydroxymethylnaphthalene; 2-Naphthalenemethanol
74	158.061	0.86576	17928.6	0.000186216	C10H9NO	-H(-)	100	Indole-3-acetaldehyde	2-(Indol-3-yl)acetaldehyde; Indole-3-acetaldehyde; Indoleacetaldehyde
75	160.062	0.934739	15819.6	4.11709e-06	C6H11NO4	-H(-)	100	Aminoadipate	L-2-Aminoadipate; L-2-Aminoadipic acid; L-2-Aminohexanedioate; L-alpha-Aminoadipate; L-alpha-Aminoadipic acid; O-Acetyl-L-homoserine; O-Acetylhomoserine
76	161.006	0.85543	5293.23	0.0032356	C5H6O6	-H(-)	100	Hydroxyoxoglutarate	(4R)-4-Hydroxy-2-oxoglutarate; (R)-2-Hydroxy-4-oxopentanedioate; D-4-Hydroxy-2-oxoglutarate
77	162.041	0.860033	2498	-1.67368e-05	C5H9NO5	-H(-)	100	Hydroxy-Glu	L-erythro-4-Hydroxyglutamate
77	162.041	0.860033	2498	-0.00137494	C6H9NOS	.F(-)	40	5-(2-Hydroxyethyl)-4-methylthiazole	4-Methyl-5-(2'-hydroxyethyl)-thiazole; 4-Methyl-5-(2-hydroxyethyl)-thiazole; 5-(2-Hydroxyethyl)-4-methylthiazole
78	162.049		5731.26	-0.00822269	C5H9NO5	-H(-)	35	Hydroxy-Glu	L-erythro-4-Hydroxyglutamate
79	163.039	0.940419	11292.7	0.000712382	C9H8O3	-H(-)	100	Coumarate	2-Oxo-3-phenylpropanoate; 3-Phenyl-2-oxopropanoate; 4-Coumarate; 4-Hydroxycinnamate; 4-Hydroxycinnamic acid; Phenylpyruvate; Phenylpyruvic acid; alpha-Ketohydrocinnamic acid; keto-Phenylpyruvate; p-Coumaric acid; trans-4-Hydroxycinnamate; trans-p-Hydroxycinnamate
80	164.038	0.956946	24463.4	-0.00301785	C8H7NO3	-H(-)	100	Formylanthranilate	2-(Formylamino)-benzoic acid; Formylanthranilate; N-Formylanthranilate
80	164.038	0.956946	24463.4	0.000350549	C5H11NO3S	-H(-)	100	Met-oxide	L-Methionine S-oxide
80	164.038	0.956946	24463.4	-0.00187555	C5H7NO4	.F(-)	40	2-Oxoglutaramate	2-Ketoglutaramate; 2-Oxoglutaramate; 2-Oxoglutaramic acid; alpha-Ketoglutaramate
81	164.072	0.994071	548402	0.000141541	C9H11NO2	-H(-)	100	Phenylalanine	(S)-alpha-Amino-beta-phenylpropionic acid; D-Phenylalanine; D-alpha-Amino-beta-phenylpropionic acid; L-Phenylalanine
81	164.072	0.994071	548402	0.00128384	C6H11NO3	.F(-)	40	4-Acetamidobutanoate	(S)-2-Amino-6-oxohexanoate; 2-Aminoadipate 6-semialdehyde; 4-Acetamidobutanoate; Allysine; L-2-Aminoadipate 6-semialdehyde; L-Allysine; N4-Acetylaminobutanoate
82	165.056	0.923879	16830.7	-5.25291e-05	C9H10O3	-H(-)	100	3-Methoxy-4-hydroxyphenylacetaldehyde	(4-Hydroxy-3-methoxyphenyl)acetaldehyde; 3-Methoxy-4-hydroxyphenylacetaldehyde; Homovanillin
82	165.056	0.923879	16830.7	0.00108977	C6H10O4	.F(-)	40	2-Dehydropantoate	(R)-3-Hydroxy-3-methyl-2-oxopentanoate; (S)-2-Aceto-2-hydroxybutanoate; (S)-2-Hydroxy-2-ethyl-3-oxobutanoate; 2-Dehydropantoate
83	166.051	0.871716	4221.88	0.000143854	C8H9NO3	-H(-)	100	Pyridoxal	Pyridoxal
83	166.051	0.871716	4221.88	0.00128615	C5H9NO4	.F(-)	40	Glutamate	2-Aminoglutaric acid; Glutamate; Glutaminic acid; L-4-Hydroxyglutamate semialdehyde; L-Glutamate; L-Glutamic acid; L-Glutaminic acid; O-Acetyl-L-serine; O3-Acetyl-L-serine
84	167.036	0.676426	10763.9	-0.00138081	C8H8O4	-H(-)	100	Homogentisate	3,4-Dihydroxymandelaldehyde; 3,4-Dihydroxyphenylacetate; 3,4-Dihydroxyphenylacetic acid; 3,4-Dihydroxyphenylglycolaldehyde; Homoprotocatechuate
84	167.036	0.676426	10763.9	-0.000238505	C5H8O5	.F(-)	40	Hydroxyglutarate	(2R,3S)-3-Methylmalate; (R)-2-Hydroxyglutarate; (R)-Hydroxyglutarate; D-erythro-3-Methylmalate
85	167.071	0.709847	4002.43	0.000706496	C5H15NO3P	-H(-)	100	N-Trimethyl-2-aminoethylphosphonate	2-Trimethylaminoethylphosphonate; N-Trimethyl-2-aminoethylphosphonate
85	167.071	0.709847	4002.43	0.0015398	C6H12O4	.F(-)	40	Mevalonate	(2R,3R)-2,3-Dihydroxy-3-methylpentanoate; (R)-2,3-Dihydroxy-3-methylpentanoate; (R)-2,3-Dihydroxy-3-methylvalerate; (R)-Mevalonate; (R)-Pantoate; 3,5-Dihydroxy-3-methylvaleric acid; Mevalonic acid; Pantoate; Pantoic acid
86	167.997	0.933261	6033.9	-4.25828e-05	C3H7NO5S	-H(-)	100	Cysteic acid	2-Amino-3-sulfopropionic acid; 3-Sulfoalanine; L-Cysteate; L-Cysteic acid
87	168.066	0.904765	20006.9	0.000116417	C8H11NO3	-H(-)	100	Pyridoxine	Pyridoxine; Pyridoxol
88	168.99	-0.707971	97531.9	0.00121873	C3H7O6P	-H(-)	100	Glycerone phosphate	(2R)-2-Hydroxy-3-(phosphonooxy)-propanal; 3-Hydroxy-2-oxopropyl phosphate; D-Glyceraldehyde 3-phosphate; Dihydroxyacetone phosphate; Glyceraldehyde 3-phosphate; Glycerone phosphate
89	169.05	0.580289	3638.07	0.000974087	C8H10O4	-H(-)	100	3,4-Dihydroxyphenylethyleneglycol	3,4-Dihydroxyphenylethyleneglycol
89	169.05	0.580289	3638.07	0.00211639	C5H10O5	.F(-)	40	Pentose	D-Lyxulose; D-Ribose; D-Xylose; D-Xylulose; D-threo-Pentulose; Wood sugar
90	171.007	0.950311	8579.66	-0.000175641	C3H9O6P	-H(-)	100	sn-Glycerol 3-phosphate	D-Glycerol 1-phosphate; Glycerophosphoric acid; sn-Glycerol 3-phosphate
91	171.029	0.419738	4266.5	0.000966105	C7H8O5	-H(-)	100	3-Dehydroshikimate	3-Dehydroshikimate
91	171.029	0.419738	4266.5	0.0034464	C5H4N4O2	.F(-)	40	Xanthine	Xanthine
92	172.061	0.867555	7106.14	8.91216e-05	C7H11NO4	-H(-)	100	Acetyl-Glu-semialdehyde	2-Acetamido-5-oxopentanoate; N-Acetyl-L-glutamate 5-semialdehyde
93	173.009	0.877103	33560.3	1.59703e-05	C6H6O6	-H(-)	100	Aconitate	cis-Aconitate; cis-Aconitic acid
94	173.045	0.729293	5574.5	0.000423212	C7H10O5	-H(-)	100	Shikimate	(2S)-2-Isopropyl-3-oxosuccinate; 2-Oxo-4-methyl-3-carboxypentanoate; 3,4,5-Trihydroxy-1-cyclohexenecarboxylic acid; 3-Carboxy-4-methyl-2-oxopentanoate; Shikimate; Shikimic acid
95	173.104	0.242946	1.34833e+06	0.000179487	C6H14N4O2	-H(-)	92	Arginine	(S)-2-Amino-5-guanidinovaleric acid; L-Arg; L-Arginine
96	174.056	0.939541	11590.9	0.000155115	C10H9NO2	-H(-)	100	Indole-3-acetate	(Indol-3-yl)acetate; 5-Hydroxyindoleacetaldehyde; IAA; Indole-3-acetate; Indole-3-acetic acid; Indoleacetate; Indoleacetic acid
97	175.024	0.756433	3102.35	0.00100712	C6H8O6	-H(-)	100	Hexuronic acid; Ascorbate	D-Glucurone; D-Glucurono-3,6-lactone; D-Glucuronolactone; Glucurone
98	175.036	0.839783	3419.39	-7.7461e-05	C5H8N2O5	-H(-)	100	Carbamoyl-Asp	N-Carbamoyl-L-aspartate
99	175.061	0.931467	104793	0.00013467	C7H12O5	-H(-)	100	3-Propylmalate	(2R,3S)-3-Isopropylmalate; (2S)-2-Hydroxy-2-isopropylsuccinic acid; (2S)-2-Isopropylmalate; 2-D-threo-Hydroxy-3-carboxy-isocaproate; 2-Isopropylmalic acid; 3-Carboxy-2-hydroxy-4-methylpentanoate; 3-Carboxy-3-hydroxy-4-methylpentanoate; 3-Carboxy-3-hydroxyisocaproate; 3-Isopropylmalate; alpha-Isopropylmalate
99	175.061	0.931467	104793	-0.00459193	C11H8O	.F(-)	40	1-Naphthaldehyde	1-Formylnaphthalene; 1-Naphthaldehyde; 2-Naphthaldehyde; 2-Naphthalenecarboxaldehyde
100	177.034	0.876108	5603.74	-0.000403073	C5H10N2O3S	-H(-)	100	Cys-Gly	Cys-Gly; L-Cysteinylglycine
100	177.034	0.876108	5603.74	-0.00262917	C5H6N2O4	.F(-)	40	Dihydroorotate	(S)-4,5-Dihydroorotate; (S)-Dihydroorotate; Dihydro-L-orotic acid; L-Dihydroorotate; L-Dihydroorotic acid
101	179.036	0.818959	6549.06	-0.00100172	C9H8O4	-H(-)	100	3-(4-Hydroxyphenyl)pyruvate	3,4-Dihydroxy-trans-cinnamate; 3-(4-Hydroxyphenyl)pyruvate; 4-Hydroxyphenylpyruvate; Caffeate; Caffeic acid; p-Hydroxyphenylpyruvic acid; trans-Caffeate
101	179.036	0.818959	6549.06	0.000140579	C6H8O5	.F(-)	40	Oxoadipate	2-Oxoadipate; 2-Oxoadipic acid
102	179.056	0.988455	417801	6.37983e-05	C6H12O6	-H(-)	100	Hexose	1D-myo-Inositol; 1L-myo-Inositol; Bios I; Carubinose; Cyclohexitol; D-Fructose; D-Galactopyranose; D-Galactose; D-Glucopyranose; D-Glucose; D-Mannose; D-arabino-Hexulose; D-myo-Inositol; Dambose; Dextrose; Fructose; Fruit sugar; Glucose; Grape sugar; Inositol; L-myo-Inositol; Levulose; Mannose; Meat sugar; Seminose; alpha-D-Galactose; alpha-D-Glucose; beta-D-Fructose; beta-D-Glucose; beta-D-arabi…
103	180.066	0.994737	319456	0.000311886	C9H11NO3	-H(-)	100	Tyrosine	(S)-2-Amino-3-(p-hydroxyphenyl)propionic acid; (S)-3-(p-Hydroxyphenyl)alanine; L-Tyrosine; Tyrosine
103	180.066	0.994737	319456	0.00145419	C6H11NO4	.F(-)	40	Aminoadipate	L-2-Aminoadipate; L-2-Aminoadipic acid; L-2-Aminohexanedioate; L-alpha-Aminoadipate; L-alpha-Aminoadipic acid; O-Acetyl-L-homoserine; O-Acetylhomoserine
104	181.974	0.929952	1121.35	-0.00138141	C4H9NO2Se	-H(-)	25	Se-Methyl-L-selenocysteine	Se-Methyl-L-selenocysteine; Selenohomocysteine
105	182.973	0.902575	4982.03	-0.00303633	C3H5O7P	-H(-)	100	3-Phosphonooxypyruvate	3-Phosphohydroxypyruvate; 3-Phosphohydroxypyruvic acid; 3-Phosphonooxypyruvate; 3-Phosphonooxypyruvic acid
106	183.066	0.635719	3550.73	0.000391741	C5H15NO4P	-H(-)	100	Choline-P	Choline phosphate; O-Phosphocholine; Phosphocholine; Phosphorylcholine
107	184.002	0.942142	265546	0.000104235	C3H8NO6P	-H(-)	100	Phosphoserine	3-Phosphoserine; Dexfosfoserine; L-O-Phosphoserine; O-Phospho-L-serine
108	184.986	0.870427	19070.4	-0.000295958	C3H7O7P	-H(-)	100	Phosphoglycerate	2-Phospho-(R)-glycerate; 2-Phospho-D-glycerate; 3-Phospho-(R)-glycerate; 3-Phospho-D-glycerate; 3-Phosphoglycerate; D-Glycerate 2-phosphate; D-Glycerate 3-phosphate
109	186.114	0.91936	3949.8	1.9744e-05	C9H17NO3	-H(-)	100	8-Amino-7-oxononanoate	8-Amino-7-oxononanoate; 8-Amino-7-oxononanoic acid
110	187.025	0.74446	31907.9	-5.51961e-05	C7H8O6	-H(-)	100	(Z)-But-1-ene-1,2,4-tricarboxylate	(Z)-1,2,4-But-1-enetricarboxylic acid; (Z)-But-1-ene-1,2,4-tricarboxylate; (Z)-But-2-ene-1,2,3-tricarboxylate; Homo-cis-aconitate; cis-2-Methylaconitate; cis-Homoaconitate
111	188.035	0.980286	12378.9	7.74536e-05	C10H7NO3	-H(-)	100	1-Nitronaphthalene-5,6-oxide	1-Nitronaphthalene-5,6-oxide; 1-Nitronaphthalene-7,8-oxide
112	188.056	0.892631	25355.8	0.000163859	C7H11NO5	-H(-)	100	Acetyl-Glu	N-Acetyl-L-glutamate; N-Acetyl-L-glutamic acid
113	189.005	0.864878	1699.01	-0.000478903	C6H6O7	-H(-)	100	Oxalosuccinate	Oxalosuccinate; Oxalosuccinic acid
114	189.039	0.876488	4120.78	0.00169199	C7H10O6	-H(-)	100	3-Dehydroquinate	3-Dehydroquinate; 3-Dehydroquinic acid; 5-Dehydroquinate; 5-Dehydroquinic acid
114	189.039	0.876488	4120.78	-0.000279446	C10H7NO3	-H(-) [+1]	59	1-Nitronaphthalene-5,6-oxide	1-Nitronaphthalene-5,6-oxide; 1-Nitronaphthalene-7,8-oxide
115	190.054	0.94569	10307.3	-0.00265633	C10H9NO3	-H(-)	100	5-Hydroxyindoleacetate	5-Hydroxyindoleacetate; 5-Phenyl-1,3-oxazinane-2,4-dione
116	190.973	0.953373	5046.58	0.00234068	C6H5ClO5	-H(-)	25	2-Chloromaleylacetate	2-Chloromaleylacetate
116	190.973	0.953373	5046.58	-0.000242418	C3H7O6P	.Na/H-H(-)	10	Glycerone phosphate	(2R)-2-Hydroxy-3-(phosphonooxy)-propanal; 3-Hydroxy-2-oxopropyl phosphate; D-Glyceraldehyde 3-phosphate; Dihydroxyacetone phosphate; Glyceraldehyde 3-phosphate; Glycerone phosphate
117	191.02	0.662477	843717	-7.81339e-05	C6H8O7	-H(-)	100	(Iso)Citrate	1-Hydroxypropane-1,2,3-tricarboxylic acid; 1-Hydroxytricarballylic acid; 2-Hydroxy-1,2,3-propanetricarboxylic acid; 2-Hydroxytricarballylic acid; Citrate; Citric acid; Isocitrate; Isocitric acid
118	195.051	0.89627	15337.8	-3.87775e-06	C6H12O7	-H(-)	100	Hexonic acid	D-Gluconate; D-Gluconic acid; D-gluco-Hexonic acid; Gulonate; Gulonic acid; L-Gulonate; L-Gulonic acid
118	195.051	0.89627	15337.8	0.00247642	C4H8N4O4	.F(-)	40	Allantoate	Allantoate; Allantoic acid
119	198.017	0.918545	1968.32	7.07301e-05	C4H10NO6P	-H(-)	100	P-homoserine	Imino-D-erythrose 4-phosphate; Iminoerythrose 4-phosphate; O-Phospho-L-homoserine; O-Phosphorylhomoserine
120	199.002	0.897419	4377.19	-0.000837768	C4H9O7P	-H(-)	100	D-Erythrose 4-phosphate	D-Erythrose 4-phosphate
121	203.083	0.995477	560015	-2.09838e-05	C11H12N2O2	-H(-)	100	Tryptophan	(S)-alpha-Amino-beta-(3-indolyl)-propionic acid; L-Tryptophan; Tryptophan
122	205.036	0.642593	239360	-0.000143854	C7H10O7	-H(-)	100	(R)-2-Hydroxybutane-1,2,4-tricarboxylate	(-)-1-Hydroxy-1,2,4-butanetricarboxylate; (-)-threo-Homoisocitrate; (1R,2S)-1-Hydroxybutane-1,2,4-tricarboxylate; (2R,3S)-2-Hydroxybutane-1,2,3-tricarboxylate; (R)-2-Hydroxy-1,2,4-butanetricarboxylic acid; (R)-2-Hydroxybutane-1,2,4-tricarboxylate; 2-Hydroxybutane-1,2,3-tricarboxylate; 2-Methylcitrate; 3-Carboxy-2-hydroxyadipate; 3-Hydroxy-3-carboxyadipic acid; Homocitrate; Homocitric acid; Homois…
122	205.036	0.642593	239360	0.000724046	C8H14O2S2	-H(-)	80	Lipoate	(R)-(+)-Lipoate; (R)-Lipoic acid; 1,2-Dithiolane-3R-pentanoic acid; R-(+)-Lipoic acid
123	206.046	0.521498	12012.1	-9.44668e-05	C10H9NO4	-H(-)	100	4-(2-Aminophenyl)-2,4-dioxobutanoate	4-(2-Aminophenyl)-2,4-dioxobutanoate
124	206.082	0.912361	2493.1	-0.000178622	C11H13NO3	-H(-)	100	Acetyl-Phe	N-Acetyl-D-phenylalanine
125	207.079	-0.126977	7876.25	-0.00184177	C10H12N2O3	-H(-)	100	Kynurenine	3-Anthraniloyl-L-alanine; Formyl-5-hydroxykynurenamine; L-Kynurenine
126	208.058	0.860256	3867.02	0.00323041	C10H11NO4	-H(-)	100	3-Carbamoyl-2-phenylpropionic acid	3-Carbamoyl-2-phenylpropionic acid
126	208.058	0.860256	3867.02	0.00437271	C7H11NO5	.F(-)	40	Acetyl-Glu	N-Acetyl-L-glutamate; N-Acetyl-L-glutamic acid
127	209.032	0.89728	6581.16	-0.00166319	C6H10O8	-H(-)	100	D-Glucarate	D-Glucarate; D-Glucaric acid; D-Glucosaccharic acid; D-Saccharic acid; Glucarate; Glucaric acid; L-Gularic acid
128	213.017	0.847459	4749.2	-0.000262205	C5H11O7P	-H(-)	100	2-Deoxy-D-ribose 1-phosphate	2-Deoxy-D-ribose 1-phosphate; 2-Deoxy-D-ribose 5-phosphate; 2-Deoxy-alpha-D-ribose 1-phosphate
129	213.124	0.917069	4509.73	0.000191442	C10H18N2O3	-H(-)	100	Dethiobiotin	Desthiobiotin; Dethiobiotin
130	214.049	0.943945	9764.5	-0.000362787	C5H14NO6P	-H(-)	100	sn-Glycero-3-phosphoethanolamine	Glycerophosphoethanolamine; sn-Glycero-3-phosphoethanolamine
131	218.034	0.803225	27436.3	5.1766e-05	C6H10N3O4P	-H(-)	100	4-Amino-2-methyl-5-phosphomethylpyrimidine	4-Amino-2-methyl-5-phosphomethylpyrimidine; 4-Amino-5-phosphomethyl-2-methylpyrimidine
132	218.103	0.973696	22837.4	2.51521e-05	C9H17NO5	-H(-)	100	Pantothenate	(R)-Pantothenate; Pantothenate; Pantothenic acid
133	219.027		6178.89	-0.00982566	C6H9N2O5P	-H(-)	21	3-(Imidazol-4-yl)-2-oxopropyl phosphate	3-(Imidazol-4-yl)-2-oxopropyl phosphate; Imidazole-acetol phosphate
133	219.027		6178.89	3.52442e-05	C9H10O5	.Na/H-H(-)	10	3-Methoxy-4-hydroxymandelate	3-Methoxy-4-hydroxymandelate; Vanillylmandelic acid
134	219.175	-0.377004	17833.5	5.37331e-05	C15H24O	-H(-)	100	2-trans,6-trans-Farnesal	(2E,6E)-3,7,11-Trimethyl-2,6,10-dodecatrienal; (2E,6E)-Farnesal; 2-trans,6-trans-Farnesal; Farnesal; trans,trans-Farnesal
135	220.081	0.92201	4231.91	0.00191978	C8H15NO6	-H(-)	100	N-Acetyl-D-glucosamine	2-Acetamido-2-deoxy-D-glucose; GlcNAc; N-Acetyl-D-glucosamine; N-Acetylchitosamine
135	220.081	0.92201	4231.91	-0.000216446	C11H12N2O3	-H(-) [+1]	80	5-Hydroxy-L-tryptophan	5-Hydroxy-L-tryptophan; Oxitriptan
136	221.06	0.960409	100626	-0.000104226	C7H14N2O4S	-H(-)	100	Cystathionine	Cystathionine; L-Cystathionine
137	221.998	0.825316	2617.4	0.00199456	C6H10NO4PS	-H(-)	100	4-Methyl-5-(2-phosphoethyl)thiazole	4-Methyl-5-(2-phosphoethyl)thiazole; 4-Methyl-5-(2-phosphono-oxyethyl)thiazole
138	222.044	0.920733	3171.22	-0.00369717	C10H9NO5	-H(-)	100	4-(2-Amino-3-hydroxyphenyl)-2,4-dioxobutanoate	4-(2-Amino-3-hydroxyphenyl)-2,4-dioxobutanoate
139	223.072	0.910981	5274.82	0.000198009	C10H12N2O4	-H(-)	100	3-Hydroxy-L-kynurenine	3-Hydroxy-L-kynurenine; 5-Hydroxy-L-kynurenine; 5-Hydroxykynurenine
140	227.066	0.90843	3013.66	0.00112364	C9H12N2O5	-H(-)	100	Deoxyuridine	2'-Deoxyuridine; 2-Deoxyuridine; Deoxyuridine
141	229.012	0.955228	7751	-0.000328541	C5H11O8P	-H(-)	100	Pentose P	D-Ribose 1-phosphate; D-Ribose 5-phosphate; D-Ribulose 5-phosphate; D-Xylulose 5-phosphate; Ribose 1-phosphate; Ribose 5-phosphate; alpha-D-Ribose 1-phosphate
142	235.074	0.937092	8472.44	-0.00164387	C11H12N2O4	-H(-)	100	L-Formylkynurenine	L-Formylkynurenine; N-Formyl-L-kynurenine; N-Formylkynurenine
143	237.028	0.933756	13270.9	-0.000249774	C6H11N2O6P	-H(-)	100	D-erythro-1-(Imidazol-4-yl)glycerol 3-phosphate	D-erythro-1-(Imidazol-4-yl)glycerol 3-phosphate; D-erythro-Imidazole-glycerol 3-phosphate; D-erythro-Imidazole-glycerol phosphate
144	242.08	0.927661	12090	-0.00159189	C9H13N3O5	-H(-)	100	Cytidine	Cytidine; gamma-Glutamyl-beta-cyanoalanine
145	243.062	0.961568	19601.5	-0.000102802	C9H12N2O6	-H(-)	100	Uridine	Pseudouridine; Uridine
146	246.018	0.92765	5906.82	-0.000869393	C8H10NO6P	-H(-)	100	Pyridoxal phosphate	PLP; Pyridoxal 5'-phosphate; Pyridoxal 5-phosphate; Pyridoxal phosphate
146	246.018	0.92765	5906.82	0.000272907	C5H10NO7P	.F(-)	40	L-Glutamyl 5-phosphate	L-Glutamate 5-phosphate; L-Glutamyl 5-phosphate
147	249.055	0.957623	41845.9	-0.000187141	C8H14N2O5S	-H(-)	100	gamma-L-Glutamyl-L-cysteine	5-L-Glutamyl-L-cysteine; L-gamma-Glutamylcysteine; gamma-Glutamylcysteine; gamma-L-Glutamyl-L-cysteine
148	253.049	0.462105	5676.41	0.00126241	C7H14N2O6S	-H(-)	100	5-L-Glutamyl-taurine	5-Glutamyl-taurine; 5-L-Glutamyl-taurine; Glutaurine
149	254.088	0.946086	4375.88	0.00163002	C9H13N5O4	-H(-)	100	2-Amino-4-hydroxy-6-(D-erythro-1,2,3-trihydroxypropyl)-7,8-dihydropteridine	2-Amino-4-hydroxy-6-(D-erythro-1,2,3-trihydroxypropyl)-7,8-dihydropteridine; 7,8-Dihydroneopterin; Dihydroneopterin
149	254.088	0.946086	4375.88	0.00297279	C11H15N2O5	-H(-)	100	Nicotinamide-beta-riboside	1-(beta-D-Ribofuranosyl)nicotinamide; N-Ribosylnicotinamide; Nicotinamide-beta-riboside
150	258.039	0.905286	2410.61	-0.000865054	C6H14NO8P	-H(-)	100	Hexosamine P	Amino-D-fructose 6-phosphate; Aminofructose 6-phosphate; D-Glucosamine 6-phosphate; D-Glucosamine phosphate
151	259.023	0.973065	86219.8	-0.000573274	C6H13O9P	-H(-)	100	Hexose P	1D-myo-Inositol 1-monophosphate; 1D-myo-Inositol 1-phosphate; 1D-myo-Inositol 3-monophosphate; 1D-myo-Inositol 3-phosphate; 1D-myo-Inositol 4-monophosphate; 1D-myo-Inositol 4-phosphate; 1L-myo-Inositol 1-phosphate; Cori ester; D-Fructose 1-phosphate; D-Fructose 6-phosphate; D-Fructose 6-phosphoric acid; D-Glucose 1-phosphate; D-Glucose 6-phosphate; D-Glucose alpha-1-phosphate; D-Mannose 1-phospha…
151	259.023	0.973065	86219.8	-0.000208843	C6H12N2O4S2	.F(-)	40	L-Cystine	L-Cystine; L-Dicysteine; L-alpha-Diamino-beta-dithiolactic acid
152	259.027	0.946494	60991.6	-0.00449841	C6H13O9P	-H(-)	100	Hexose P	1D-myo-Inositol 1-monophosphate; 1D-myo-Inositol 1-phosphate; 1D-myo-Inositol 3-monophosphate; 1D-myo-Inositol 3-phosphate; 1D-myo-Inositol 4-monophosphate; 1D-myo-Inositol 4-phosphate; 1L-myo-Inositol 1-phosphate; Cori ester; D-Fructose 1-phosphate; D-Fructose 6-phosphate; D-Fructose 6-phosphoric acid; D-Glucose 1-phosphate; D-Glucose 6-phosphate; D-Glucose alpha-1-phosphate; D-Mannose 1-phospha…
152	259.027	0.946494	60991.6	-0.00413398	C6H12N2O4S2	.F(-)	40	L-Cystine	L-Cystine; L-Dicysteine; L-alpha-Diamino-beta-dithiolactic acid
153	264.1	0.111558	5635.33	0.00454291	C12H17N4OS	-H(-)	100	Thiamine	Aneurin; Antiberiberi factor; Thiamin; Thiamine; Vitamin B1
154	267.073	0.972573	21782.7	7.20972e-05	C10H12N4O5	-H(-)	100	Inosine	Inosine
155	268.022	0.926751	17979.4	0.000458118	C7H12NO8P	-H(-)	100	N-Acetyl-L-glutamate 5-phosphate	N-Acetyl-L-glutamate 5-phosphate; N-Acetyl-L-glutamyl 5-phosphate
156	274.048	0.900365	3206.29	0.000393581	C10H14NO6P	-H(-)	100	Paraoxon	O,O-Diethyl-O-p-nitrophenylphosphoric acid; Paraoxon
157	275.125	0.937281	150849	-0.000456362	C11H20N2O6	-H(-)	100	N6-(L-1,3-Dicarboxypropyl)-L-lysine	L-Saccharopine; N-[(S)-5-Amino-5-carboxypentyl]-L-glutamic acid; N6-(L-1,3-Dicarboxypropyl)-L-lysine; Saccharopine
158	279.233	-0.414464	111858	-0.000211468	C18H32O2	-H(-)	100	C18:2	(9Z,12Z)-Octadecadienoic acid; 9-cis,12-cis-Octadecadienoate; 9-cis,12-cis-Octadecadienoic acid; Linoleate; Linoleic acid
159	285.052	0.933694	3611.73	-0.0024515	C7H15N2O8P	-H(-)	100	5'-Phosphoribosylglycinamide	5'-Phosphoribosylglycinamide; GAR; Glycinamide ribonucleotide; N1-(5-Phospho-D-ribosyl)glycinamide
160	285.149	0.695389	5181.02	0.000240921	C18H22O3	-H(-)	100	16alpha-Hydroxyestrone	16alpha-Hydroxyestrone
161	287.021	0.905326	4251.87	-0.00326664	C7H13O10P	-H(-)	100	2-Dehydro-3-deoxy-D-arabino-heptonate 7-phosphate	2-Dahp; 2-Dehydro-3-deoxy-D-arabino-heptonate 7-phosphate; 3-Deoxy-D-arabino-hept-2-ulosonate 7-phosphate; 3-Deoxy-D-arabino-heptulosonic acid 7-phosphate; 3-Deoxy-arabino-heptulonate 7-phosphate; DAHP
162	289.033	0.94578	9499.02	-0.000106051	C7H15O10P	-H(-)	100	Sedoheptulose P	D-Sedoheptulose 7-phosphate; D-altro-Heptulose 7-phosphate; Sedoheptulose 7-phosphate; altro-Heptulose 7-phosphate
163	289.116	0.902001	7985.89	-0.000580515	C10H18N4O6	-H(-)	100	N-(L-Arginino)succinate	2-(Nomega-L-Arginino)succinate; L-Argininosuccinate; L-Argininosuccinic acid; L-Arginosuccinic acid; N-(L-Arginino)succinate
164	297.996	0.920588	2585.87	0.00359966	C6H11N3O7P2	-H(-)	100	2-Methyl-4-amino-5-hydroxymethylpyrimidine diphosphate	2-Methyl-4-amino-5-hydroxymethylpyrimidine diphosphate; 4-Amino-2-methyl-5-diphosphomethylpyrimidine
165	298.07	0.905316	7202.28	-0.000648418	C9H18NO8P	-H(-)	100	D-4'-Phosphopantothenate	(R)-4'-Phosphopantothenate; D-4'-Phosphopantothenate
166	299.036	-0.723814	9995.09	-0.00473346	C14H8N2O6	-H(-)	100	Cinnavalininate	Cinnabarinic acid; Cinnavalininate
167	300.049	0.902979	4150.34	0.000301375	C8H16NO9P	-H(-)	100	Acetylglucosamine P	N-Acetyl-D-glucosamine 6-phosphate; N-Acetyl-alpha-D-glucosamine 1-phosphate
168	301.217	0.767916	2512.62	-8.70314e-05	C20H30O2	-H(-)	100	(5Z,8Z,11Z,14Z,17Z)-Icosapentaenoic acid	(5Z,8Z,11Z,14Z,17Z)-Eicosapentaenoate; (5Z,8Z,11Z,14Z,17Z)-Eicosapentaenoic acid; (5Z,8Z,11Z,14Z,17Z)-Icosapentaenoic acid; 5,8,11,14,17-Icosapentaenoic acid; Eicosapentaenoic acid
169	306.049	0.929154	5707.06	0.000160682	C9H14N3O7P	-H(-)	100	dCMP	2'-Deoxycytidine 5'-monophosphate; Deoxycytidine monophosphate; Deoxycytidylate; Deoxycytidylic acid; dCMP
170	306.077	0.961215	1.27975e+06	-0.000379487	C10H17N3O6S	-H(-)	79	Glutathione	5-L-Glutamyl-L-cysteinylglycine; GSH; Glutathione; N-(N-gamma-L-Glutamyl-L-cysteinyl)glycine; Reduced glutathione; gamma-L-Glutamyl-L-cysteinyl-glycine
171	311.296	-0.48977	26638.5	-0.000202838	C20H40O2	-H(-)	100	Icosanoic acid	Arachidic acid; Eicosanoic acid; Icosanoic acid
172	312.061	0.934465	1525.94	-0.000433743	C8H16N3O8P	-H(-)	100	FGAM	1-(5'-Phosphoribosyl)-N-formylglycinamidine; 2-(Formamido)-N1-(5'-phosphoribosyl)acetamidine; 2-(Formamido)-N1-(5-phospho-D-ribosyl)acetamidine; 5'-Phosphoribosyl-N-formylglycinamidine; 5'-Phosphoribosylformylglycinamidine
173	313.045	0.931108	6383.29	-0.000418242	C8H15N2O9P	-H(-)	100	FGAR	5'-Phosphoribosyl-N-formylglycinamide; N-Formyl-GAR; N-Formylglycinamide ribonucleotide; N2-Formyl-N1-(5-phospho-D-ribosyl)glycinamide
174	317.212	0.876628	2186.54	-5.82799e-05	C20H30O3	-H(-)	100	Leukotriene A4	(5S,6S,7E,9E,11Z,14Z)-5,6-Epoxyicosa-7,9,11,14-tetraenoate; (7E,9E,11Z,14Z)-(5S,6S)-5,6-Epoxyeicosa-7,9,11,14-tetraenoate; (7E,9E,11Z,14Z)-(5S,6S)-5,6-Epoxyeicosa-7,9,11,14-tetraenoic acid; (7E,9E,11Z,14Z)-(5S,6S)-5,6-Epoxyicosa-7,9,11,14-tetraenoate; LTA4; Leukotriene A4
175	321.05	0.915583	4309.08	-0.000746555	C10H15N2O8P	-H(-)	100	dTMP	5'-Thymidylic acid; Deoxythymidine 5'-phosphate; Deoxythymidylic acid; Thymidine 5'-phosphate; Thymidine monophosphate; Thymidylate; Thymidylic acid; dTMP
176	322.045	0.942485	15592.4	-0.000495738	C9H14N3O8P	-H(-)	100	CMP	CMP; Cytidine-5'-monophosphate; Cytidylic acid
177	323.023		35952.2	-0.00526004	C10H13O10P	-H(-)	92	5-O-(1-Carboxyvinyl)-3-phosphoshikimate	5-O-(1-Carboxyvinyl)-3-phosphoshikimate; O5-(1-Carboxyvinyl)-3-phosphoshikimate
177	323.023		35952.2	0.00597043	C9H13N2O9P	-H(-)	73	UMP	5'Uridylic acid; Pseudouridine 5'-phosphate; UMP; Uridine 5'-monophosphate; Uridine monophosphate; Uridylic acid
178	323.029	0.979001	89718.7	-0.000650618	C9H13N2O9P	-H(-)	100	UMP	5'Uridylic acid; Pseudouridine 5'-phosphate; UMP; Uridine 5'-monophosphate; Uridine monophosphate; Uridylic acid
179	330.057		5058.69	0.00403652	C10H14N5O6P	-H(-)	100	dAMP	2'-Deoxyadenosine 5'-monophosphate; 2'-Deoxyadenosine 5'-phosphate; Deoxyadenosine monophosphate; Deoxyadenylic acid; dAMP
180	334.064		4376.54	0.00776792	C11H17N3O7S	-H(-)	41	S-Formylglutathione	S-Formylglutathione
181	334.07	0.885999	7667.34	0.0011387	C11H17N3O7S	-H(-)	100	S-Formylglutathione	S-Formylglutathione
182	335.037	0.561087	3213.48	0.00409074	C11H15NO9P	-H(-)	100	Nicotinate D-ribonucleotide	Nicotinate D-ribonucleotide; Nicotinate ribonucleotide; Nicotinic acid ribonucleotide; beta-Nicotinate D-ribonucleotide
183	335.222	0.903362	2289.68	0.000606549	C20H32O4	-H(-)	100	Leukotriene B4	(5S,6E,8Z,11Z,14Z)-5-Hydroperoxyicosa-6,8,11,14-tetraenoate; (5Z,8Z,11Z,13E)-(15S)-15-Hydroperoxyicosa-5,8,11,13-tetraenoate; (5Z,8Z,11Z,13E)-(15S)-15-Hydroperoxyicosa-5,8,11,13-tetraenoic acid; (6E,8Z,11Z,14Z)-(5S)-5-Hydroperoxyeicosa-6,8,11,14-tetraenoate; (6E,8Z,11Z,14Z)-(5S)-5-Hydroperoxyeicosa-6,8,11,14-tetraenoic acid; (6Z,8E,10E,14Z)-(5S,12R)-5,12-Dihydroxyeicosa-6,8,10,14-tetraenoate; (6Z…
184	337.056	0.92806	5916.84	-0.000191925	C9H15N4O8P	-H(-)	100	1-(5'-Phosphoribosyl)-5-amino-4-imidazolecarboxamide	1-(5'-Phosphoribosyl)-5-amino-4-imidazolecarboxamide; 5'-Phospho-ribosyl-5-amino-4-imidazole carboxamide; 5'-Phosphoribosyl-5-amino-4-imidazolecarboxamide; 5-Amino-1-(5-phospho-D-ribosyl)imidazole-4-carboxamide; 5-Aminoimidazole-4-carboxamide ribotide; 5-Phosphoribosyl-4-carbamoyl-5-aminoimidazole; AICAR
185	338.989	0.84362	124143	-0.000554563	C6H14O12P2	-H(-)	100	Hexose bisP	1D-myo-Inositol 1,4-bisphosphate; D-Fructose 1,6-bisphosphate; D-Fructose 2,6-bisphosphate; D-Tagatose 1,6-bisphosphate; D-myo-Inositol 1,4-bisphosphate; Inositol 1,4-bisphosphate; beta-D-Fructose 1,6-bisphosphate; beta-D-Fructose 2,6-bisphosphate; myo-Inositol 1,4-bisphosphate
186	341.109	0.95644	316389	-0.000521067	C12H22O11	-H(-)	100	Disaccharide	1-alpha-D-Glucopyranosyl-2-beta-D-fructofuranoside; 6-O-(alpha-D-Galactopyranosyl)-D-glucopyranose; Brachiose; Cane sugar; D-Gal-alpha1->6D-Glucose; Isomaltose; Melibiose; Saccharose; Sucrose; Trehalose; alpha,alpha'-Trehalose; alpha,alpha-Trehalose
187	346.056	0.971998	247016	-0.000497339	C10H14N5O7P	-H(-)	100	AMP	2'-Deoxyguanosine 5'-monophosphate; 2'-Deoxyguanosine 5'-phosphate; 5'-AMP; 5'-Adenosine monophosphate; 5'-Adenylic acid; AMP; Adenosine 5'-monophosphate; Adenosine 5'-phosphate; Adenylate; Adenylic acid; Deoxyguanosine monophosphate; Deoxyguanylic acid; dGMP
188	347.04	0.947739	10798.5	-0.000157015	C10H13N4O8P	-H(-)	100	IMP	5'-IMP; 5'-Inosinate; 5'-Inosine monophosphate; 5'-Inosinic acid; IMP; Inosine 5'-monophosphate; Inosine 5'-phosphate; Inosine monophosphate; Inosinic acid
189	348.044	0.887544	2299.39	0.00493647	C12H16NO9P	-H(-)	100	1-(2-Carboxyphenylamino)-1-deoxy-D-ribulose 5-phosphate	1-(2-Carboxyphenylamino)-1-deoxy-D-ribulose 5-phosphate; N-(5-Phospho-D-ribosyl)anthranilate; N-(5-Phospho-beta-D-ribosyl)anthranilate; N-(5-Phosphoribosyl)anthranilic acid
189	348.044	0.887544	2299.39	-0.00156377	C10H13N4O8P	-H(-) [+1]	80	IMP	5'-IMP; 5'-Inosinate; 5'-Inosine monophosphate; 5'-Inosinic acid; IMP; Inosine 5'-monophosphate; Inosine 5'-phosphate; Inosine monophosphate; Inosinic acid
190	348.087		5189.01	0.000293065	C12H19N3O7S	-H(-)	100	S-(Formylmethyl)glutathione	S-(Formylmethyl)glutathione
191	348.092	0.93433	7047.41	-0.0044921	C12H19N3O7S	-H(-)	100	S-(Formylmethyl)glutathione	S-(Formylmethyl)glutathione
192	355.067	0.904968	1452.42	-0.00109643	C9H17N4O9P	-H(-)	100	5-Amino-6-(5'-phospho-D-ribitylamino)uracil	5-Amino-2,6-dioxy-4-(5'-phospho-D-ribitylamino)pyrimidine; 5-Amino-6-(5'-phospho-D-ribitylamino)uracil; 5-Amino-6-(5-phospho-D-ribitylamino)uracil
193	357.09	0.931919	2518.22	-0.000861488	C11H23N2O7PS	-H(-)	100	Pantetheine 4'-phosphate	4'-Phosphopantetheine; D-Pantetheine 4'-phosphate; Pantetheine 4'-phosphate; Phosphopantetheine
194	362.051	0.946165	27646.7	-0.000413428	C10H14N5O8P	-H(-)	100	GMP	GMP; Guanosine 5'-monophosphate; Guanosine 5'-phosphate; Guanosine monophosphate; Guanylic acid
195	365.051	0.80409	2608.45	-0.000472987	C10H15N4O9P	-H(-)	100	1-(5'-Phosphoribosyl)-5-formamido-4-imidazolecarboxamide	1-(5'-Phosphoribosyl)-5-formamido-4-imidazolecarboxamide; 5'-Phosphoribosyl-5-formamido-4-imidazolecarboxamide; 5-Formamido-1-(5-phospho-D-ribosyl)imidazole-4-carboxamide; 5-Formamido-1-(5-phosphoribosyl)imidazole-4-carboxamide; FAICAR
196	367.019	0.936098	13453	-0.000253943	C10H13N2O11P	-H(-)	100	Orotidine 5'-phosphate	Orotidine 5'-phosphate; Orotidylic acid
197	378.24	0.921391	3377.05	0.00184904	C18H38NO5P	-H(-)	100	Sphingosine 1-phosphate	S1P; Sphing-4-enine 1-phosphate; Sphingosine 1-phosphate
198	379.009	0.873876	1788.82	0.00311017	C10H13N4O8PS	-H(-)	100	6-Thioxanthine 5'-monophosphate	6-Thioxanthine 5'-monophosphate
199	381.124	0.928736	2821.08	-4.62717e-05	C15H28O7P2	-H(-)	100	trans,trans-Farnesyl diphosphate	(2E,6E)-Farnesyl diphosphate; 2-trans,6-trans-Farnesyl diphosphate; Farnesyl diphosphate; Farnesyl pyrophosphate; trans,trans-Farnesyl diphosphate
200	383.115	0.959026	12759.5	-0.000346112	C14H20N6O5S	-H(-)	100	S-Adenosyl-L-homocysteine	S-Adenosyl-L-homocysteine; S-Adenosylhomocysteine
201	386.017		6549.16	-0.00117437	C9H15N3O10P2	-H(-)	100	dCDP	2'-Deoxycytidine 5'-diphosphate; 2'-Deoxycytidine diphosphate; dCDP
202	386.999	0.895211	3935.27	0.000515941	C9H14N2O11P2	-H(-)	100	dUDP	2'-Deoxyuridine 5'-diphosphate; dUDP
203	388.945	0.84779	2115.11	-0.000204981	C5H13O14P3	-H(-)	100	5-Phospho-alpha-D-ribose 1-diphosphate	5-Phospho-alpha-D-ribose 1-diphosphate; 5-Phosphoribosyl 1-pyrophosphate; 5-Phosphoribosyl diphosphate; PRPP
204	401.016	0.864967	3860.2	-0.00017738	C10H16N2O11P2	-H(-)	100	dTDP	Deoxythymidine 5'-diphosphate; dTDP
205	401.076	0.900495	10834.5	0.00326992	C12H23N2O9PS	-H(-)	100	(R)-4'-Phosphopantothenoyl-L-cysteine	(R)-4'-Phosphopantothenoyl-L-cysteine; N-[(R)-4'-Phosphopantothenoyl]-L-cysteine
206	402.012	0.863829	11012.7	-0.000827356	C9H15N3O11P2	-H(-)	100	CDP	CDP; Cytidine 5'-diphosphate; Cytidine diphosphate
207	402.078	0.892767	2779.36	0.00389818	C13H18N5O8P	-H(-)	100	Propionyladenylate	Propionyl-adenosine monophosphate; Propionyladenylate
207	402.078	0.892767	2779.36	0.00362352	C12H23N2O9PS	-H(-) [+1]	80	(R)-4'-Phosphopantothenoyl-L-cysteine	(R)-4'-Phosphopantothenoyl-L-cysteine; N-[(R)-4'-Phosphopantothenoyl]-L-cysteine
208	402.987		17028.6	0.00801632	C9H14N2O12P2	-H(-)	38	UDP	UDP; Uridine 5'-diphosphate
209	402.995	0.873243	46453.9	-0.000384438	C9H14N2O12P2	-H(-)	100	UDP	UDP; Uridine 5'-diphosphate
210	411.012	0.91107	2595.96	-0.00116449	C10H14N4O10P2	-H(-)	100	dIDP	2'-Deoxyinosine 5'-diphosphate; 2'-Deoxyinosine-5'-diphosphate; dIDP
211	418.959	0.908005	24518	-0.00394007	C6H15O15P3	-H(-)	100	1D-myo-Inositol 1,3,4-trisphosphate	1D-myo-Inositol 1,3,4-trisphosphate; 1D-myo-Inositol 1,4,5-trisphosphate; D-myo-Inositol 1,3,4-trisphosphate; D-myo-Inositol 1,4,5-trisphosphate; Inositol 1,3,4-trisphosphate; Inositol 1,4,5-trisphosphate; Ins(1,4,5)P3
212	421.078	0.947827	8456.94	-0.00263436	C12H23O14P	-H(-)	100	alpha,alpha'-Trehalose 6-phosphate	6-O-Phosphonosucrose; 6-Phosphosucrose; Sucrose 6-phosphate; Trehalose 6-phosphate; alpha,alpha'-Trehalose 6-phosphate; beta-D-Fructofuranosyl-6-O-phosphono-alpha-D-glucopyranoside
213	426.023	0.883455	127771	-0.000691727	C10H15N5O10P2	-H(-)	100	ADP	2'-Deoxyguanosine 5'-diphosphate; 3'-Phosphoadenylate; ADP; Adenosine 3',5'-bisphosphate; Adenosine 5'-diphosphate; PAP; Phosphoadenosine phosphate; dGDP
214	431.054	0.839443	1580.7	0.0046403	C14H20N6O5Se	-H(-)	25	Se-Adenosyl-L-selenohomocysteine	Se-Adenosyl-L-selenohomocysteine; Se-Adenosylselenohomocysteine
215	441.337	0.945222	664.329	0.000104366	C29H46O3	-H(-)	100	4alpha-Methylzymosterol-4-carboxylate	4alpha-Carboxy-4beta-methyl-5alpha-cholesta-8,24-dien-3beta-ol; 4alpha-Methylzymosterol-4-carboxylate
216	442.015	0.894705	25486.8	0.00231393	C10H15N5O11P2	-H(-)	100	GDP	GDP; Guanosine 5'-diphosphate; Guanosine diphosphate
217	453.067	0.78323	1991.42	-0.000426657	C13H19N4O12P	-H(-)	100	1-(5'-Phosphoribosyl)-5-amino-4-(N-succinocarboxamide)-imidazole	(S)-2-[5-Amino-1-(5-phospho-D-ribosyl)imidazole-4-carboxamido]succinate; 1-(5'-Phosphoribosyl)-4-(N-succinocarboxamide)-5-aminoimidazole; 1-(5'-Phosphoribosyl)-5-amino-4-(N-succinocarboxamide)-imidazole; 5'-Phosphoribosyl-4-(N-succinocarboxamide)-5-aminoimidazole; SAICAR
218	455.098	0.917337	4028.3	-0.000341012	C17H21N4O9P	-H(-)	100	FMN (ox)	FMN; Flavin mononucleotide; Riboflavin-5-phosphate
219	457.041		3191.24	-0.000645477	C11H18N5O11P2	-H(-)	100	7-Methylguanosine 5'-diphosphate	7-Methylguanosine 5'-diphosphate
220	462.067	0.808253	9069.24	-6.94224e-05	C14H18N5O11P	-H(-)	100	N6-(1,2-Dicarboxyethyl)-AMP	Adenylosuccinate; Adenylosuccinic acid; N6-(1,2-Dicarboxyethyl)-AMP; N6-(1,2-Dicarboxyethyl)AMP
221	465.98	0.946905	4367.1	0.00189854	C9H16N3O13P3	-H(-)	100	dCTP	2'-Deoxycytidine 5'-triphosphate; Deoxycytidine 5'-triphosphate; Deoxycytidine triphosphate; dCTP
222	481.979	0.924889	23468	-0.00128422	C9H16N3O14P3	-H(-)	100	CTP	CTP; Cytidine 5'-triphosphate; Cytidine triphosphate
223	482.962	0.768099	34984.6	-0.000330062	C9H15N2O15P3	-H(-)	100	UTP	UTP; Uridine 5'-triphosphate; Uridine triphosphate
224	487.1	0.788905	6699.29	-0.000185648	C14H26N4O11P2	-H(-)	100	CDP-choline	CDP-choline; Citicoline; Cytidine 5'-diphosphocholine
225	489.992	0.853649	2969.39	0.00169039	C10H16N5O12P3	-H(-)	100	dATP	2'-Deoxyadenosine 5'-triphosphate; Deoxyadenosine 5'-triphosphate; Deoxyadenosine triphosphate; dATP
226	490.98	0.872594	3944.03	-0.00241914	C10H15N4O13P3	-H(-)	100	dITP	2'-Deoxyinosine 5'-triphosphate; 2'-Deoxyinosine-5'-triphosphate; dITP
227	505.989	0.771991	98150.2	-0.000379667	C10H16N5O13P3	-H(-)	100	ATP	2'-Deoxyguanosine 5'-triphosphate; ATP; Adenosine 5'-triphosphate; Deoxyguanosine 5'-triphosphate; Deoxyguanosine triphosphate; dGTP
228	521.983	0.79226	15295.6	0.000529044	C10H16N5O14P3	-H(-)	100	GTP	GTP; Guanosine 5'-triphosphate
229	558.065	0.768966	7731.9	-0.000150106	C15H23N5O14P2	-H(-)	100	ADP-ribose	1-(5-Phospho-beta-D-ribosyl)-AMP; 1-(5-Phosphoribosyl)-AMP; ADP-D-ribose; ADP-ribose; Adenosine diphosphate ribose; N1-(5-Phospho-D-ribosyl)-AMP; Phosphoribosyl-AMP
230	563.068	0.87876	4986.28	7.63564e-05	C16H26N2O16P2	-H(-)	100	dTDP-hexose	dTDP-D-galactose; dTDP-D-glucose; dTDP-alpha-D-glucose; dTDP-galactose; dTDP-glucose
231	565.048	0.853182	124212	-0.000255481	C15H24N2O17P2	-H(-)	100	UDP-hexose	UDP-D-galactopyranose; UDP-D-galactose; UDP-D-glucose; UDP-alpha-D-galactopyranose; UDP-alpha-D-galactose; UDP-alpha-D-glucose; UDP-galactose; UDP-glucose; UDPglucose; Uridine diphosphate glucose
232	585.313	0.96058	8208.46	-0.00115054	C30H52O7P2	-H(-)	100	all-trans-Hexaprenyl diphosphate	Presqualene diphosphate; all-trans-Hexaprenyl diphosphate
233	604.07	0.856643	22431.8	-6.11994e-05	C16H25N5O16P2	-H(-)	100	GDP-hexose	GDP-D-mannose; GDP-alpha-D-mannose; GDP-mannose
234	606.075	0.846409	147495	-0.000304434	C17H27N3O17P2	-H(-)	100	UDP-acetyl-hexosamine	UDP-N-acetyl-D-glucosamine; UDP-N-acetyl-alpha-D-glucosamine; UDP-N-acetylglucosamine
235	611.145	0.820516	19690.7	-0.000226992	C20H32N6O12S2	-H(-)	100	Glutathione disulfide	GSSG; Glutathione disulfide; Oxidized glutathione; Oxiglutatione
236	634.13	0.836371	1005.97	0.00483251	C27H29N3O13S	-H(-)	100	Aflatoxin B1exo-8,9-epoxide-GSH	8,9-Dihydro-8-(S-glutathionyl)-9-hydroxyaflatoxin B1; Aflatoxin B1exo-8,9-epoxide-GSH
237	663.105	0.893973	23451.1	0.00499136	C21H28N7O14P2	-H(-)	100	NAD (ox)	DPN; Diphosphopyridine nucleotide; NAD; NAD+; Nadide; Nicotinamide adenine dinucleotide; beta-NAD+
238	664.117	0.873462	47842	7.59526e-05	C21H29N7O14P2	-H(-)	100	NADH (red)	DPNH; NADH; Reduced nicotinamide adenine dinucleotide
239	686.146	0.937996	1935.64	-0.00421235	C21H35N7O13P2S	-H(-)	100	Dephospho-CoA	3'-Dephospho-CoA; Dephospho-CoA; Dephosphocoenzyme A
240	766.108	0.773717	3883.55	0.000207198	C21H36N7O16P3S	-H(-)	100	CoA	CoA; CoA-SH; Coenzyme A
241	784.149	0.874288	4159.72	0.000473541	C27H33N9O15P2	-H(-)	100	FAD (ox)	FAD; Flavin adenine dinucleotide
242	808.118	0.772237	6962.35	0.000373742	C23H38N7O17P3S	-H(-)	100	Acetyl-CoA	Acetyl coenzyme A; Acetyl-CoA
243	822.134	0.797017	452.472	-0.000159184	C24H40N7O17P3S	-H(-)	100	Propanoyl-CoA	Propanoyl-CoA; Propionyl coenzyme A; Propionyl-CoA
244	910.149	0.680058	2249.9	0.00105925	C27H44N7O20P3S	-H(-)	100	(S)-3-Hydroxy-3-methylglutaryl-CoA	(S)-3-Hydroxy-3-methylglutaryl-CoA; 3-Hydroxy-3-methylglutaryl-CoA; HMG-CoA; Hydroxymethylglutaroyl coenzyme A; Hydroxymethylglutaryl-CoA

## Sheet: intensities
ionIdx	ionMz		0001 / ctrl	0002 / ctrl	0003 / glu_UBP15	0004 / glu_UBP15	0005 / glu_PEX10	0006 / glu_PEX10	0007 / glu_PEX21	0008 / glu_PEX21	0009 / glu_YDL157C	0010 / glu_YDL157C	0011 / glu_PEX18	0012 / glu_PEX18	0013 / glu_CYB2	0014 / glu_CYB2	0015 / glu_HEM14	0016 / glu_HEM14	0017 / glu_PEX15	0018 / glu_PEX15	0019 / glu_RTN2	0020 / glu_RTN2	0021 / glu_FAA2	0022 / glu_FAA2	0023 / glu_YIL089W	0024 / glu_YIL089W	0025 / glu_LPX1	0026 / glu_LPX1	0027 / ctrl	0028 / ctrl	0029 / glu_PEX28	0030 / glu_PEX28	0031 / glu_PEX6	0032 / glu_PEX6	0033 / glu_PEX34	0034 / glu_PEX34	0035 / glu_POT1	0036 / glu_POT1	0037 / glu_PEX27	0038 / glu_PEX27	0039 / glu_ARF2	0040 / glu_ARF2	0041 / glu_IDP3	0042 / glu_IDP3	0043 / glu_PEX8	0044 / glu_PEX8	0045 / glu_ARF3	0046 / glu_ARF3	0047 / glu_HFD1
1	59.0135		68489	73861	39887	42327	56412	56379	40937	35869	41736	44158	51668	50199	49072	49275	48396	46304	67940	63598	36922	38257	64102	63294	37912	34892	47854	47971	62706	68101	41247	42237	42793	40457	49379	47589	38857	38675	57618	50541	66179	67822	47910	44012	51834	52014	48884	49276	55209
2	70.0295		2155	1799	2925	2945	2304	2376	2472	2477	2660	2855	1948	2283	2602	2437	2534	1979	1972	2596	2137	2771	2584	2737	2028	2301	1800	2062	2418	1771	2590	2227	2157	2174	2640	2878	2034	2573	2172	1996	2672	1979	1980	2299	2170	2196	2348	2272	2052
3	71.0136		36946	36069	26339	26494	46103	41278	30945	30493	31618	30292	30871	34013	30990	31512	26061	26987	43858	48261	25989	27932	37361	37452	28463	28946	32546	28840	32879	32175	29438	28894	34099	31451	31696	30392	28738	28099	33414	30123	37090	37097	27663	25966	38474	35093	29195	30010	33319
4	73.0293		16043	14921	10887	10990	12945	13022	13248	11675	9016	9951	11900	12697	11522	12708	9940	8167	11562	12012	13239	14273	11761	10583	12406	13651	11272	10351	15278	14793	11408	11474	8854	8045	10511	11326	11893	11165	10794	10377	9987	11865	10918	12123	9146	11054	11460	10561	13097
5	74.0246		9594	9322	7221	7184	8912	8013	10122	10644	10027	8426	8321	7200	7230	9166	6892	5515	8627	8867	11627	10553	9531	9448	11839	12396	8746	9492	10210	9889	10367	10558	7423	7902	10277	9674	10658	10295	6568	7346	7541	7535	9469	9591	6639	5883	6139	7331	11712
6	85.0294		64149	64130	80795	75748	107176	104844	81424	77038	85683	83712	97070	93576	87365	92641	93645	93858	118000	119301	71767	69565	110801	104944	70907	67596	91052	85175	61350	61323	77687	74170	77785	77078	88388	85516	77551	72367	100346	99526	114783	114858	85435	82851	99760	96106	92752	92729	97058
7	86.0246		3622	3864	4043	3513	4934	4920	5832	5173	4447	5784	3376	4000	4865	4733	2772	3100	3899	3763	5499	5177	5012	4355	5443	5888	5657	4861	3277	3935	4231	5479	3707	4932	5656	5887	5208	4672	4049	4508	4773	4026	5349	4860	4081	3809	3803	4879	6114
8	87.0448		6305	6534	5208	4499	5467	5497	6261	6425	5989	4415	5688	5034	5151	5598	4909	4501	4668	4179	6132	6828	4579	4797	6387	7394	5377	4949	5282	6384	5550	6553	4183	4200	5608	4320	4890	5602	4945	5426	5454	3784	5491	5756	5951	5066	5472	5994	6038
9	88.0403		262463	257687	164908	155638	165101	166668	183679	184468	181059	176941	175430	180062	178762	188027	125722	118607	151253	153550	202568	189368	183780	180707	225614	222583	173944	175124	257482	259033	184891	188847	134918	136250	196384	195878	193082	194790	159946	159332	187096	180431	192090	190238	135556	133227	160394	162353	226008
10	89.0243		63050	70760	41868	39680	76434	73405	54296	51957	50498	53831	57145	56433	55798	58808	44850	46782	83686	86349	51280	51346	61126	64928	48198	50701	53810	53914	58701	61114	50646	50924	54647	53185	54929	55113	46777	47277	57579	50623	68120	70067	45169	44181	63844	65577	54020	51971	59515
11	91.0399		5134	5597	1380	1505	1516	2507	1665	1718	1761	1209	1397	1166	1370	1540	878	710	1417	1202	1683	1663	1481	1458	1891	1816	1780	1755	5842	5783	1447	1555	1332	1226	1321	1595	1715	1935	1168	1339	781	865	1157	1304	979	1271	847	1309	2084
12	93.0345		27221	26803	26280	28286	22000	22726	22465	24020	24677	27753	23610	25975	23890	25616	23961	28657	22769	24375	24177	26885	20508	23406	27107	28115	27034	27905	23743	26935	26201	26811	24834	27114	24327	22625	22695	23608	23206	24352	21116	23725	22997	24821	22397	23959	23043	25854	22955
13	102.056		310873	312595	380783	364988	461367	460052	645619	600043	498483	479697	421433	423428	467644	482130	196889	196384	395072	380240	624400	606874	470579	459901	746690	697730	472903	457637	321277	319510	625306	622929	389495	362891	596666	563876	636930	624243	363702	350180	364193	365822	546652	521409	298504	295987	383921	377528	626203
14	104.035		36281	35506	33875	32140	35913	38489	36177	33875	34433	35506	30568	29384	33193	31221	31106	32046	44392	45573	37059	35506	38097	38461	38294	37670	36440	34245	33921	33128	35149	37200	35600	34853	38981	38151	33925	33261	32463	29233	38760	39212	31671	31722	26291	28374	31141	31211	41441
15	105.019		2948	2052	2629	3160	2565	2543	3114	3612	2461	2690	2559	2747	3210	2878	2594	2587	2824	2618	2869	3754	2679	2515	3700	3678	3211	3056	2504	2750	2358	3668	2566	3142	2348	3415	2470	2932	2011	2335	2177	2531	3047	2574	1873	2546	2665	1942	3363
16	109.04		9454	9283	23804	24833	9004	9755	23524	24845	15200	14242	24828	23009	21581	22826	14120	14702	11074	10444	17270	16525	12596	13981	34356	34433	14364	14216	9809	10869	15198	16447	7377	8160	14400	13431	14686	15948	14497	14503	12687	13181	15565	14879	7505	6598	20994	19950	14016
17	111.02		19911	17793	323315	315708	326827	329670	343695	328285	207632	208185	287989	298988	302674	302047	211226	204635	213866	221163	369843	365448	257068	261822	424274	414993	251483	251818	20454	21328	293281	305856	211026	206508	273993	269394	307774	299128	251773	252932	237885	247677	280717	273036	223816	215615	225534	224889	347742
18	113.024		111336	118216	158892	157680	218150	213997	147176	145380	176854	177556	208163	208668	195637	201080	218990	214369	267054	269952	124866	124399	249056	253531	114273	117678	181287	177872	125367	120937	159280	155829	182900	174069	186324	182542	150935	148947	211225	202844	264361	271537	173060	171328	213187	217649	197911	193714	182563
19	114.056		318848	315670	386635	375932	511302	510561	446521	434855	447986	438826	480752	484397	521700	519657	324288	317933	489086	488975	457547	448357	499792	497686	474645	459662	425149	419512	317197	314143	426788	430605	390915	371810	488111	473939	466766	463909	482133	470954	508654	515060	473139	477143	451395	453152	460674	462194	538049
20	115.004		43557	43441	47472	49983	127313	127988	90234	86630	69322	69148	48131	51071	57800	57321	29732	30981	124974	122647	79591	78281	50151	52095	87011	79804	54995	53032	42285	44004	67879	68514	105138	98653	62379	62331	65813	64447	36853	37036	40626	42771	43020	41967	87979	90092	40589	38876	55196
21	115.04		10576	9713	12754	11623	9314	10197	11629	11994	9154	9032	9615	8799	10238	10561	10826	10327	7858	7647	11346	11793	9740	8610	12687	13211	10989	10279	11183	10280	9658	10917	10283	10664	10398	10369	10826	10308	9544	9367	7990	8351	9942	9481	9145	8766	7860	8334	10936
22	116.035		5474	6381	3841	2824	4864	5086	5425	5533	4361	4666	4737	4877	4722	5448	3638	3154	3628	3772	6172	5486	3865	4450	6169	6303	4575	4061	7263	6414	6217	5465	3471	3723	5403	5255	5528	6042	3471	4780	4046	3786	4880	5333	4105	4572	3541	3811	7093
23	116.072		468993	467188	374041	351993	535443	523766	394790	374478	379864	375633	466096	449768	467131	461608	353954	363064	514798	518948	353430	352028	497564	490793	373104	344123	396929	373581	463121	456228	369935	369815	374011	354658	432787	418228	384038	374742	458975	436987	535307	523407	398497	396138	461910	461456	411523	407262	465851
24	117.019		371822	364495	230113	221651	249032	246209	301621	288662	189604	181060	211489	208937	211511	224626	85154	94698	171841	175937	323204	307669	170895	182846	343369	329022	204858	207535	357878	361536	252263	249832	122159	120837	218319	219042	290486	282010	187823	189685	138945	137220	234683	241573	161929	156325	182509	185355	246279
25	118.051		92441	94493	47882	47654	53978	55219	70155	67228	70820	69351	51558	53261	57165	56606	53186	52236	65405	67709	72551	70870	70641	69744	79273	77313	71105	66378	92646	91868	77666	79350	53951	54301	75322	74102	73845	74021	54161	49887	75163	72745	58129	58150	43267	41145	50693	51748	87147
26	118.98		73140	74643	176838	172490	146969	151787	145080	136149	169115	166505	166581	165305	152098	155493	237355	233319	160193	162192	129360	127222	168737	170807	110257	112062	172190	166538	77276	79323	163265	158902	194187	187787	159628	154091	153885	150870	165012	164953	175156	180305	162489	165266	178437	176257	176645	180858	123268
27	119.05		27712	32271	46067	42127	40514	40664	30907	28739	29041	29094	19547	19163	20887	21701	18656	18207	23472	22963	23968	25924	20145	22183	21950	24218	25460	24754	29703	30912	21713	22563	27499	28053	31356	32286	27554	25423	25179	21179	24471	22426	23711	24521	31040	32200	16661	18629	25264
28	120.012		3001	2983	3935	3567	5955	5651	4638	3939	4441	4670	5009	4803	4684	5354	4148	3992	5549	6025	3975	3700	6226	6618	4021	4783	4771	4986	3242	3742	3979	2962	4292	3816	5124	4482	4265	4154	4911	4826	6774	6210	4794	5207	6663	4442	6535	5501	6030
29	121.029		17358	16829	16638	19931	15265	17051	15631	19837	16956	18301	15874	16703	17253	19418	19889	22585	12290	17365	16327	20778	13865	16364	17782	18607	17271	17747	16258	19159	16641	20474	19919	21441	19812	17443	15383	15333	15136	16228	14182	13918	14036	14131	17463	15126	13615	15372	14972
30	121.04		2665	1913	4100	4278	3784	3433	4735	4459	4046	4851	4794	4333	4552	5087	3517	4556	3528	3462	4795	5262	4461	4144	5710	4947	4629	4209	2741	2779	4297	4358	5093	5038	4899	4051	4201	4935	4355	3808	4356	3685	4310	3769	3836	3611	3641	4732	3844
31	122.025		4256	4611	3680	5276	4456	4803	4158	5664	4643	4657	4313	5280	5416	5023	5139	5518	4331	4523	4763	4850	5067	5239	5524	5798	4102	5273	4645	4144	5426	5772	5525	5910	4192	4654	5333	5688	4795	3959	4902	5338	3860	5375	4079	4298	4372	4962	4966
32	128.035		658537	664973	568576	566287	767553	760743	957019	908462	744900	732191	712013	690675	750950	764105	367814	361906	662320	663715	952924	897360	747443	748187	1098447	1017617	754019	728332	700123	680433	877250	876564	605926	577693	860195	829274	943044	917078	613439	585742	622316	628190	808696	769428	529737	520058	602445	608402	940312
33	129.019		83153	80386	33360	34246	70369	67614	70295	67483	48595	50109	52392	57192	58533	62078	18195	17581	47883	51200	69601	71768	47073	44403	86387	79038	55213	54395	78743	75901	53982	58137	22477	25661	55172	54519	65452	64219	46139	43892	37892	38056	51330	54427	52269	49077	46898	47498	75267
34	129.055		28056	24370	19784	20678	20375	21887	20182	23681	19424	20374	22503	23591	24005	22857	17207	18708	20602	19636	18628	21821	19294	20319	18844	18615	20947	22824	26103	25828	19845	21753	16596	18452	19529	21652	19966	20202	18224	19040	17086	20097	17362	19722	22007	22014	18006	18741	24796
35	130.051		8952	7372	6734	7587	7086	6542	9083	9686	8059	8265	7857	7033	8625	8161	4550	4668	5415	5650	10064	10453	8167	8385	10791	11690	8506	8719	10675	8127	9303	8780	5382	5885	8023	8865	9598	10743	7597	6130	7164	7181	9169	9179	5124	4784	7726	6617	7881
36	130.087		5591946	5590224	4095140	3904045	5986063	5877810	4801357	4654876	4653280	4610531	5630057	5541000	5446409	5430912	4276293	4191022	6146363	6221517	4394585	4309478	6019070	6047383	4543519	4338284	4904916	4789811	5402016	5414259	4409038	4403218	4153434	4023882	5101966	4941359	4611736	4584990	5566952	5252962	6483072	6487938	4877062	4687098	5318485	5211726	5090632	5000509	5784925
37	131.035		11358	11434	10159	10574	12940	14822	10519	13398	11976	11447	12501	13690	12647	13539	12453	13303	13275	14988	10583	12549	14903	13875	10040	10911	12178	12850	12975	10174	10830	11153	9933	11393	11552	12359	9124	11903	13948	13366	15250	14992	11795	12670	12335	12736	13636	13672	13650
38	131.046		65847	65133	56947	57668	61294	60158	65110	63359	62843	59308	54515	56685	55250	57659	50460	49052	70331	71260	64783	62325	69893	68867	67234	62399	64343	63367	65766	63359	67032	67977	51381	48764	70964	68947	64966	63078	52556	51302	66735	67155	58840	57616	45006	43655	49712	48614	75327
39	131.071		104535	102180	55205	56057	87637	93752	96803	93210	62389	65775	102651	103556	102583	104120	43545	41778	71813	76023	87308	82226	83723	80700	100922	100559	80519	85957	102583	104671	73563	82180	42997	46955	77321	76521	85245	88529	91804	92640	89187	83006	94466	90476	86290	86684	94049	88442	108262
40	131.083		347497	415850	244835	255138	551006	593130	609643	616276	491729	521903	484820	509857	526209	555911	207628	192841	426172	455582	588333	600638	449760	473137	639091	652801	501347	520076	410316	421903	490620	535048	314935	319953	535653	555671	548628	574397	415143	420464	406577	418998	502811	505258	424005	429060	417876	431501	656786
41	132.03		249097	246222	221516	211437	118507	115189	231554	220212	251560	245202	196662	193623	223044	221979	160009	154926	133915	136312	290480	281749	232360	230709	325043	308223	240970	232281	245676	241632	274652	273019	148739	140923	282698	278329	276250	273649	189266	179565	234334	224695	238512	230745	91954	88439	182574	179479	293862
42	133.014		227761	215385	235681	241116	786878	793799	557455	534086	350524	350311	264498	281501	294471	304967	147626	150755	697854	716243	472366	462867	237899	242076	514703	495628	314084	301931	218957	204002	334877	334798	616821	559217	314582	308096	357296	347651	197294	198020	198789	204546	232168	231362	546356	568606	222357	222774	320486
43	133.051		104098	112494	85213	78396	175191	177375	110271	115130	87581	90037	84468	93828	106434	101855	28040	28194	74107	75756	126668	124313	81342	80216	129951	133944	85747	87198	108212	106141	92498	93032	75468	77907	84038	87979	123440	119758	115101	119172	64291	65949	90045	93052	138633	136141	81406	83233	117296
44	134.047		66004	69982	86523	99080	94253	106030	108797	126023	102086	113355	99614	105103	108765	119512	313470	325319	92304	96779	126952	151248	97033	104488	148325	166113	115623	126978	97743	105864	110881	126436	123311	144403	108777	115915	113876	116869	92605	97702	90134	91020	100573	110029	94332	103412	86372	96805	112776
45	135.031		17933	17698	7808	7722	14072	13947	12513	11956	7250	9125	9958	10425	9487	8867	14531	16585	6648	6494	15857	16800	7027	8757	14989	15773	8879	8446	14772	14723	8252	8258	16855	17242	8656	9040	12753	12157	9195	9026	5373	6404	12645	11914	6650	7280	7533	8578	12933
46	135.045		30351	29555	42074	37981	32132	33603	36409	38471	34629	30958	23401	22889	22072	24780	29446	33491	20498	22139	28522	32437	21572	20441	31063	32812	24427	27623	28527	26960	24101	24373	28591	31209	32574	30169	28192	28366	30172	29865	22813	21893	28778	28881	30639	32335	24210	24807	29261
47	135.05		12632	12820	12986	12151	13543	14041	14250	15370	13564	14059	11666	12690	11110	13272	24684	28275	10095	11468	15040	18379	11073	10839	18399	17998	13858	15578	11767	14314	13084	14919	13485	14423	13777	12712	14263	13832	13779	14985	10892	10332	10712	10474	13143	13401	13142	13201	14837
48	136.04		81615	87320	35219	35167	35222	31608	40315	43101	33358	31547	36380	34177	36248	38164	23526	22167	28526	30704	39032	38906	30635	29947	46566	47376	37445	38478	79313	83759	39982	42015	33634	31232	31681	29815	41025	39126	32360	30980	29444	31321	37232	37370	29927	31612	30248	31927	39335
49	137.027		120817	130104	190921	194887	167956	163811	199073	184420	195653	197661	177024	182940	174931	175097	209532	202202	159727	157998	195620	189127	166117	161634	188254	186252	188380	186600	126114	129649	193823	187633	196925	192466	178121	184956	190714	185815	175025	175540	161960	161493	190213	190365	182294	181865	190348	193153	160191
50	138.023		2994982	3003498	3204833	3250060	3197001	3248028	3336970	3436552	3286152	3302009	3127857	3144327	3159923	3182743	3079089	3023998	2968985	3010156	3152127	3215709	3148876	3168166	3136186	3232923	3259277	3245055	3003891	3005901	3312331	3365503	3149371	3172521	3219407	3255126	3193583	3280080	2998312	2993293	2995339	3003554	3140424	3139688	3014624	3041322	3023480	3034645	3225092
51	138.064		5559	5494	4904	5503	6050	5881	6704	6294	5821	5782	4899	5432	4920	5819	4854	5389	4567	5230	5493	5785	4819	5096	5521	6934	5788	5599	5132	5126	5250	5644	5217	5389	5261	5692	5746	5996	4907	4501	5046	5281	5036	5983	5498	5431	4991	4961	5761
52	139.007		144725	143892	174366	178411	199162	201722	182748	192239	186838	185668	200059	201894	188853	191495	194501	197064	195675	204153	171563	180995	201197	208460	171051	173687	192675	192277	134341	138584	171416	176514	173426	177255	179573	188897	177990	183368	201202	203534	208602	217861	185735	185119	180904	187458	189151	190679	199688
53	139.976		15951	16289	17383	17615	15411	15334	16323	18036	19110	17988	16538	16457	15330	19980	18441	19763	16814	15358	20832	19227	17915	18221	18367	16763	19367	18746	17775	20989	19153	20760	19230	20985	19431	20472	20102	21420	16893	17217	16976	17840	19324	18903	18689	18606	18591	19016	16409
54	144.066		9706	9241	6332	5912	3248	3909	4460	4798	3295	3383	4535	3583	4153	4207	6197	7588	3542	3551	5104	5068	3549	3853	7059	6166	4341	4470	9521	8931	5081	6108	3501	4519	4407	4329	5066	4613	3531	3916	4552	4112	5830	6125	3308	4137	5206	3870	5854
55	145.014		18796	17632	7585	7339	13637	11725	10455	11118	10500	10796	9226	10112	10552	12005	4913	5623	10348	9310	11788	10589	7826	8945	13052	12964	9590	9124	19324	17023	9142	8717	6155	6822	10597	10281	11959	10247	7398	8292	7161	7433	10773	9186	10880	11184	8767	7690	12854
56	145.05		24709	25861	28062	30829	36514	35717	29745	30497	30490	28889	27379	28616	27870	30793	18566	18427	33368	35740	28349	28759	29219	28713	25262	28302	29065	30914	25796	27523	26949	26014	19752	21116	25929	26148	27047	31179	27631	28827	26675	27067	30032	29688	25670	27303	22231	24771	27956
57	145.062		745993	754860	364795	358558	507561	493218	642663	619273	528074	506450	434323	443632	467152	474374	230874	223377	485317	480026	596723	583044	449323	455837	693189	658787	547164	537676	725356	709463	571984	580106	354396	342298	546198	518226	587503	572559	390262	371549	487826	486018	546663	514405	372423	373006	392403	386576	667870
58	145.098		137196	157391	411148	457864	1085351	1176986	1434998	1472853	1169991	1220029	1083063	1143110	1207903	1273710	555364	544289	922473	984537	1361163	1410249	1089439	1157919	1608311	1633553	1236614	1286322	262798	243147	1222651	1346628	941060	970790	1343318	1430906	1393961	1466993	959582	972789	1072664	1126376	1195237	1200874	904310	929385	915945	962574	1511244
59	146.046		1675304	1601770	1962964	1903273	2452963	2445177	3550422	3390814	2681506	2600822	2329270	2332153	2658499	2697074	1077711	1083580	2110183	2102899	3449253	3338715	2551897	2562816	4211109	3961618	2728156	2653878	1803349	1772000	3433387	3482189	2153119	2011594	3198506	3067329	3505045	3435538	1956283	1880846	1936004	1926180	2942347	2819887	1609257	1579793	2052616	2012654	3498142
60	147.03		159906	154360	40941	39155	107547	108905	104168	101476	77571	78146	87374	92951	101458	99631	18806	20050	68441	67419	114613	116099	67379	67888	140956	131390	82370	80497	150651	146762	90140	88178	22970	25889	88638	91575	105359	101373	75489	73260	54753	51910	86135	84997	86022	83997	78031	78012	121863
61	147.066		102778	112431	80605	78447	98685	100111	103977	104278	80697	77335	74856	78699	83853	87229	35828	36767	73290	69873	118090	115976	77708	81865	137001	133432	79908	79456	113042	110720	96500	95002	74823	80513	89844	84190	100645	105548	70615	64654	63245	63943	89977	85588	73095	73529	69571	73444	104045
62	148.044		43249	45191	72707	67733	110052	108679	99525	95629	86713	90028	105869	106785	101850	104433	84239	78788	113469	116537	85623	87131	114434	112191	92200	90101	92598	93287	45305	47351	88310	87634	75883	74628	98416	94382	91693	92992	100203	94204	127207	125103	91595	88888	94929	90779	90229	91165	113652
63	150.041		4351	4358	5325	4553	7353	7784	6217	6663	6523	5431	8470	7099	7182	6932	4948	6477	8429	6640	5999	6588	7265	7784	7575	6766	6303	5514	4197	3267	5701	6276	6293	6074	6301	5777	6451	6110	6018	5735	8500	8549	6894	6576	5290	6263	5963	6014	8457
64	151.026		44424	45766	6193	6773	6883	7792	7364	7385	7791	7976	6255	6001	4443	5221	6045	5605	6208	7581	8864	8727	5869	4967	14428	14776	6134	7490	46446	40763	7101	6948	3815	4375	6031	7822	8396	8040	6971	7796	5022	5921	8694	9560	4544	4498	5584	5168	5375
65	151.04		8773	7900	7481	8835	6544	7979	7534	9107	7708	10272	8031	8324	8352	8616	9115	10453	6975	8154	8239	11846	6675	6067	8562	8240	8287	8757	8503	11791	8363	8480	9865	9542	6732	6686	6460	9184	6966	6774	6434	6799	6751	8887	8135	7374	6551	7535	7680
66	151.06		2047	2275	1442	1854	1543	1581	2319	2253	2153	2109	2055	1985	1272	1810	757	1376	1956	1912	2052	2668	1817	2007	2800	2526	1401	2442	2177	2582	1932	2161	1735	1502	1743	1588	2181	2214	2165	1400	1613	2215	2423	1965	1689	1582	1912	1564	2273
67	152.035		13049	13692	10555	10551	12752	14520	15126	17408	10307	11557	17149	17553	17108	18851	6505	6454	10784	10178	14692	15257	13773	9892	17939	18146	12178	14130	14841	13247	13955	12154	7115	7610	11239	11361	12114	11347	13979	15414	9777	10106	16089	17005	15353	17389	15891	17319	14178
68	154.062		1163063	1302108	354863	348656	504517	510657	549924	532252	399736	403679	376698	382685	427019	441862	172698	169224	391308	399478	546744	565439	414847	430095	690608	681328	423018	421293	1285211	1314795	501119	508750	330926	320339	478832	482997	494089	513073	346066	335314	373220	377073	441025	423722	341854	337092	343265	345916	585174
69	155.01		3044	3234	25800	26920	27787	28699	28350	26587	12871	12342	23074	23070	23465	25253	16771	17319	11939	13526	32579	33752	16980	16688	40163	34781	16334	17405	3322	3329	22252	22372	14439	14585	19349	18588	22770	23852	22198	19994	13471	12973	23102	22738	16350	16497	18214	17168	28789
70	155.014		4412	4053	14150	14661	17295	17434	7918	7855	7792	7205	6593	6498	13741	13874	11032	11150	6747	7414	11979	12919	9884	9832	14120	12405	6028	5582	3933	4198	12082	12703	8271	8591	10942	10513	14873	15077	8036	7858	7850	8757	9630	9365	10114	10870	7193	6690	10527
71	155.046		81351	84225	13190	13907	22362	25394	23850	18979	16399	14039	13846	16574	18891	18277	5729	6600	13770	15452	20633	24902	14025	15145	21540	20884	13574	14551	83120	79138	20237	18472	12788	11583	17139	16226	19660	21300	11001	13648	13234	11613	14399	19663	17373	18883	10147	14699	18516
72	157.05		7088	7467	13081	12619	11119	11136	14453	15605	10886	11840	12962	12693	13481	14886	12004	13223	8723	8874	15233	15636	10303	12702	18680	20278	12238	13760	6998	8698	14125	12956	11601	11229	13587	12693	14035	15631	11882	11142	10535	9903	14013	15116	10532	10855	12766	12081	14904
73	157.062		1539	1606	7926	7576	2040	2331	7234	7170	3874	3300	7561	7931	7272	6959	5360	4858	1833	2409	4828	4622	2407	3302	10833	11612	4319	4007	2448	2146	4442	4589	1980	1853	3796	4353	4645	5094	3418	3664	3576	3533	4355	4937	2104	1960	6737	6267	4162
74	158.061		22408	22299	13940	15217	15761	18628	19376	17698	13802	14995	20900	23152	21164	21163	13852	13904	16230	16464	16282	18323	17162	19961	17220	16438	18202	17196	21032	23543	16245	17182	14279	14735	13943	15718	15698	17993	18362	17574	19268	22138	19237	18688	19950	18800	17857	20789	21464
75	160.061		45268	45488	11760	12517	15120	15569	17266	16207	13033	13643	11953	11686	11843	12885	74618	73919	11106	9835	18714	20053	12345	12600	21283	20726	11389	10418	40117	40971	16861	15938	9348	9615	14076	13738	16201	17063	10407	8786	8615	8169	15849	15520	7501	6905	10491	11122	18261
76	161.006		4267	4816	5316	5519	6248	6534	5944	6847	5518	5833	4658	5271	4364	5016	5492	5357	5332	5263	5546	5376	4891	5339	5033	5229	4978	5506	4294	5021	5256	5637	7123	6753	5293	5874	5076	5226	4809	5066	4308	4867	4637	4834	5361	6082	5390	4917	4655
77	162.041		1728	1748	1709	2064	2589	2818	3787	3134	2767	3172	2536	2424	2220	2645	1646	1633	2565	2865	3367	2865	2894	2945	4023	4561	3239	2880	1753	1962	3243	3378	2408	2324	3443	3230	3614	3555	1970	2161	2814	2943	1936	2299	1861	1829	1721	1852	4334
78	162.049		6071	6763	4470	5499	7351	5751	5001	4678	5686	5421	5504	6529	6098	5846	4743	4840	6867	7719	4470	5793	5934	7218	4581	5286	5679	5212	6398	7562	5516	4724	4715	4946	6091	5887	4143	5916	6301	6300	7755	7500	5794	5970	7129	5640	6175	5525	6496
79	163.039		9757	11880	10781	8307	10476	10096	10108	10585	11412	9541	11037	11899	9663	11772	12415	11941	11031	11012	9850	11562	10047	10101	9421	10379	11110	9667	12086	10236	9857	10840	9419	11332	10710	10658	9256	10306	11743	9634	11916	10823	10364	10179	11587	12144	11688	11364	10473
80	164.038		33127	34060	22529	20030	26394	29173	19616	20643	22061	22427	27593	27618	26936	26940	22555	20802	28021	30092	20690	19860	30642	30035	19015	19009	23222	22527	31378	31640	20484	20137	21328	21038	25454	23025	21707	19682	25246	24821	32333	29959	21864	20949	26132	24257	23930	24918	26624
81	164.072		297301	286308	435001	420641	672536	673249	491672	476912	524379	513057	619396	608320	597839	609552	524134	506158	764182	767040	439097	441071	700772	698348	428081	416404	523893	515954	299594	284563	463764	458428	465589	449246	538855	532548	466418	462370	616369	595750	766290	793425	510880	496897	609519	592898	549115	545949	598836
82	165.056		22374	20636	10250	11098	14286	14377	12258	16366	14928	15841	17292	17325	15588	19807	16068	16763	12257	14377	14743	18882	12594	12887	17142	17407	13298	16976	22323	24459	12443	15014	10272	9507	12784	12595	13643	14538	12755	15093	13690	13370	13060	14589	13904	12726	12776	13485	16780
83	166.051		3510	3877	4503	3395	4456	4622	3871	3880	4288	4813	4043	4482	5472	4414	4770	4690	4497	5175	3979	4854	4040	4740	4406	4581	3421	3799	3548	4460	3457	4636	4151	4386	3558	4019	3344	2754	3779	3684	3652	4733	4280	3529	3843	4477	3846	4058	4170
84	167.036		9056	11996	6484	9234	3914	6435	4499	8219	19772	32275	18805	28041	27764	39853	34904	56348	19237	24368	14875	34345	10895	14325	12038	25240	12587	22585	14412	19109	14847	20644	12653	22006	8933	11309	5598	6746	5354	7217	4637	5644	5546	7278	9196	11571	6675	8327	8465
85	167.071		4191	4389	4049	4783	3240	3654	3074	4416	3751	4289	4044	3436	4092	4619	4616	4751	3519	3711	3489	4258	3836	3133	3580	5204	3734	4441	3778	4261	4146	4426	3842	4506	3165	3611	3810	3861	3203	3925	3879	3307	3498	3747	3727	4345	3894	4048	3975
86	167.997		2661	3223	4068	4006	8468	7992	5794	6459	6361	6071	7640	7437	6600	6754	7287	6631	8942	7516	4902	6102	8750	7714	6365	5953	5076	5496	2944	2849	4859	5501	5897	4795	6066	6156	6028	5392	8167	8040	8816	8523	6592	5564	6515	7675	6661	6636	8039
87	168.066		22237	23847	17382	18236	21514	20118	20164	17672	19549	20075	21280	20873	24298	21147	17492	15650	22130	20788	17689	19943	22068	21577	20319	20579	21245	18447	22649	22238	18475	18640	16768	17042	19432	20588	20405	19436	18775	19647	21042	19775	18985	19700	20210	20512	21068	21436	21445
88	168.989		73373	73212	102141	94386	105068	101877	100101	96743	99159	99104	96821	97750	99233	99292	92349	94142	99179	99641	95185	93546	98771	101709	84260	86364	93440	94678	74399	73784	98065	102393	96862	94618	100094	100902	94187	96042	95701	92015	94085	94133	88859	85628	97211	98536	93248	91453	93220
89	169.05		4246	4755	3523	3234	3488	2867	4079	3804	3515	4226	3437	3601	3253	3617	4042	4357	2976	3249	3592	4471	2970	3908	3316	4151	3195	4275	4702	4734	3398	4242	3565	4492	3235	3941	3339	4233	2649	3228	2558	3168	2694	3062	2618	3445	3025	3462	2892
90	171.007		4938	5635	7721	7128	8268	8373	8677	8830	8840	9288	7764	8038	9569	8132	6303	5655	9426	9431	9884	10256	8360	8495	10314	9402	11707	11405	5548	5874	10175	9864	8581	8434	13789	14022	11083	11404	6445	6287	9202	10179	6346	5229	8140	8684	6017	6481	9582
91	171.029		3783	4270	4456	4255	4000	4446	4770	4448	4496	5074	4130	4287	3940	5259	4263	5195	3463	3758	4263	4427	4281	3811	4439	4278	4286	5222	3546	4380	4966	4852	4544	4328	3940	5238	4915	5475	3343	2871	3649	4135	4057	3878	3850	4258	3765	4354	4174
92	172.061		6204	6062	8801	7524	4724	5167	6981	6929	5082	4900	5899	5370	6050	5522	7885	7703	4595	3499	8766	8847	5642	5163	9590	8607	6176	6798	6218	7062	7207	8719	5839	5026	7034	7334	8744	8469	5610	4498	4759	5108	7738	7515	3956	3777	5278	4636	7304
93	173.009		8726	7877	19478	20304	19501	20358	25250	23183	21703	23657	17199	17194	19979	20039	13819	13677	23381	25016	25012	22838	17369	19161	26919	25834	22681	19310	7956	8260	21399	21291	17705	16585	23738	24043	23221	23055	14362	15015	17007	19034	20450	20613	14572	15641	16157	15967	25634
94	173.045		4776	4670	5402	7002	3871	5380	5189	7565	6231	6198	5138	5973	6735	6321	4429	5435	5455	4955	5831	7339	4519	5543	6280	7812	5852	7265	6007	5866	6312	7185	6190	7434	5780	6100	5446	6003	4930	5583	4380	4612	4864	5176	5221	5201	5555	5742	6278
95	173.104		921241	1085774	541199	544554	1686397	1775129	1732559	1772571	1569995	1642274	1390854	1445003	1593580	1682500	370342	331228	1311534	1426216	1686264	1733460	1411597	1462951	1828175	1867279	1388094	1422710	1119096	1159071	1589700	1681778	974440	996128	1667958	1765083	1631790	1727982	1153775	1158057	1212715	1252958	1441662	1458488	1279289	1297172	1181954	1226025	1864909
96	174.056		25528	24949	9954	8415	10633	11079	9218	10191	10276	9068	10219	10550	11444	14511	7711	8831	7609	10842	10670	11563	9700	9882	11050	12786	10501	9900	27276	25907	8666	12772	8896	7933	8984	9123	10147	8244	8841	8590	9085	8500	9927	10234	10520	9003	8145	7710	10158
97	175.024		2804	3290	3603	3996	3745	3599	2757	3168	3079	3109	3084	3287	3261	3624	2525	3911	3053	2582	3150	4219	2680	2784	3693	3098	2732	3109	3432	3080	3544	4493	2676	3271	3251	3887	2718	3324	3195	2335	2603	3343	2826	3041	2449	2713	2666	2380	2850
98	175.036		1863	1567	5736	5064	2778	2829	4847	4337	1929	1884	4040	4871	3879	4555	6951	7034	1043	1006	5626	4909	2208	1760	5922	5585	2229	3153	1811	1809	4343	4587	2704	2552	4142	2829	4139	4584	2664	3206	1460	1625	3875	3786	2627	2697	2956	2874	4813
99	175.061		70442	65991	140770	143936	100551	102897	177040	172558	109759	110537	116718	119255	133569	136709	104958	103030	72091	73236	184010	185559	107182	108928	244094	241698	140168	136191	69017	68172	173318	172112	109011	111845	141489	138173	167049	164737	92735	96083	93818	93307	139331	136550	81926	85806	102267	105300	140329
100	177.034		5113	4330	6132	4866	6147	6304	8956	10042	7489	6726	5570	6992	6817	7492	3303	2822	3942	4053	9726	7799	5985	5839	9821	10691	6632	6419	4081	4647	7434	8791	4781	4707	7344	7407	8389	8369	5378	5245	4762	4627	7145	7430	4765	4270	5205	5592	8279
101	179.036		8291	7768	6527	6225	6064	8067	5877	7539	6729	6660	6752	5680	5636	7787	6903	8629	5125	6726	6017	6995	5149	5760	5721	7846	6310	6421	7495	8578	6444	7002	6221	5728	7227	6652	7012	5774	5907	6321	5536	6245	6183	6471	6128	7163	6172	5920	5933
102	179.056		361707	376878	343718	348055	531518	531206	382571	373226	396280	388329	479552	473125	479562	476274	378047	347544	605654	618834	333393	327867	563353	558012	346068	338487	396784	383316	383141	374063	351614	364215	342396	336042	439392	421393	365203	355276	476615	454673	626826	624684	412923	391778	455520	433397	429777	424081	511334
103	180.066		509400	515503	268879	259325	351931	348501	237025	235252	284011	282740	318914	317246	324750	306391	297782	291302	406114	416477	233712	232812	386868	378178	231968	230869	288235	269210	495870	488161	258546	258422	259922	243846	300347	285773	243650	237379	342827	336243	408712	415380	288815	264165	328084	319812	312516	316125	304204
104	181.974		1223	1132	968	1016	879	689	648	685	745	967	926	742	669	703	1035	1014	540	661	664	577	398	773	740	754	758	667	1194	1036	644	988	1122	1025	814	956	773	684	890	429	1006	992	806	911	683	738	723	652	814
105	182.973		7463	7801	6839	7092	5150	5929	4811	6239	5560	6710	5485	4950	5920	5633	6941	8494	6531	5804	6052	5874	4748	5414	5790	5420	5690	5637	7623	8922	5962	6136	5523	5869	6210	6088	5499	4998	4724	4752	5516	4450	5210	4741	5376	6478	5027	6243	6671
106	183.066		3128	3786	3924	4299	3169	3730	3499	3581	4030	4176	2838	2934	2988	3952	3866	3167	2570	3496	3403	4118	3199	3404	3207	4022	3441	3281	3852	3627	4521	3781	3601	3297	3599	4041	2849	3233	3130	3177	2440	3323	2802	3957	3310	4160	3062	3632	3712
107	184.001		150997	158974	277152	264623	309017	300891	529948	481128	367065	359658	287171	284096	352624	341239	105142	98343	239020	241885	535145	507593	310263	312574	717169	647812	370457	350505	158612	160217	500537	487253	271750	247990	445804	433474	508841	500975	239024	229162	219129	214963	397259	377199	190374	189352	252858	249405	486647
108	184.986		8582	9792	17072	17322	19239	21021	24079	23540	20515	22190	20167	20521	21547	21042	16387	17715	19661	20759	22533	21816	19556	19747	23247	23574	22693	22143	8543	8729	21991	20577	18073	19966	24348	25244	22035	23066	18224	16760	19637	19327	17458	16581	19092	19377	16502	16574	24854
109	186.113		2958	2734	3600	3210	3881	3503	3827	2898	3292	4284	3577	3704	3671	3096	4216	4577	2867	3356	4260	4185	2812	3124	3348	4264	3200	3781	3228	2797	3190	3617	3540	4898	3827	4907	4214	3599	3394	4106	3574	3836	3857	3201	3752	3982	3685	4115	2937
110	187.025		253253	249909	21117	19753	12078	15035	10995	10651	10672	11365	9817	9905	10721	11691	16201	14151	10508	9120	10044	11246	10714	11565	9536	10333	11658	10554	239839	232457	10789	11012	8209	6762	12111	12128	11312	10873	12462	9427	10924	11404	10607	9276	9668	9257	8659	8350	10696
111	188.035		17318	19792	5566	4969	6978	8069	6443	7303	5721	6732	7989	6887	8703	7764	4544	4917	6032	6006	7919	6591	6828	6896	7423	9249	5402	7193	19291	15673	7020	5629	5633	6296	5343	5961	6463	7412	5934	6180	5139	6244	8939	10038	9378	9660	7176	6080	7905
112	188.056		68932	64445	38663	35812	7230	6980	19285	18920	11621	10385	13466	12070	15272	14482	33967	32334	4931	4456	15602	15746	9876	8755	21170	19351	12701	12600	72444	69256	16322	14149	7284	7017	11440	11092	17908	16456	11960	11918	8547	8433	32055	35507	7725	7891	12008	12895	29283
113	189.005		7399	7109	1458	1108	961	1116	1174	1230	1324	963	1041	1201	800	1415	1426	1325	1064	929	1581	1358	1038	948	890	1652	1533	1502	6448	7447	1639	1290	1151	1282	1026	852	1207	1365	1017	1191	834	826	1190	1521	846	970	1171	1031	1338
114	189.039		4067	4866	5014	5302	3189	3705	4055	4482	4895	4595	3794	4260	3446	4693	3363	3439	2326	4347	3815	4743	2789	3829	4634	4454	3012	3695	4876	4639	4781	4427	5044	5214	3572	4458	4647	3994	4435	4315	3387	3341	4001	4239	3237	3938	4297	4754	4269
115	190.054		29537	29465	5628	6431	11104	8787	17519	15912	9471	9152	11390	11320	13509	13104	3346	3544	3856	4821	13727	12817	6874	7037	17468	15845	8404	8338	29202	27257	11851	9963	3628	4313	7085	6521	13811	14236	8371	9087	6451	5122	23590	21250	6994	7956	7781	8950	20124
116	190.973		8256	8208	6447	7488	5817	5856	3655	5103	5777	6026	5686	6062	6566	6537	7814	9856	7602	7588	4237	4571	6840	7095	3505	4262	5817	6167	7779	9199	5429	5451	6780	6958	4838	5320	3059	3800	7071	5857	6788	7100	4135	5391	6216	6263	5842	6428	5263
117	191.02		249766	222871	556931	557418	756056	737020	907216	861724	701568	704408	502307	501991	600216	626544	271800	269815	917369	948004	874293	828777	635276	629528	991513	908767	738799	728301	231019	226951	785747	806079	480891	468884	840331	835919	792173	775146	459111	432738	637266	658716	700752	649750	393095	396707	438047	440440	978875
118	195.051		23117	24806	18812	18537	20292	20624	17010	21524	18719	16936	16900	19220	20983	21749	12852	14693	21195	22612	16054	20469	20475	20906	17116	18005	16112	19346	19226	18715	17224	18238	15625	15760	19001	18917	14603	15964	15833	16949	19836	18741	15511	14989	15553	17136	15815	17828	21179
119	198.017		4692	3801	1924	2203	1825	1968	1495	1467	1434	1895	1845	1803	1737	1720	5540	5648	1572	2120	1879	2095	1792	1696	1971	1750	1859	1831	3833	3800	1632	1678	1148	1914	1553	1460	2168	1756	1804	2135	1578	1642	2413	1724	2013	2270	1469	1782	2357
120	199.002		1567	1281	4064	3997	3857	3983	4407	4456	3692	3295	3652	3683	4316	4250	3636	3197	3334	3478	4703	4808	3907	3518	4197	4212	4185	4543	1155	1285	3908	4367	3823	3557	4290	4118	4180	4384	3309	3474	3216	3383	4184	3281	3562	3179	2938	2712	4426
121	203.083		342248	349406	440097	431454	682324	664959	539402	524799	522744	528580	657508	631025	622656	612842	488639	480822	707072	727852	499981	484844	672442	670753	507924	489486	575400	572655	330641	338850	481964	482235	498762	472302	548669	541323	498060	497823	646991	627246	757610	748461	575073	552506	618878	608426	605569	602071	645969
122	205.036		2859441	2713607	141529	140243	78080	76749	56997	60901	55645	52690	44847	43732	50837	56382	75983	81313	40087	42248	55809	60812	49383	52311	66913	67489	50255	50301	2421222	2313822	61747	63522	41091	40166	61991	54372	53212	50077	50319	44250	43426	46725	52576	49799	37782	39076	34690	37516	61048
123	206.046		30316	33606	7388	7390	11959	14215	14777	14718	6669	6325	12425	12568	6307	6511	9329	8575	6087	7259	11562	13298	6230	6006	13187	13597	12582	8698	24743	26329	12160	7036	4768	5378	11559	6417	10870	12789	6858	12148	13829	10380	12484	7569	11825	9984	7026	7873	10111
124	206.082		3623	3718	1896	1871	2125	1943	1938	2123	2409	2417	2347	2544	2765	2590	1880	2010	2571	2040	1880	2737	1842	2226	2863	2297	1925	2123	2638	2572	2463	2325	1794	2095	2436	2928	2062	3334	1950	2489	2943	2598	2296	2313	1805	1824	2205	2104	2367
125	207.079		2526	2757	3189	3681	7887	8759	8124	9279	6793	8873	7428	8582	9408	10372	5999	5826	8836	10940	10334	12628	9765	10307	11060	11856	10399	11358	3560	3584	8385	10037	6145	9230	7585	8812	9164	9018	6620	6614	8044	8589	10087	9527	6751	9449	8006	8070	8433
126	208.058		5191	5234	3268	3201	4501	3825	4019	3919	4250	3681	3658	4845	4421	4377	3775	2860	3840	4531	3949	3234	3846	4266	3936	4355	3273	3921	4792	5130	3517	4037	3218	3434	3735	4201	4329	4124	3626	3905	4306	3886	3716	4222	3262	4534	3563	3443	4553
127	209.032		44735	42497	3161	4005	2691	2595	3924	4691	3301	4114	3106	2617	3426	2777	2465	2783	2391	2275	4024	4307	1909	3217	4303	4382	3319	4046	46112	42808	3515	3628	3185	3651	3425	3477	3152	3974	2141	2383	2422	2097	3134	2507	2450	2201	2408	2532	3650
128	213.017		4665	4434	5637	4702	5963	5281	6536	6234	5899	5982	5030	5525	6109	6209	2910	4094	4968	5864	6902	6046	5484	5305	8040	7094	5602	5505	4388	4638	6348	6688	4915	5032	7139	6016	5824	6179	4609	4115	4365	4357	5963	6011	4109	4156	4805	4481	6536
129	213.124		7137	7723	2568	2952	21973	20832	6173	5231	3690	3443	3763	4042	3542	3539	1628	1622	14234	16539	5516	5080	2992	3712	5729	4600	3824	2860	6801	6797	3907	4304	9439	8827	3954	3147	3810	3825	2743	2669	2473	2213	4133	4028	14048	12723	2990	3044	4968
130	214.049		9333	9335	9379	9197	12339	11999	10003	8746	9793	9739	10620	9208	10063	10293	6452	6409	10273	9952	8380	8071	11224	10058	8795	8697	10177	9343	9680	9284	8544	8187	7683	7663	8109	9644	8931	9618	10247	8890	11969	11401	9344	9810	9755	8465	9407	8482	11945
131	218.034		127353	122222	23584	24423	26457	27584	20507	21240	23376	23024	25329	26466	26165	25036	23111	23084	28127	28761	21300	20860	27106	27640	19772	19668	22874	25795	116257	117269	23035	22248	22371	20882	24272	23758	20249	21533	24641	26231	28477	29493	23713	24673	25157	25269	23318	25307	26641
132	218.103		37103	37404	26543	25336	21627	20697	20515	18860	20945	20750	18793	19778	21709	21686	13983	14446	21802	23565	22089	21857	22578	20588	24005	23963	23237	20134	34417	35716	22820	21181	22203	20234	22461	21857	21589	20698	18402	19091	25160	25533	22573	19267	15603	16361	18710	18100	22860
133	219.027		9231	10989	5266	5370	6102	5547	5854	5910	6952	6538	4931	5574	5697	6090	3922	4477	5691	6272	7558	7076	6178	6359	8286	9538	8406	7901	5923	7143	7486	6741	5733	5619	6953	6996	7241	5813	6099	6633	6633	5392	6908	7103	6336	5359	5869	6649	7600
134	219.175		15309	16898	18335	19020	16493	17576	19334	19720	18679	18781	17969	16897	17768	16875	20373	18550	15454	15878	18950	18418	17317	16688	18944	17938	18374	21230	15745	16846	17831	18528	16904	18148	16540	16483	19690	16744	18471	18935	16345	17888	17331	19444	18736	16600	18254	17638	17038
135	220.081		3345	3036	3991	3775	6216	5537	4340	4012	4914	4676	4349	4352	5553	4868	4096	3169	5270	5147	4794	3791	4409	5777	3294	4457	5525	5347	3278	3362	3902	3339	3592	3470	4321	3545	4129	3236	5981	4609	5214	5713	4079	3715	4090	4535	4354	4599	5616
136	221.06		43564	43702	41703	41686	157552	155507	172545	160427	99738	93910	105773	109810	132567	130789	26585	23749	79597	82436	148261	139688	91389	90290	175660	164851	102685	102385	42104	41239	129878	132158	63051	62505	115104	115799	143442	148282	85096	85511	65835	66358	124033	119561	103008	101538	94090	91730	171167
137	221.998		3327	4105	2700	2780	2120	1439	2575	2235	2214	1767	1655	2181	1802	2337	2619	2382	1437	2019	2894	2455	1769	1655	2164	2525	2150	2038	4097	3726	2847	2956	2345	2795	2031	2229	2189	1866	1889	1725	1661	2229	2380	2683	2009	1604	2097	2512	2030
138	222.044		6234	6707	2857	2700	3182	3448	3842	3798	3303	2858	2987	2846	3117	3367	1922	2062	3162	2849	3126	4086	3076	2375	3934	5320	2736	3675	6083	7063	4237	3025	2040	1757	3129	3054	3575	3987	2930	3418	2782	3010	2907	2739	2190	2615	1919	2209	4527
139	223.072		2392	2890	3518	3237	4415	4799	6384	5583	4101	3991	5611	4958	4870	6715	2958	2966	3815	3694	6772	5936	3878	4121	8089	8054	5346	5086	2808	3578	6685	6018	3415	3406	4985	4650	5078	6439	4759	4416	3551	4113	5677	5479	3988	4687	4229	4358	7001
140	227.066		5453	4925	3507	3128	3130	3008	3686	2934	3298	3704	2890	3154	3040	3589	2845	2969	2898	3406	3162	3763	3129	3255	2854	2982	3314	3407	4985	5341	3536	4243	3226	3417	3490	3417	3546	2401	2976	2986	3252	3463	3432	2871	2872	2756	2957	3252	3342
141	229.012		1358	1141	4444	4973	5446	5750	5581	5393	4816	5042	5076	4865	5666	5942	2517	2753	4815	4799	5584	5993	4900	5152	5212	5192	4964	5707	971	1368	5030	5288	3584	3770	7191	7068	5396	5819	4768	4613	4651	4571	3733	3214	5131	5014	4056	4416	6253
142	235.074		6009	6127	6001	6675	9591	8669	10120	9814	8128	8465	8269	9585	9317	9935	5947	5331	8195	7835	9621	9641	8980	9609	9967	9220	7723	9020	6367	6036	9686	9350	6266	7482	9041	9224	8281	8519	7696	7617	8800	8988	8788	8923	7380	6551	7473	7573	10087
143	237.028		2271	2773	29233	26163	7309	6360	17018	17029	13380	12366	14538	12626	14789	14839	21466	22107	7861	6645	14748	14579	10977	10584	24069	20860	12892	13112	3297	2536	14203	15524	9506	9064	14595	13995	15575	13127	11069	10867	8980	10415	17120	16113	6470	5635	12001	11521	16415
144	242.08		8555	9055	10699	9965	12683	11297	8532	9006	9650	9292	9148	9176	9453	9141	7545	7729	9735	9377	10341	10600	8498	10654	10488	10632	8955	8647	7372	8258	9421	9489	7531	7064	9496	9269	10507	8325	9854	9407	10328	9542	9834	9952	9422	8187	9161	8133	11376
145	243.062		23859	25555	21241	21467	21569	20349	22621	23916	19464	19513	18489	18924	21128	21196	11166	11153	16310	16436	25752	28149	17974	17311	34229	32511	19813	19894	26150	26922	22289	20755	15618	17392	20890	20152	24502	22156	14620	14417	15408	16022	20088	19996	12086	11972	12531	13925	21459
146	246.018		2243	1888	4220	4171	6271	5971	6633	6464	4989	5309	5666	5332	5871	5896	3405	3722	5935	5125	6454	6415	6519	6217	7649	6770	6017	5428	2502	2264	6186	6272	4921	4034	6510	7474	7617	7308	5377	4994	5861	5272	5981	6199	5081	4917	4903	5328	7873
147	249.055		43784	43731	36958	36005	42549	43410	57827	55276	32762	33745	38572	39083	40917	40639	12536	13431	25655	26392	53508	51226	31038	31648	72860	69371	39130	37749	44280	41008	50199	43491	47757	45827	71431	66468	50647	47846	30543	27954	25032	26433	40844	37719	27377	26132	33750	32409	46743
148	253.049		8490	9915	3144	3371	5893	5659	6004	6458	4553	5510	4590	4883	5043	5308	2640	2619	3693	4230	6030	6460	4225	5333	5933	6653	5577	5677	10903	11396	5665	5750	3773	4795	5682	6228	5661	5451	3477	3306	3456	4163	4303	5096	4425	4187	3962	3860	5815
149	254.088		6949	8734	3900	3541	6030	7060	4325	4771	4882	4416	4924	5687	5557	5041	3745	3758	6576	6400	4849	4587	6315	6288	5012	4598	5094	3978	7697	7790	3810	4642	3488	3873	5614	4591	4832	4399	5553	5500	6386	6794	4719	4509	5108	4423	3846	4471	6629
150	258.039		2107	1547	2485	2565	3191	2735	2691	3317	2305	1975	1806	1837	2839	2832	1804	1799	2740	2859	2505	2938	2721	2397	2554	2960	3180	2960	1835	1873	2847	2481	2103	2196	2461	2512	2481	2173	2134	2650	2393	1730	2429	2530	2331	2119	1899	2512	2335
151	259.023		7316	6279	61086	59278	76503	72984	91496	85360	68150	67053	75194	75774	84923	83414	53310	50817	63949	63702	88282	88105	75367	72753	90805	84267	90278	87703	8306	8288	84567	84896	68652	64344	107028	101626	97184	93960	77509	72923	76418	78900	62221	60378	83932	83445	64288	64940	111642
152	259.027		6330	5400	37328	38212	49964	46499	61418	58794	41353	40828	52361	51952	50142	50692	39885	38636	36878	38174	64938	65551	43724	44810	65166	59820	66126	63428	7052	7032	48720	48698	42215	40386	59307	58473	59142	60972	38552	37644	47158	49402	32970	32894	52844	52030	36201	34469	47488
153	264.101		4749	5974	6251	6929	5910	5260	7347	6674	6214	5723	4918	4407	5174	5313	3438	3529	4535	4645	7542	7687	4842	5082	8493	9704	6478	6550	6242	6766	6906	5998	6378	7383	6736	7698	6355	6686	4920	3849	4494	4404	5319	5263	4028	4007	3854	4042	6379
154	267.073		8018	8777	10655	11098	47599	50107	28214	27893	15921	16177	20248	22456	22301	21868	13052	11112	15217	15109	39077	35589	18926	18945	32364	32313	20130	19925	8706	8717	16978	17839	20912	20925	25067	23650	29530	32921	26962	24292	14895	14961	30596	27492	22371	20404	19336	18786	33440
155	268.022		10308	9404	17694	17667	17522	19500	23726	22084	20759	19999	18772	18228	20598	20176	13866	12308	15219	17609	24056	22087	19125	17778	27451	24674	20166	19569	11500	10452	21330	22263	17725	16142	21967	21972	24149	22578	17302	16644	17158	16018	20979	20902	17346	18885	18390	16832	20230
156	274.048		2504	2417	3220	2695	3154	3666	3048	3972	3077	4118	3534	3399	4093	4806	4518	4968	4621	5000	2899	4301	4319	3898	2735	4146	3606	3214	2357	3554	3605	3812	3065	3015	2835	3214	2756	2590	3205	2457	2949	3375	2739	2604	3194	3435	2286	2891	3433
157	275.125		30308	25788	23668	22361	2297247	2281101	176821	161061	66774	58258	44818	43435	53625	45593	17407	17431	1643315	1639176	98861	100004	54790	50604	73249	67101	51032	48619	30054	28309	59894	59329	977262	888386	69933	63109	62444	59073	48333	44831	42463	44403	45207	45494	1497975	1469179	59315	58651	65181
158	279.233		15463	17211	20369	18054	18324	17146	17037	18057	18559	19093	17873	16886	18014	17995	17601	20029	16640	17277	18746	19030	16299	17067	18640	18777	15912	17851	16513	16957	18937	18040	19442	18760	17928	18547	17192	16721	18590	15925	15669	15533	16553	19195	17058	16215	16162	16083	15367
159	285.052		3418	3534	2933	2432	2863	2519	4196	3642	2756	3260	3316	2670	3630	4217	2854	2175	3089	3193	3684	4051	2055	2495	4155	3624	3104	3175	3248	3916	3253	2949	2476	2904	3297	3467	3844	3754	3057	2897	2782	3170	3358	3194	2832	2662	2588	2699	3201
160	285.149		4452	3943	5005	4947	4883	4468	4967	5291	5708	4603	4829	4256	4549	4306	5113	5419	5202	4582	4986	4945	4669	4667	5275	5043	4916	5751	3963	4600	5044	4676	5633	5451	4847	5522	4884	4649	4726	4817	4386	4246	4700	4250	4460	5335	4845	5532	4646
161	287.021		4505	4269	3414	4679	4266	3802	4587	4865	3956	4396	3564	4050	4437	4183	3226	3926	3032	3330	4109	5049	3413	4220	5366	5181	3746	5107	3969	4281	4552	4267	3733	4838	4306	4465	4369	4566	3882	4313	3999	3690	4295	4686	3590	3619	4740	3767	4453
162	289.033		5317	4897	9174	9140	11515	11683	11578	11029	10688	10270	10005	9942	11708	12202	8285	6984	9732	9717	12861	11118	9697	10191	11896	11803	11821	11440	4834	5353	10406	10512	8047	8493	12622	14092	11880	12335	10225	10066	10177	10344	9481	8504	10799	12110	9500	9804	14347
163	289.116		1929	2386	4683	5279	8991	8284	4899	4766	3859	4821	3434	3355	3163	4778	6888	6528	9056	9391	5533	5373	3955	3624	5130	5351	4271	3776	1947	2536	4514	5002	4272	4630	4767	4951	4539	4311	4061	3122	2381	3118	4490	4414	6216	5828	2734	3571	4330
164	297.996		2544	3624	2653	3073	2736	2591	3007	2668	3223	3041	2075	2256	2578	2952	2111	1653	1868	2417	3563	3082	2137	2342	3036	3067	2257	1983	3058	3380	2483	3049	2077	2901	2673	2394	2850	2728	2164	2082	1554	1692	2659	2183	1939	2595	2073	1801	2228
165	298.07		4538	4871	6291	6087	9018	7552	9028	9192	9085	7124	7699	8131	8412	8299	2918	3655	8586	7823	10870	9202	7582	8130	11405	10578	8387	8390	4029	3641	8931	8739	6630	6027	9780	9208	10536	10751	6455	6011	8104	8365	9260	8250	6150	6155	6799	5810	10424
166	299.036		10749	10956	9679	11407	10213	9361	10887	9643	9455	11315	9718	9875	10427	10140	12888	12406	10410	8288	9190	10343	9582	8178	9890	8912	9622	10676	11503	10188	10952	9687	11730	11439	8562	9472	10274	9598	8739	8450	8827	7566	8656	7630	9597	10220	9643	9991	8766
167	300.049		1624	2141	4317	3535	4593	5117	5466	4978	4967	5472	3979	4347	4315	4725	3156	3194	3671	4102	5495	5529	4950	5132	6647	6426	5042	4465	2169	1924	4762	5349	4497	4040	5701	5388	5493	6091	4502	3641	4690	4859	5306	5245	3600	3836	4114	4182	5815
168	301.217		2980	2867	2442	2202	2094	2154	2783	2757	2653	2187	2932	1947	2466	2672	2738	2788	1861	2442	2102	2960	2536	2426	2209	2874	2817	2388	2405	2954	2246	2377	2578	2474	2290	2459	2352	2268	2733	2442	2061	1491	2287	2461	2651	2142	2408	2268	2694
169	306.05		3036	3550	3932	4873	5762	5739	8344	7908	6601	6868	5861	6599	5981	6839	3651	2802	4095	5304	7607	8307	6288	6269	9758	9845	6852	6661	4052	4304	6977	7275	5002	5038	6333	6575	7242	7237	4813	5488	4292	5603	7482	7016	4683	4133	6035	5890	8418
170	306.077		713456	697263	1142807	1057657	1547061	1506027	2253178	2036429	1690587	1622340	1487760	1459225	1712684	1686199	551105	504080	1198681	1171704	2102996	1994411	1534309	1469539	2658065	2366031	1607228	1507297	782943	736953	2095009	2020453	1271830	1222952	2017215	1905502	2200590	2070846	1202701	1126059	1173756	1165178	1864447	1705322	1100232	1042277	1255672	1249447	2106903
171	311.296		21906	23085	31529	30397	24103	24511	27787	27755	30638	30110	24664	24361	27762	25809	29909	29970	23606	24923	29073	29140	25876	26012	30425	29636	26740	27937	23495	24391	30665	28077	29481	30338	27392	25792	29601	26842	24072	25689	23237	25129	25057	24595	25542	27206	26146	25343	26468
172	312.061		1167	1557	2416	2993	1227	1184	1582	1654	1560	1477	1438	1258	1513	1572	1292	970	1111	1403	1703	2119	1762	1713	2023	2123	2163	1705	1450	1057	1970	2016	1071	1074	1792	1397	2041	1558	1137	1104	1581	1796	1419	1446	915	724	1251	1236	1750
173	313.045		3891	3642	9669	10174	5196	5417	8306	6944	6238	6785	5968	5792	7865	7435	1293	1547	5795	5304	8395	7817	7194	8610	12935	13178	6008	6127	4508	4595	8424	9563	2756	2827	6801	6361	8698	8630	5513	5297	4898	5193	10758	8759	4483	4557	5540	4969	9334
174	317.212		1477	1949	1841	1758	1737	1693	2169	2066	1442	1725	1474	1624	2098	2061	2020	1613	1898	1945	1605	1942	1488	1180	2099	2436	1809	2619	1773	2589	2235	2379	1935	2565	1928	1945	1449	2030	2239	1566	1468	1533	2249	1582	1708	1869	1416	1824	1932
175	321.05		9425	10350	4388	3860	4396	5471	5840	5029	4527	5030	4774	4031	3811	4454	3622	3155	4158	3949	5217	6253	4673	4631	9873	10171	3389	4151	11053	8793	4584	5068	3420	4455	4288	4343	4869	4892	4033	4333	4048	4329	6783	5495	4111	4328	3573	4055	4928
176	322.045		8931	8549	21188	19142	16871	16616	17199	18661	13772	16052	15930	15092	15540	13551	5194	3706	16148	15051	21593	21417	17693	15261	34104	34315	15211	13285	10190	10855	15700	16898	9387	9797	15775	16706	19370	19934	13087	14299	17770	16794	26496	24168	11132	11322	16328	16275	17829
177	323.023		28803	27168	21727	21201	37024	39476	36741	37003	32989	29315	32813	31381	36811	40326	16021	15327	35925	36655	36766	32834	38920	35762	65336	60358	23231	24561	35623	39011	16746	19185	30991	29372	37550	36199	39472	42668	21872	23430	33976	33837	36188	34828	24059	24231	25710	24588	26797
178	323.029		84429	83319	104942	95019	96188	97783	101646	97816	67262	65902	84950	82320	82540	83553	38907	40820	83134	83325	116313	107746	88004	82783	204328	186736	67767	66554	83858	88650	86381	83909	64691	61952	83121	77159	100320	104150	73352	69485	82998	82996	128241	125979	57030	59802	85899	80969	95041
179	330.057		12088	11348	5326	5931	5992	5654	6709	7914	5471	5398	4440	4822	5444	5649	2823	3388	4147	3557	6846	8266	4394	5177	8470	8988	5004	5445	12111	11249	6708	7780	4356	5124	4560	4759	6863	6638	4148	3825	3880	3656	5492	5096	4247	3243	3986	4360	6014
180	334.064		23472	21680	2901	2357	3396	3346	3336	3821	2965	3155	4631	4529	3288	3598	1782	2009	3191	3495	3435	2816	2749	3296	3428	3703	4206	3317	11661	11156	3501	3009	2214	2388	3384	2826	2709	2944	3617	3654	2906	3151	3520	3198	3033	2677	2869	3248	4066
181	334.07		47390	45527	4223	4361	5391	5129	3660	4515	4556	4847	5946	5702	5207	4982	3414	3836	5488	4952	4225	4603	4942	4951	4316	4572	5052	5278	46009	42785	5075	3968	4187	4114	5032	4359	3687	4286	4741	5363	4796	5924	4826	4936	4410	4236	4579	5155	4833
182	335.037		2733	3408	2831	3149	2957	4003	4345	4420	3804	3996	3063	3179	2958	4225	2067	1916	2727	3935	4187	4220	3055	3410	4342	5021	3455	2957	2761	3110	4110	4046	3242	3548	3496	3469	3602	4074	3175	2813	2686	2795	4026	3761	3438	3101	3369	3285	3896
183	335.222		1392	1534	1614	1656	1765	1767	1501	1837	1925	1725	1624	1389	1846	2190	1506	1790	1819	1217	1720	1968	1157	1164	1922	1711	1621	1893	2047	1322	1870	1645	1888	2162	1272	1748	1443	1677	1514	1784	1299	1592	1663	1020	1492	1758	1917	1681	1396
184	337.056		10719	10157	12583	11900	7565	7637	6951	6518	6795	6713	6662	6273	6792	7031	4090	3894	8801	9169	6839	7092	9433	8500	7581	7293	6945	7078	9743	9718	8693	8153	5564	6276	6321	6731	6666	6763	6268	5249	6373	6633	6982	7276	5671	5737	5991	6170	7443
185	338.989		363	413	12267	11332	20566	20754	15907	13797	13920	13270	20087	19070	21513	20523	6984	6909	19480	19246	17137	15658	20960	20179	12823	11579	17561	15947	459	441	15865	15021	13363	12788	22842	21896	16268	16126	20310	18971	19121	19199	10939	9984	20359	19501	16150	15830	22412
186	341.11		634586	633068	173865	168193	264699	258735	241857	232407	195996	172476	154200	152692	184126	184332	87402	90954	154542	162332	226654	225320	164322	162997	222168	220743	194827	187304	629420	614929	212718	203366	121172	128789	191227	193365	233272	228946	148679	153486	151828	147936	238387	221931	151263	160580	134944	136538	217378
187	346.056		184181	186833	254185	234458	346869	331992	311936	290075	206580	209088	276656	273886	235422	243860	49472	54105	262724	257232	367691	354789	290105	280942	593402	560547	179133	180945	182436	185682	252347	245610	163328	164446	240987	238132	335810	328321	238689	233669	256125	260370	391205	360179	165922	168701	302640	300132	251635
188	347.04		4577	4632	11243	11236	15697	16342	20011	18117	12154	11835	11992	12006	10181	9422	3441	2705	13597	14363	14846	13773	15768	17215	18092	18496	15513	15721	4497	4430	21860	20177	7847	7502	15648	14555	13370	13597	8835	8213	7202	7061	12509	12953	7485	6531	7832	7942	13754
189	348.044		1490	1634	1680	2385	3140	3388	3846	4205	2484	2460	2281	2336	2813	2476	1691	1068	2703	2947	3406	3731	3528	3188	3999	3706	3417	3267	1155	1808	3911	3859	1888	1861	3192	2634	3255	2975	1890	2074	1668	1360	3055	2416	1876	1662	2316	1726	2763
190	348.087		9977	10056	5675	6685	3721	4493	3951	4668	5107	5370	3913	3897	4799	5257	3618	4133	4576	4369	7153	7505	4395	4923	6268	6296	6563	7506	6693	6775	6165	6148	4676	5250	4573	5200	4237	4395	4739	4998	3545	3725	5322	5653	3560	3270	5426	5672	5455
191	348.092		13540	12985	9799	10808	6663	8585	8522	10529	8853	8888	7543	7267	8386	8463	7438	6883	7516	7861	8983	9872	7343	8066	7980	8034	8459	9622	13247	13349	9981	11284	8101	8963	7560	8009	8305	8091	6277	6776	6502	6807	7377	7625	6015	5867	7402	7873	6942
192	355.067		1933	1692	1340	1734	1357	1158	1582	1707	1728	1645	989	1463	1477	1868	991	1031	1712	1225	1740	1468	1461	1129	1431	1820	1703	1427	2788	2199	1401	1772	1652	1402	2158	1699	1305	1374	1216	1015	1237	1354	1260	1074	1017	1541	1011	1290	943
193	357.09		2097	1623	2322	2319	4828	3820	2325	2919	2010	1442	1984	2218	2416	2794	1642	1605	1580	2465	3066	2633	2069	2474	3370	3672	2417	2902	2154	2712	2475	2792	1884	1721	2035	2362	2306	2875	2505	2639	1995	2200	2327	2188	3223	2802	1716	1566	2502
194	362.051		18898	19709	27103	30207	32125	30324	31034	29472	23760	23782	23414	25015	23343	24605	6572	8075	26397	27445	41745	40414	30766	28946	76391	72036	22393	20715	18926	18793	26492	26323	18649	17708	26308	28031	35256	38069	24619	24167	29981	27946	51456	48512	19874	20098	29342	28609	28783
195	365.051		5055	6663	2703	2515	2948	3134	1990	2866	2290	2109	1961	2132	2722	1903	1442	1733	2194	2400	3178	2875	2101	2515	2035	2838	2596	2701	5229	5916	2182	2588	1819	1722	2137	2654	2547	2702	2252	2326	1992	2081	2170	2052	1744	2274	2180	1927	3115
196	367.019		1836	1946	11841	11945	7492	7752	9619	8876	5157	5032	8140	7574	8861	8515	6001	5551	3083	3139	10300	9973	7089	6753	13185	11862	6610	7161	1869	2106	10243	9749	7839	7769	8508	8352	9073	9214	7929	7396	4130	4507	8859	7508	5558	5662	6565	6618	10622
197	378.24		467	544	181	429	298	507	354	475	383	401	294	744	433	717	346	530	379	505	609	782	455	508	542	506	552	559	423	502	377	518	437	388	263	447	678	366	332	322	336	279	236	376	196	371	459	242	547
198	379.009		4890	4493	1764	1738	1222	1430	1676	1782	1243	1629	1369	1569	1478	1760	1703	1549	1281	1435	1464	1609	1346	1491	1566	1568	1312	1650	5120	5157	1445	1893	1477	1508	1544	1999	1572	1488	1222	1435	1271	1171	1314	1236	1335	1562	1412	1534	1630
199	381.124		1443	1381	2114	2195	2785	2770	3366	3742	2519	2462	2596	2285	2240	2987	1717	1658	2445	2624	3449	3160	2162	2590	3551	3586	2526	2748	1645	1213	3714	3122	2445	1872	2590	2327	3430	3094	2330	2699	2542	2384	2893	2775	2442	2011	2513	2533	3072
200	383.115		15920	16683	14501	13463	13106	11009	13538	14626	11858	12327	10865	10566	10736	11364	6595	6110	10984	11336	15804	14277	12039	12553	27271	23846	11976	11860	18285	18040	13724	14590	10052	10162	12013	10914	15101	15361	10970	10218	10424	9569	18074	17648	9482	7391	10578	10961	14464
201	386.017		12744	13428	5839	5670	7685	9131	6508	6163	4379	4560	7856	8010	9388	7711	5424	4989	5084	5445	5959	6347	6659	5796	6581	6322	6100	5724	12848	12029	4743	5676	4169	4756	5345	5049	6588	6094	5946	6259	9866	8384	6925	5447	6105	5996	5355	5307	6382
202	387		5397	5825	3637	3607	4398	4414	3945	3396	4052	3664	3448	3648	4507	4546	2964	2618	3950	3195	3558	4067	4030	4034	3552	4165	3249	3669	5088	5157	4039	4338	3312	3779	4495	4794	3645	3968	3547	4072	4407	3754	3208	3293	4460	4670	3378	4351	5060
203	388.945		3049	2647	3040	2228	2509	2355	2536	2667	3321	2940	2391	2338	2422	2561	2047	2510	2702	2310	2340	2397	2031	1988	2435	2200	2364	2651	2297	2727	1760	2071	2824	2978	3184	2971	2579	2328	2395	2518	2836	2684	2471	2160	2834	2851	2747	2588	2717
204	401.016		2306	2770	4259	4024	4751	4940	5040	5484	3819	4005	4781	3928	4428	4385	2721	2711	3599	3916	5135	4665	3896	3397	5782	5352	4156	3919	2419	2458	4650	4414	3526	3263	5010	4365	4413	4308	3577	3293	3456	4153	4055	4235	3472	3308	3817	4115	4870
205	401.076		22166	25228	10475	9967	10246	9378	9721	9481	8758	9311	8827	9763	9611	10828	9360	10048	9701	9337	7892	9109	10416	10668	8120	8646	10240	11270	26322	25603	10061	9108	8343	9090	9885	9294	8238	9027	9294	9645	9710	9859	8892	9017	8939	9514	8806	8809	9455
206	402.012		1961	1740	11426	11616	13274	13075	16688	15429	17032	15762	12162	11518	13285	14611	6143	6446	12625	12692	15432	15112	13925	13596	18330	16314	14434	14016	2551	2817	15462	16916	10988	11280	17019	15744	16073	15314	11053	9413	12030	12157	13193	13446	8950	9756	10328	11664	18290
207	402.078		5557	5621	2196	3094	2639	2521	2687	2951	2620	2824	2628	2479	2776	2834	2478	2663	2285	2538	2436	2703	2313	3279	2711	2318	3122	2540	5167	5993	2921	3284	2337	2310	2302	2502	1857	2274	2213	2319	2480	2685	2526	2404	2407	2196	2669	2687	2376
208	402.987		4512	4393	23835	24871	20715	20861	23856	21412	28755	27147	18047	17943	21728	23255	8721	8800	24387	23581	15802	14666	24205	24145	19636	18346	14778	16062	5659	5691	29426	30114	19863	16535	26853	25288	24050	23258	9925	11778	21194	20683	14337	13257	13812	12944	10635	9555	14222
209	402.995		5875	5698	52644	50934	56577	55534	75968	65632	66564	65845	50341	48347	54979	56381	17886	18839	59784	58529	64452	63008	61745	59392	79622	70615	54804	50206	7169	7475	69841	70387	45383	40724	66139	63188	68534	68506	41388	40193	53188	52404	64457	61479	34483	34021	44496	44721	70122
210	411.012		2349	2446	2870	3059	2861	2918	3185	2818	2330	2678	2592	2300	2485	3363	1152	1523	2554	2388	2591	2233	3665	3485	4016	3537	2565	2479	2590	2837	3083	2750	1724	1572	2694	2731	2703	2908	2647	2496	2538	2863	3422	2580	2384	2669	2497	2274	3651
211	418.959		32207	32814	24299	21651	33317	32551	12879	12021	19649	20642	29732	30786	27491	27015	34036	36319	54922	54004	11809	13263	43601	40560	8967	9507	22770	21707	33458	31341	16153	15050	21439	22090	22647	21749	12053	13730	41923	37600	51242	48055	21839	21904	36072	39060	32388	30709	23306
212	421.078		4811	5025	7061	6950	11774	11189	11781	10194	8773	8164	7540	8063	9090	9578	3086	2305	7481	7918	11876	10242	7911	7483	11204	10553	8263	8283	5651	5779	8868	10038	5132	4837	10195	9683	9630	10322	7408	7322	6549	6700	10359	9106	7852	7513	6185	6703	10099
213	426.023		25271	23176	124169	117651	159773	160266	209566	192892	170425	166913	145025	146740	170278	166260	70715	68752	135054	132451	202780	197414	157505	155026	232639	222705	165074	155692	28617	26252	206731	201964	135479	126258	184358	181519	193482	189211	126949	126460	113452	115746	168846	157819	118781	116658	129160	126329	198469
214	431.054		2229	2089	1534	1852	1491	1551	1348	1516	1084	1527	1219	1386	1514	1562	1596	1328	1215	1216	1671	1316	1564	1580	1767	1640	1549	1886	1659	2149	1328	1542	1267	1153	1964	1390	1224	1373	1598	1422	944	1472	1758	1674	1565	1439	1245	1810	1687
215	441.337		288	231	1284	1554	292	277	1861	1856	1073	1293	346	217	695	573	532	464	317	209	2471	2285	335	302	4690	5090	1948	1699	278	382	1509	1221	1387	1263	381	383	1279	913	164	318	203	186	554	521	441	454	209	269	682
216	442.015		3849	4368	21822	20346	33078	31512	41293	36917	31987	31821	29383	29807	30486	30701	10838	10799	30229	29929	41616	37918	34134	32685	52465	47414	32140	29772	4768	4664	40434	37759	22204	21135	37423	38172	39386	37362	23988	23549	26538	26379	32671	31529	21085	22115	26448	24463	37946
217	453.067		1240	1234	3324	2882	2075	2000	2153	1944	1827	2165	1513	1420	1688	1785	1032	1145	6144	5819	1684	1407	2807	2939	2218	1906	2383	1782	1180	1075	3153	3180	1764	1294	1883	1935	1729	1413	1677	1471	1518	1995	1622	1541	1580	1514	1295	1661	2005
218	455.098		1005	1057	5284	5024	5024	5810	6274	5914	5354	5004	4106	4282	4337	4290	2510	3090	4840	4265	5821	6027	4078	4473	6827	6963	4986	5539	1664	1707	5329	4801	4141	4806	6382	5497	5451	5995	3601	3772	3684	3883	4581	4256	3139	3207	3212	3183	6358
219	457.041		3795	3553	3505	2882	3830	4638	3059	2612	2777	3248	4054	3372	4207	3677	2350	2308	4065	4086	2449	3468	4234	3959	2621	2752	3520	3166	3610	4733	3327	3612	3007	3612	3692	3934	2907	2968	3430	2886	3824	3578	3044	3502	3106	3284	3140	2879	4396
220	462.067		4569	4485	5201	4891	12102	10176	7229	6551	5821	5843	3754	4187	4966	4441	1799	1377	13051	11197	5208	5373	6745	6116	13065	10439	4628	4481	5656	4772	5620	6693	4704	5013	5198	5147	6039	5386	4244	4121	3222	2812	8241	7050	7478	6763	3551	3453	5450
221	465.98		4370	3962	4149	4092	5145	5492	7152	6581	5552	4836	4372	4881	5699	6238	2575	2656	4363	4101	7844	6483	4850	5136	7991	7686	5929	4462	4734	4696	6530	6896	4006	3763	6614	6698	5630	6300	3943	4388	4044	3336	6012	4768	3337	3796	4207	4205	6480
222	481.978		7088	6698	21547	19609	27003	27255	32822	29538	28529	27617	26804	24053	29751	27610	16367	14655	25712	24501	31617	28880	27837	26500	36762	34870	29305	25894	7320	7918	30311	30119	22725	21152	32558	33475	33618	31773	21810	19715	27673	26087	28507	25177	22499	21433	23098	21985	32742
223	482.962		2491	2930	37360	35886	39861	40935	58558	50725	54695	50738	39525	36887	48676	48978	20966	19919	43742	42925	48325	45715	44218	42844	52538	49864	52062	48954	3629	3979	56189	55211	39654	34250	56746	50474	51726	48443	31866	28258	41567	39209	38926	34701	31165	30916	30575	30872	55939
224	487.1		5693	6762	3903	3023	3334	3272	3240	3856	3013	2543	2508	2535	2556	3983	1805	1645	2502	2967	3225	3693	2560	2622	7173	7428	2951	2679	5554	5823	2673	2997	2135	1804	2277	2556	3126	2903	2283	2411	1741	2489	5511	5249	2042	2000	2780	2881	3139
225	489.992		2021	1653	2461	2106	3766	3811	4123	3454	3142	3385	2706	2888	3833	4161	2318	1703	3734	3885	3603	3595	3181	3248	4341	3707	3005	3072	2188	2234	3863	4057	2753	2631	3273	3669	3150	2970	2906	2570	2769	2656	3006	2764	2587	2884	2985	2621	4977
226	490.98		3489	4123	4056	4123	4647	5253	3532	4636	4457	4437	4102	4659	3534	4343	3215	2898	4764	4863	4018	4240	4404	4848	3840	4769	3632	4146	3182	3719	4873	4005	4290	3806	4007	4475	3670	3566	3959	4055	3961	4102	3276	4212	4001	4317	3402	5178	4256
227	505.989		3566	3368	85410	78521	117619	112355	166577	152507	139386	135001	110970	104600	136754	136660	77074	75843	96166	92158	154962	145264	109494	105835	144742	135757	149202	138656	6151	6675	167913	163983	115876	110093	158558	154113	153683	150660	91700	88153	91787	87372	100539	94619	108896	108061	89377	88068	163291
228	521.983		1739	1346	11105	10842	17019	16220	22270	18616	20811	18168	15441	14450	19106	16914	9747	9478	16255	16042	19254	18241	17918	17730	17444	18134	20754	18425	2051	1970	23544	21603	13821	13864	21913	21092	19934	19414	12771	12717	14224	14648	14247	13845	14360	14547	13231	12247	20702
229	558.064		1261	1567	8791	7875	9766	9602	9026	8712	9090	8409	9725	8396	9114	8749	4578	4388	9703	9743	9424	7501	10412	8820	10046	9237	9032	8003	1373	1389	8858	8269	8185	7306	10096	9720	9791	9506	8601	7824	8520	9713	8686	8619	8913	8343	8208	7761	10652
230	563.068		2095	2348	5718	5542	6691	5918	8001	7506	6427	6658	4855	4612	6039	6288	2981	2448	5572	4848	7854	7213	5935	5623	7880	6479	6399	5394	2125	2363	6860	6933	4701	4122	6578	6970	7407	7233	4241	3590	5451	5099	6048	5924	4054	4313	4482	4544	7177
231	565.048		5703	5560	70169	67276	89070	87843	104937	99838	77538	74568	84509	81126	86175	86939	29504	29977	75039	72768	96895	91175	79226	75881	85163	80313	87945	86139	5451	5913	87377	85542	57918	56437	108815	104262	95451	88845	72339	64877	84579	83047	61350	59652	66314	68055	66757	62906	109580
232	585.313		1675	1342	1043	1191	1012	1545	1146	1510	1109	1365	1340	1517	1148	1117	1050	1031	1156	1085	1442	1770	1029	1256	1258	1530	1084	1467	1624	1224	1297	1268	1063	1063	1227	1395	973	1053	1202	1397	688	636	1584	1267	932	1201	901	986	1337
233	604.07		1166	1172	21445	20682	35220	35397	39318	36309	31119	28683	28339	25817	31408	30708	12734	13120	26504	27182	35015	35138	30524	31205	31086	28709	35628	32195	1453	1742	36438	35236	21783	19637	40448	36508	36891	35117	26020	25128	25868	25270	24166	21661	25031	25506	23530	23988	38143
234	606.075		16557	13905	141451	133486	195773	188598	235460	215054	194779	188720	157734	155945	178342	177889	65882	65690	172387	167114	225159	209853	184023	174054	237530	223080	195592	187364	14664	14471	209659	203242	110421	102013	219996	209628	219048	219043	134329	121791	166423	163201	192727	180277	115156	108528	133652	136441	237136
235	611.145		3710	2941	13537	15708	21044	21359	27935	29121	17884	20186	19593	19973	24864	25681	10118	12955	14432	13638	27540	30135	17401	17828	35716	33454	18537	20469	3683	5028	26229	26867	13320	15061	27246	24887	26002	25729	15263	14743	12974	11644	24943	24616	12347	13312	17344	16362	23647
236	634.13		859	858	1075	1005	891	1240	1278	1306	868	1167	618	1028	1470	1210	1043	863	725	1005	1462	1679	947	761	1423	1598	916	828	953	1240	1533	1617	525	1105	952	1021	1485	989	913	846	640	582	1050	1296	752	761	1286	783	1131
237	663.105		3200	3001	32410	31623	26956	26116	34329	32591	32919	29393	25103	25787	28147	24928	18895	17049	25754	24701	35808	33584	27628	25163	40831	40289	31926	32270	3258	3176	32655	33063	32128	30089	33654	32221	35432	35339	22561	20313	24090	22027	29489	29364	21357	21322	21477	20897	30828
238	664.117		1350	1343	26595	23742	27426	26158	31778	29091	29158	27724	19407	19410	24704	23638	7317	6900	21892	20003	37162	35273	25423	25541	35987	31482	25503	23867	1633	1570	39218	38567	27486	25487	32814	31412	36106	36261	19124	18423	13578	14094	21300	18930	13547	12850	18982	19680	28912
239	686.146		845	1157	1776	1500	2612	1993	1774	1806	1164	1375	1485	2016	1147	1218	742	638	1097	1661	2182	2169	1448	1245	2872	2742	1608	1487	1116	938	1931	1521	1117	1373	1669	1741	2085	1733	1190	1529	1245	1242	2121	1768	1713	1430	1526	1432	1742
240	766.108		685	1009	4262	3498	5350	5766	5281	4862	3643	4065	3743	3388	3740	3703	1076	1151	3821	4320	6466	5031	4300	5020	9237	9614	3753	3314	1112	1048	4766	4793	2906	2315	4457	4605	6285	6110	4343	3354	3417	3443	7327	6340	3366	2458	3716	4838	5323
241	784.149		665	842	3803	3760	4634	4639	5781	5042	3495	4275	4127	4045	4394	4632	1680	1834	3303	3189	5383	4615	3831	3364	6518	6485	4892	4556	1028	625	5436	4554	2926	3139	5102	3787	5276	5294	3455	2737	3832	2943	4504	4636	3056	2614	3141	2318	5413
242	808.118		380	286	3860	3680	4198	4505	4877	4638	4666	4178	4157	4153	4896	4888	2202	2307	3314	3298	5573	5488	4227	3982	7210	6842	4535	4349	499	466	4937	4524	4045	3990	5184	5294	5633	5459	3169	3184	3856	3579	5061	4644	3264	2982	3670	3501	5764
243	822.134		614	868	445	394	562	390	619	343	461	321	494	333	425	696	117	241	517	743	461	503	683	458	791	531	480	453	606	503	269	526	374	412	484	493	466	523	389	254	569	433	495	322	464	341	319	422	612
244	910.149		896	855	1505	1091	1709	1369	2286	1263	1554	1755	1544	1620	1805	1700	749	774	834	1248	1609	1542	1160	1078	2064	2035	1958	1436	818	400	1862	1751	913	1094	1795	1468	2002	2182	1395	945	1232	1366	1557	1739	1018	1404	1208	975	2144
[truncated: 1,919 more columns]
