# Supplementary material for: Systematic multi‐level analysis of an organelle proteome reveals new peroxisomal functions
Source: Mol Syst Biol. 2022 Sep 27;18(9):e11186. doi: 10.15252/msb.202211186 (PMC9513677; doi:10.15252/msb.202211186)
Supplement: Supplementary file 6 — Dataset EV5 [file MSB-18-e11186-s004.xlsx]

## Sheet: File legend
Dataset EV5: Sample information and annotated ion intensities from the metabolomics profiling of all over-expressed (TEF2 promoter) peroxisomal proteins
Column legends:
Sheet name	Column name	Description
injections	dsIdx	Dataset index numbers
injections	dsPert	Sample perturbation name
injections	dsSequence	Injection sequence
injections	SameName	Sample name
injections	OD	OD600 at time of harvest
ions	ionIdx	Ion index number
ions	ionMz	Apparent ion m/z
ions	ionAverageInt	Average ion intensity across dataset
ions	ionQualTIC	Correlation of ion intensity to total ion current
ions	Top annotation ids	Top ranking annotation identification
ions	Top annotation formula	Chemical formula for top ranking annotation
ions	Top annotation ion	Ionization form of top ranking annotation
ions	Top annotation score	Score for top annotation
annotation	ionIdx	Ion index number across annotations
annotation	ionMz	Apparent ion m/z across annotations
annotation	ionQualTIC	Correlation of ion intensity to total ion current for annotations
annotation	ionAverageInt	Average ion intensity across dataset for all annotation
annotation	Mz delta	Difference in expected and apparent m/z for annotations
annotation	Formula	Chemical formula for annotations
annotation	Ion	Ionization form of annotations
annotation	Score	Score for all annotations
annotation	label (bona fide)	Top ranking annotation identification
annotation	desc	Alternate descriptors for the annotation
intensities	ionIdx	Ion index number
intensities	ionMz	Apparent ion m/z
intensities	others	Columns containing intensity data for all samples

## Sheet: injections
dsIdx	dsSampleName	dsPert	dsSequence	OD
1	burnin1	burnin	1	1
2	burnin1	burnin	2	1
3	burnin2	burnin	3	1
4	burnin2	burnin	4	1
5	burnin3	burnin	5	1
6	burnin3	burnin	6	1
7	ctrl_p01_c1	water	7	1
8	ctrl_p01_c1	water	8	1
9	ctrl_p01_c2	ctrl	9	1
10	ctrl_p01_c2	ctrl	10	1
11	1_E4_glu_MDH2	glu_MDH2	11	0.5304
12	1_E4_glu_MDH2	glu_MDH2	12	0.5304
13	1_C6_glu_YGR239C	glu_YGR239C	13	0.646
14	1_C6_glu_YGR239C	glu_YGR239C	14	0.646
15	1_A7_glu_PEX31	glu_PEX31	15	0.4692
16	1_A7_glu_PEX31	glu_PEX31	16	0.4692
17	1_D9_glu_ULI1	glu_ULI1	17	0.476
18	1_D9_glu_ULI1	glu_ULI1	18	0.476
19	1_F2_glu_DAL7	glu_DAL7	19	0.5576
20	1_F2_glu_DAL7	glu_DAL7	20	0.5576
21	1_B12_glu_Control-his3d-GFPdC	glu_Control-his3d-GFPdC	21	0.3808
22	1_B12_glu_Control-his3d-GFPdC	glu_Control-his3d-GFPdC	22	0.3808
23	1_E2_glu_Control-his3d-GFPdC	glu_Control-his3d-GFPdC	23	0.5644
24	1_E2_glu_Control-his3d-GFPdC	glu_Control-his3d-GFPdC	24	0.5644
25	1_H4_glu_NPY1	glu_NPY1	25	0.0272
26	1_H4_glu_NPY1	glu_NPY1	26	0.0272
27	1_D11_glu_PEX3	glu_PEX3	27	0.4624
28	1_D11_glu_PEX3	glu_PEX3	28	0.4624
29	1_B9_glu_TES1	glu_TES1	29	0.4964
30	1_B9_glu_TES1	glu_TES1	30	0.4964
31	1_F3_glu_HFD1	glu_HFD1	31	0.5304
32	1_F3_glu_HFD1	glu_HFD1	32	0.5304
33	1_E11_glu_DYN2	glu_DYN2	33	0.4828
34	1_E11_glu_DYN2	glu_DYN2	34	0.4828
35	ctrl_p01_c1	water	35	1
36	ctrl_p01_c1	water	36	1
37	ctrl_p01_c2	ctrl	37	1
38	ctrl_p01_c2	ctrl	38	1
39	1_A6_glu_PEX15	glu_PEX15	39	0.5032
40	1_A6_glu_PEX15	glu_PEX15	40	0.5032
41	1_B3_glu_FAA4	glu_FAA4	41	0.5032
42	1_B3_glu_FAA4	glu_FAA4	42	0.5032
43	1_B11_glu_PEX21	glu_PEX21	43	0.4624
44	1_B11_glu_PEX21	glu_PEX21	44	0.4624
45	1_F1_glu_ARF2	glu_ARF2	45	0.51
46	1_F1_glu_ARF2	glu_ARF2	46	0.51
47	1_A9_glu_SYM1	glu_SYM1	47	0.0272
48	1_A9_glu_SYM1	glu_SYM1	48	0.0272
49	1_E12_glu_PEX9	glu_PEX9	49	0.4828
50	1_E12_glu_PEX9	glu_PEX9	50	0.4828
51	1_B7_glu_PEX32	glu_PEX32	51	0.0136
52	1_B7_glu_PEX32	glu_PEX32	52	0.0136
53	1_A2_glu_ATG36	glu_ATG36	53	0.4216
54	1_A2_glu_ATG36	glu_ATG36	54	0.4216
55	1_D6_glu_PEX2	glu_PEX2	55	0.0204
56	1_D6_glu_PEX2	glu_PEX2	56	0.0204
57	1_G3_glu_IDP3	glu_IDP3	57	0.5168
58	1_G3_glu_IDP3	glu_IDP3	58	0.5168
59	1_D4_glu_LYS4	glu_LYS4	59	0.0272
60	1_D4_glu_LYS4	glu_LYS4	60	0.0272
61	1_B5_glu_PCS60	glu_PCS60	61	0.4896
62	1_B5_glu_PCS60	glu_PCS60	62	0.4896
63	ctrl_p01_c1	water	63	1
64	ctrl_p01_c1	water	64	1
65	ctrl_p01_c2	ctrl	65	1
66	ctrl_p01_c2	ctrl	66	1
67	1_D3_glu_FOX2	glu_FOX2	67	0.4692
68	1_D3_glu_FOX2	glu_FOX2	68	0.4692
69	1_G4_glu_MLS1	glu_MLS1	69	0.476
70	1_G4_glu_MLS1	glu_MLS1	70	0.476
71	1_G1_glu_ARF3	glu_ARF3	71	0.5032
72	1_G1_glu_ARF3	glu_ARF3	72	0.5032
73	1_H9_glu_CYB2	glu_CYB2	73	0.578
74	1_H9_glu_CYB2	glu_CYB2	74	0.578
75	1_C2_glu_CIT2	glu_CIT2	75	0.578
76	1_C2_glu_CIT2	glu_CIT2	76	0.578
77	1_F6_glu_PEX25	glu_PEX25	77	0.5304
78	1_F6_glu_PEX25	glu_PEX25	78	0.5304
79	1_H7_glu_PNC1	glu_PNC1	79	0.4216
80	1_H7_glu_PNC1	glu_PNC1	80	0.4216
81	1_A11_glu_PEX28	glu_PEX28	81	0.4896
82	1_A11_glu_PEX28	glu_PEX28	82	0.4896
83	1_B8_glu_PXA1	glu_PXA1	83	0.4488
84	1_B8_glu_PXA1	glu_PXA1	84	0.4488
85	1_C11_glu_YDL157C	glu_YDL157C	85	0.5168
86	1_C11_glu_YDL157C	glu_YDL157C	86	0.5168
87	1_C4_glu_LYS1	glu_LYS1	87	0.5236
88	1_C4_glu_LYS1	glu_LYS1	88	0.5236
89	1_A5_glu_PCD1	glu_PCD1	89	0.4828
90	1_A5_glu_PCD1	glu_PCD1	90	0.4828
91	ctrl_p01_c1	water	91	1
92	ctrl_p01_c1	water	92	1
93	ctrl_p01_c2	ctrl	93	1
94	ctrl_p01_c2	ctrl	94	1
95	1_F7_glu_PEX7	glu_PEX7	95	0.4692
96	1_F7_glu_PEX7	glu_PEX7	96	0.4692
97	1_G7_glu_PEX8	glu_PEX8	97	0.5032
98	1_G7_glu_PEX8	glu_PEX8	98	0.5032
99	1_H12_glu_YBL039W-B	glu_YBL039W-B	99	0.0068
100	1_H12_glu_YBL039W-B	glu_YBL039W-B	100	0.0068
101	1_A8_glu_POX1	glu_POX1	101	0.5508
102	1_A8_glu_POX1	glu_POX1	102	0.5508
103	1_D5_glu_PEX10	glu_PEX10	103	0.0272
104	1_D5_glu_PEX10	glu_PEX10	104	0.0272
105	1_H11_glu_MTC4	glu_MTC4	105	0.374
106	1_H11_glu_MTC4	glu_MTC4	106	0.374
107	1_H3_glu_INP1	glu_INP1	107	0.0272
108	1_H3_glu_INP1	glu_INP1	108	0.0272
109	1_G6_glu_PEX27	glu_PEX27	109	0.5236
110	1_G6_glu_PEX27	glu_PEX27	110	0.5236
111	1_D2_glu_CTA1	glu_CTA1	111	0.5848
112	1_D2_glu_CTA1	glu_CTA1	112	0.5848
113	1_E7_glu_PEX6	glu_PEX6	113	0.5372
114	1_E7_glu_PEX6	glu_PEX6	114	0.5372
115	1_D10_glu_POT1	glu_POT1	115	0.5236
116	1_D10_glu_POT1	glu_POT1	116	0.5236
117	1_H1_glu_ATG2	glu_ATG2	117	0.4964
118	1_H1_glu_ATG2	glu_ATG2	118	0.4964
119	ctrl_p01_c1	water	119	1
120	ctrl_p01_c1	water	120	1
121	ctrl_p01_c2	ctrl	121	1
122	ctrl_p01_c2	ctrl	122	1
123	1_B2_glu_CAT2	glu_CAT2	123	0.4828
124	1_B2_glu_CAT2	glu_CAT2	124	0.4828
125	1_D1_glu_ANT1	glu_ANT1	125	0.6664
126	1_D1_glu_ANT1	glu_ANT1	126	0.6664
127	1_G12_glu_PEX19	glu_PEX19	127	0.3604
128	1_G12_glu_PEX19	glu_PEX19	128	0.3604
129	1_H2_glu_ECI1	glu_ECI1	129	0.5168
130	1_H2_glu_ECI1	glu_ECI1	130	0.5168
131	1_G8_glu_PEX35	glu_PEX35	131	0.4828
132	1_G8_glu_PEX35	glu_PEX35	132	0.4828
133	1_A4_glu_INP2	glu_INP2	133	0.544
134	1_A4_glu_INP2	glu_INP2	134	0.544
135	1_F4_glu_MDH3	glu_MDH3	135	0.5236
136	1_F4_glu_MDH3	glu_MDH3	136	0.5236
137	1_C12_glu_HEM14	glu_HEM14	137	0.3672
138	1_C12_glu_HEM14	glu_HEM14	138	0.3672
139	1_E10_glu_GPD1	glu_GPD1	139	0.0204
140	1_E10_glu_GPD1	glu_GPD1	140	0.0204
141	1_C5_glu_PEX1	glu_PEX1	141	0.4284
142	1_C5_glu_PEX1	glu_PEX1	142	0.4284
143	1_B10_glu_PXP1	glu_PXP1	143	0.5168
144	1_B10_glu_PXP1	glu_PXP1	144	0.5168
145	1_A3_glu_FAA2	glu_FAA2	145	0.4692
146	1_A3_glu_FAA2	glu_FAA2	146	0.4692
147	ctrl_p01_c1	water	147	1
148	ctrl_p01_c1	water	148	1
149	ctrl_p01_c2	ctrl	149	1
150	ctrl_p01_c2	ctrl	150	1
151	1_C3_glu_FAT1	glu_FAT1	151	0.5644
152	1_C3_glu_FAT1	glu_FAT1	152	0.5644
153	1_G2_glu_DCI1	glu_DCI1	153	0.5372
154	1_G2_glu_DCI1	glu_DCI1	154	0.5372
155	1_F10_glu_blank	glu_blank	155	0.0272
156	1_F10_glu_blank	glu_blank	156	0.0272
157	1_G5_glu_PEX13	glu_PEX13	157	0.5032
158	1_G5_glu_PEX13	glu_PEX13	158	0.5032
159	1_E5_glu_PEX11	glu_PEX11	159	0.4556
160	1_E5_glu_PEX11	glu_PEX11	160	0.4556
161	1_H5_glu_PEX14	glu_PEX14	161	0.51
162	1_H5_glu_PEX14	glu_PEX14	162	0.51
163	1_C1_glu_AIM43	glu_AIM43	163	0.476
164	1_C1_glu_AIM43	glu_AIM43	164	0.476
165	1_A10_glu_PEX5	glu_PEX5	165	0.4964
166	1_A10_glu_PEX5	glu_PEX5	166	0.4964
167	1_B1_glu_AHP1	glu_AHP1	167	0.4896
168	1_B1_glu_AHP1	glu_AHP1	168	0.4896
169	1_C9_glu_UBP15	glu_UBP15	169	0.4556
170	1_C9_glu_UBP15	glu_UBP15	170	0.4556
171	1_G9_glu_YJR111C	glu_YJR111C	171	0.0272
172	1_G9_glu_YJR111C	glu_YJR111C	172	0.0272
173	1_F12_glu_YKL065W-A	glu_YKL065W-A	173	0.0272
174	1_F12_glu_YKL065W-A	glu_YKL065W-A	174	0.0272
175	ctrl_p01_c1	water	175	1
176	ctrl_p01_c1	water	176	1
177	ctrl_p01_c2	ctrl	177	1
178	ctrl_p01_c2	ctrl	178	1
179	1_E6_glu_PEX22	glu_PEX22	179	0.0204
180	1_E6_glu_PEX22	glu_PEX22	180	0.0204
181	1_C8_glu_PXA2	glu_PXA2	181	0.476
182	1_C8_glu_PXA2	glu_PXA2	182	0.476
183	1_D12_glu_MSP1	glu_MSP1	183	0.3876
184	1_D12_glu_MSP1	glu_MSP1	184	0.3876
185	1_D7_glu_PEX4	glu_PEX4	185	0.5644
186	1_D7_glu_PEX4	glu_PEX4	186	0.5644
187	1_C10_glu_PEX29	glu_PEX29	187	0.5032
188	1_C10_glu_PEX29	glu_PEX29	188	0.5032
189	1_A12_glu_RMD5	glu_RMD5	189	0.4828
190	1_A12_glu_RMD5	glu_RMD5	190	0.4828
191	1_E8_glu_RTN2	glu_RTN2	191	0.4216
192	1_E8_glu_RTN2	glu_RTN2	192	0.4216
193	1_H10_glu_PEX18	glu_PEX18	193	0.5576
194	1_H10_glu_PEX18	glu_PEX18	194	0.5576
195	1_E9_glu_Control-his3d-GFPdC	glu_Control-his3d-GFPdC	195	0.476
196	1_E9_glu_Control-his3d-GFPdC	glu_Control-his3d-GFPdC	196	0.476
197	1_C7_glu_PEX34	glu_PEX34	197	0.5984
198	1_C7_glu_PEX34	glu_PEX34	198	0.5984
199	1_B6_glu_YDR255C	glu_YDR255C	199	0.5304
200	1_B6_glu_YDR255C	glu_YDR255C	200	0.5304
201	1_E3_glu_GTO1	glu_GTO1	201	0.4896
202	1_E3_glu_GTO1	glu_GTO1	202	0.4896
203	ctrl_p01_c1	water	203	1
204	ctrl_p01_c1	water	204	1
205	ctrl_p01_c2	ctrl	205	1
206	ctrl_p01_c2	ctrl	206	1
207	1_F5_glu_PEX12	glu_PEX12	207	0.4964
208	1_F5_glu_PEX12	glu_PEX12	208	0.4964
209	1_F9_glu_YIL089W	glu_YIL089W	209	0.0272
210	1_F9_glu_YIL089W	glu_YIL089W	210	0.0272
211	1_B4_glu_LPX1	glu_LPX1	211	0.51
212	1_B4_glu_LPX1	glu_LPX1	212	0.51
213	1_H8_glu_STR3	glu_STR3	213	0.544
214	1_H8_glu_STR3	glu_STR3	214	0.544
215	1_F8_glu_SPS19	glu_SPS19	215	0.5236
216	1_F8_glu_SPS19	glu_SPS19	216	0.5236
217	1_D8_glu_RTC1	glu_RTC1	217	0.4896
218	1_D8_glu_RTC1	glu_RTC1	218	0.4896
219	1_F11_glu_blank	glu_blank	219	0.0272
220	1_F11_glu_blank	glu_blank	220	0.0272
221	1_E1_glu_ARF1	glu_ARF1	221	0.4624
222	1_E1_glu_ARF1	glu_ARF1	222	0.4624
223	1_H6_glu_PEX30	glu_PEX30	223	0.4828
224	1_H6_glu_PEX30	glu_PEX30	224	0.4828
225	1_A1_glu_AGX1	glu_AGX1	225	0.51
226	1_A1_glu_AGX1	glu_AGX1	226	0.51
227	ctrl_p01_c1	water	227	1
228	ctrl_p01_c1	water	228	1
229	ctrl_p01_c2	ctrl	229	1
230	ctrl_p01_c2	ctrl	230	1
231	ctrl_p02_c1	water	231	1
232	ctrl_p02_c1	water	232	1
233	ctrl_p02_c2	ctrl	233	1
234	ctrl_p02_c2	ctrl	234	1
235	2_A7_glu_PEX31	glu_PEX31	235	0.5032
236	2_A7_glu_PEX31	glu_PEX31	236	0.5032
237	2_G12_glu_PEX19	glu_PEX19	237	0.3808
238	2_G12_glu_PEX19	glu_PEX19	238	0.3808
239	2_A11_glu_PEX28	glu_PEX28	239	0.4964
240	2_A11_glu_PEX28	glu_PEX28	240	0.4964
241	2_C8_glu_PXA2	glu_PXA2	241	0.476
242	2_C8_glu_PXA2	glu_PXA2	242	0.476
243	2_H9_glu_CYB2	glu_CYB2	243	0.5984
244	2_H9_glu_CYB2	glu_CYB2	244	0.5984
245	2_D8_glu_RTC1	glu_RTC1	245	0.4692
246	2_D8_glu_RTC1	glu_RTC1	246	0.4692
247	2_C7_glu_PEX34	glu_PEX34	247	0.578
248	2_C7_glu_PEX34	glu_PEX34	248	0.578
249	2_C3_glu_FAT1	glu_FAT1	249	0.5508
250	2_C3_glu_FAT1	glu_FAT1	250	0.5508
251	2_D6_glu_PEX2	glu_PEX2	251	0.0068
252	2_D6_glu_PEX2	glu_PEX2	252	0.0068
253	2_C1_glu_AIM43	glu_AIM43	253	0.4828
254	2_C1_glu_AIM43	glu_AIM43	254	0.4828
255	2_E11_glu_DYN2	glu_DYN2	255	0.5304
256	2_E11_glu_DYN2	glu_DYN2	256	0.5304
257	2_A2_glu_ATG36	glu_ATG36	257	0.4148
258	2_A2_glu_ATG36	glu_ATG36	258	0.4148
259	ctrl_p02_c1	water	259	1
260	ctrl_p02_c1	water	260	1
261	ctrl_p02_c2	ctrl	261	1
262	ctrl_p02_c2	ctrl	262	1
263	2_E3_glu_GTO1	glu_GTO1	263	0.544
264	2_E3_glu_GTO1	glu_GTO1	264	0.544
265	2_B9_glu_TES1	glu_TES1	265	0.5168
266	2_B9_glu_TES1	glu_TES1	266	0.5168
267	2_C12_glu_HEM14	glu_HEM14	267	0.4148
268	2_C12_glu_HEM14	glu_HEM14	268	0.4148
269	2_C2_glu_CIT2	glu_CIT2	269	0.5712
270	2_C2_glu_CIT2	glu_CIT2	270	0.5712
271	2_C5_glu_PEX1	glu_PEX1	271	0.4216
272	2_C5_glu_PEX1	glu_PEX1	272	0.4216
273	2_D2_glu_CTA1	glu_CTA1	273	0.5712
274	2_D2_glu_CTA1	glu_CTA1	274	0.5712
275	2_A1_glu_AGX1	glu_AGX1	275	0.5508
276	2_A1_glu_AGX1	glu_AGX1	276	0.5508
277	2_B3_glu_FAA4	glu_FAA4	277	0.5712
278	2_B3_glu_FAA4	glu_FAA4	278	0.5712
279	2_H4_glu_NPY1	glu_NPY1	279	0.0068
280	2_H4_glu_NPY1	glu_NPY1	280	0.0068
281	2_B8_glu_PXA1	glu_PXA1	281	0.5168
282	2_B8_glu_PXA1	glu_PXA1	282	0.5168
283	2_H12_glu_YBL039W-B	glu_YBL039W-B	283	0.0068
284	2_H12_glu_YBL039W-B	glu_YBL039W-B	284	0.0068
285	2_B4_glu_LPX1	glu_LPX1	285	0.544
286	2_B4_glu_LPX1	glu_LPX1	286	0.544
287	ctrl_p02_c1	water	287	1
288	ctrl_p02_c1	water	288	1
289	ctrl_p02_c2	ctrl	289	1
290	ctrl_p02_c2	ctrl	290	1
291	2_H3_glu_INP1	glu_INP1	291	0.0272
292	2_H3_glu_INP1	glu_INP1	292	0.0272
293	2_A3_glu_FAA2	glu_FAA2	293	0.5304
294	2_A3_glu_FAA2	glu_FAA2	294	0.5304
295	2_C11_glu_YDL157C	glu_YDL157C	295	0.5032
296	2_C11_glu_YDL157C	glu_YDL157C	296	0.5032
297	2_F6_glu_PEX25	glu_PEX25	297	0.5508
298	2_F6_glu_PEX25	glu_PEX25	298	0.5508
299	2_G6_glu_PEX27	glu_PEX27	299	0.4964
300	2_G6_glu_PEX27	glu_PEX27	300	0.4964
301	2_F10_glu_blank	glu_blank	301	0.0136
302	2_F10_glu_blank	glu_blank	302	0.0136
303	2_D1_glu_ANT1	glu_ANT1	303	0.5644
304	2_D1_glu_ANT1	glu_ANT1	304	0.5644
305	2_E9_glu_Control-his3d-GFPdC	glu_Control-his3d-GFPdC	305	0.4896
306	2_E9_glu_Control-his3d-GFPdC	glu_Control-his3d-GFPdC	306	0.4896
307	2_H10_glu_PEX18	glu_PEX18	307	0.5848
308	2_H10_glu_PEX18	glu_PEX18	308	0.5848
309	2_H1_glu_ATG2	glu_ATG2	309	0.476
310	2_H1_glu_ATG2	glu_ATG2	310	0.476
311	2_F12_glu_YKL065W-A	glu_YKL065W-A	311	0.0136
312	2_F12_glu_YKL065W-A	glu_YKL065W-A	312	0.0136
313	2_A12_glu_RMD5	glu_RMD5	313	0.4896
314	2_A12_glu_RMD5	glu_RMD5	314	0.4896
315	ctrl_p02_c1	water	315	1
316	ctrl_p02_c1	water	316	1
317	ctrl_p02_c2	ctrl	317	1
318	ctrl_p02_c2	ctrl	318	1
319	2_E4_glu_MDH2	glu_MDH2	319	0.51
320	2_E4_glu_MDH2	glu_MDH2	320	0.51
321	2_D7_glu_PEX4	glu_PEX4	321	0.612
322	2_D7_glu_PEX4	glu_PEX4	322	0.612
323	2_F3_glu_HFD1	glu_HFD1	323	0.5984
324	2_F3_glu_HFD1	glu_HFD1	324	0.5984
325	2_G2_glu_DCI1	glu_DCI1	325	0.5644
326	2_G2_glu_DCI1	glu_DCI1	326	0.5644
327	2_D10_glu_POT1	glu_POT1	327	0.476
328	2_D10_glu_POT1	glu_POT1	328	0.476
329	2_H11_glu_MTC4	glu_MTC4	329	0.3604
330	2_H11_glu_MTC4	glu_MTC4	330	0.3604
331	2_B6_glu_YDR255C	glu_YDR255C	331	0.5372
332	2_B6_glu_YDR255C	glu_YDR255C	332	0.5372
333	2_E1_glu_ARF1	glu_ARF1	333	0.476
334	2_E1_glu_ARF1	glu_ARF1	334	0.476
335	2_C4_glu_LYS1	glu_LYS1	335	0.4828
336	2_C4_glu_LYS1	glu_LYS1	336	0.4828
337	2_G3_glu_IDP3	glu_IDP3	337	0.5168
338	2_G3_glu_IDP3	glu_IDP3	338	0.5168
339	2_D9_glu_ULI1	glu_ULI1	339	0.4556
340	2_D9_glu_ULI1	glu_ULI1	340	0.4556
341	2_D3_glu_FOX2	glu_FOX2	341	0.476
342	2_D3_glu_FOX2	glu_FOX2	342	0.476
343	ctrl_p02_c1	water	343	1
344	ctrl_p02_c1	water	344	1
345	ctrl_p02_c2	ctrl	345	1
346	ctrl_p02_c2	ctrl	346	1
347	2_F9_glu_YIL089W	glu_YIL089W	347	0.0068
348	2_F9_glu_YIL089W	glu_YIL089W	348	0.0068
349	2_F7_glu_PEX7	glu_PEX7	349	0.4964
350	2_F7_glu_PEX7	glu_PEX7	350	0.4964
351	2_C9_glu_UBP15	glu_UBP15	351	0.442
352	2_C9_glu_UBP15	glu_UBP15	352	0.442
353	2_H7_glu_PNC1	glu_PNC1	353	0.4148
354	2_H7_glu_PNC1	glu_PNC1	354	0.4148
355	2_E8_glu_RTN2	glu_RTN2	355	0.4352
356	2_E8_glu_RTN2	glu_RTN2	356	0.4352
357	2_F11_glu_blank	glu_blank	357	0.0204
358	2_F11_glu_blank	glu_blank	358	0.0204
359	2_B7_glu_PEX32	glu_PEX32	359	0.0068
360	2_B7_glu_PEX32	glu_PEX32	360	0.0068
361	2_H6_glu_PEX30	glu_PEX30	361	0.51
362	2_H6_glu_PEX30	glu_PEX30	362	0.51
363	2_D5_glu_PEX10	glu_PEX10	363	0.0136
364	2_D5_glu_PEX10	glu_PEX10	364	0.0136
365	2_F1_glu_ARF2	glu_ARF2	365	0.5576
366	2_F1_glu_ARF2	glu_ARF2	366	0.5576
367	2_H8_glu_STR3	glu_STR3	367	0.5508
368	2_H8_glu_STR3	glu_STR3	368	0.5508
369	2_H2_glu_ECI1	glu_ECI1	369	0.544
370	2_H2_glu_ECI1	glu_ECI1	370	0.544
371	ctrl_p02_c1	water	371	1
372	ctrl_p02_c1	water	372	1
373	ctrl_p02_c2	ctrl	373	1
374	ctrl_p02_c2	ctrl	374	1
375	2_B5_glu_PCS60	glu_PCS60	375	0.51
376	2_B5_glu_PCS60	glu_PCS60	376	0.51
377	2_A6_glu_PEX15	glu_PEX15	377	0.51
378	2_A6_glu_PEX15	glu_PEX15	378	0.51
379	2_G4_glu_MLS1	glu_MLS1	379	0.476
380	2_G4_glu_MLS1	glu_MLS1	380	0.476
381	2_B1_glu_AHP1	glu_AHP1	381	0.4964
382	2_B1_glu_AHP1	glu_AHP1	382	0.4964
383	2_H5_glu_PEX14	glu_PEX14	383	0.5236
384	2_H5_glu_PEX14	glu_PEX14	384	0.5236
385	2_E7_glu_PEX6	glu_PEX6	385	0.5508
386	2_E7_glu_PEX6	glu_PEX6	386	0.5508
387	2_A4_glu_INP2	glu_INP2	387	0.5372
388	2_A4_glu_INP2	glu_INP2	388	0.5372
389	2_B2_glu_CAT2	glu_CAT2	389	0.5712
390	2_B2_glu_CAT2	glu_CAT2	390	0.5712
391	2_E12_glu_PEX9	glu_PEX9	391	0.4964
392	2_E12_glu_PEX9	glu_PEX9	392	0.4964
393	2_G8_glu_PEX35	glu_PEX35	393	0.5304
394	2_G8_glu_PEX35	glu_PEX35	394	0.5304
395	2_F4_glu_MDH3	glu_MDH3	395	0.5372
396	2_F4_glu_MDH3	glu_MDH3	396	0.5372
397	2_G1_glu_ARF3	glu_ARF3	397	0.51
398	2_G1_glu_ARF3	glu_ARF3	398	0.51
399	ctrl_p02_c1	water	399	1
400	ctrl_p02_c1	water	400	1
401	ctrl_p02_c2	ctrl	401	1
402	ctrl_p02_c2	ctrl	402	1
403	2_B11_glu_PEX21	glu_PEX21	403	0.5032
404	2_B11_glu_PEX21	glu_PEX21	404	0.5032
405	2_A10_glu_PEX5	glu_PEX5	405	0.5032
406	2_A10_glu_PEX5	glu_PEX5	406	0.5032
407	2_C10_glu_PEX29	glu_PEX29	407	0.476
408	2_C10_glu_PEX29	glu_PEX29	408	0.476
409	2_A5_glu_PCD1	glu_PCD1	409	0.5372
410	2_A5_glu_PCD1	glu_PCD1	410	0.5372
411	2_D12_glu_MSP1	glu_MSP1	411	0.3604
412	2_D12_glu_MSP1	glu_MSP1	412	0.3604
413	2_B10_glu_PXP1	glu_PXP1	413	0.6052
414	2_B10_glu_PXP1	glu_PXP1	414	0.6052
415	2_F2_glu_DAL7	glu_DAL7	415	0.5848
416	2_F2_glu_DAL7	glu_DAL7	416	0.5848
417	2_F5_glu_PEX12	glu_PEX12	417	0.5236
418	2_F5_glu_PEX12	glu_PEX12	418	0.5236
419	2_G7_glu_PEX8	glu_PEX8	419	0.5576
420	2_G7_glu_PEX8	glu_PEX8	420	0.5576
421	2_A8_glu_POX1	glu_POX1	421	0.5848
422	2_A8_glu_POX1	glu_POX1	422	0.5848
423	2_E2_glu_Control-his3d-GFPdC	glu_Control-his3d-GFPdC	423	0.5916
424	2_E2_glu_Control-his3d-GFPdC	glu_Control-his3d-GFPdC	424	0.5916
425	2_C6_glu_YGR239C	glu_YGR239C	425	0.578
426	2_C6_glu_YGR239C	glu_YGR239C	426	0.578
427	ctrl_p02_c1	water	427	1
428	ctrl_p02_c1	water	428	1
429	ctrl_p02_c2	ctrl	429	1
430	ctrl_p02_c2	ctrl	430	1
431	2_D4_glu_LYS4	glu_LYS4	431	0.0068
432	2_D4_glu_LYS4	glu_LYS4	432	0.0068
433	2_E6_glu_PEX22	glu_PEX22	433	0.0068
434	2_E6_glu_PEX22	glu_PEX22	434	0.0068
435	2_A9_glu_SYM1	glu_SYM1	435	0.0068
436	2_A9_glu_SYM1	glu_SYM1	436	0.0068
437	2_E5_glu_PEX11	glu_PEX11	437	0.4624
438	2_E5_glu_PEX11	glu_PEX11	438	0.4624
439	2_B12_glu_Control-his3d-GFPdC	glu_Control-his3d-GFPdC	439	0.4488
440	2_B12_glu_Control-his3d-GFPdC	glu_Control-his3d-GFPdC	440	0.4488
441	2_E10_glu_GPD1	glu_GPD1	441	0.0136
442	2_E10_glu_GPD1	glu_GPD1	442	0.0136
443	2_G9_glu_YJR111C	glu_YJR111C	443	0.0136
444	2_G9_glu_YJR111C	glu_YJR111C	444	0.0136
445	2_G5_glu_PEX13	glu_PEX13	445	0.5304
446	2_G5_glu_PEX13	glu_PEX13	446	0.5304
447	2_F8_glu_SPS19	glu_SPS19	447	0.51
448	2_F8_glu_SPS19	glu_SPS19	448	0.51
449	2_D11_glu_PEX3	glu_PEX3	449	0.442
450	2_D11_glu_PEX3	glu_PEX3	450	0.442
451	ctrl_p02_c1	water	451	1
452	ctrl_p02_c1	water	452	1
453	ctrl_p02_c2	ctrl	453	1
454	ctrl_p02_c2	ctrl	454	1
455	ctrl_p03_c1	water	455	1
456	ctrl_p03_c1	water	456	1
457	ctrl_p03_c2	ctrl	457	1
458	ctrl_p03_c2	ctrl	458	1
459	3_C2_glu_CIT2	glu_CIT2	459	0.5644
460	3_C2_glu_CIT2	glu_CIT2	460	0.5644
461	3_G9_glu_YJR111C	glu_YJR111C	461	0.0136
462	3_G9_glu_YJR111C	glu_YJR111C	462	0.0136
463	3_B5_glu_PCS60	glu_PCS60	463	0.4896
464	3_B5_glu_PCS60	glu_PCS60	464	0.4896
465	3_E4_glu_MDH2	glu_MDH2	465	0.5168
466	3_E4_glu_MDH2	glu_MDH2	466	0.5168
467	3_D7_glu_PEX4	glu_PEX4	467	0.5508
468	3_D7_glu_PEX4	glu_PEX4	468	0.5508
469	3_E2_glu_Control-his3d-GFPdC	glu_Control-his3d-GFPdC	469	0.5644
470	3_E2_glu_Control-his3d-GFPdC	glu_Control-his3d-GFPdC	470	0.5644
471	3_E10_glu_GPD1	glu_GPD1	471	0.0136
472	3_E10_glu_GPD1	glu_GPD1	472	0.0136
473	3_C3_glu_FAT1	glu_FAT1	473	0.5644
474	3_C3_glu_FAT1	glu_FAT1	474	0.5644
475	3_D4_glu_LYS4	glu_LYS4	475	0.0136
476	3_D4_glu_LYS4	glu_LYS4	476	0.0136
477	3_D2_glu_CTA1	glu_CTA1	477	0.5916
478	3_D2_glu_CTA1	glu_CTA1	478	0.5916
479	3_C8_glu_PXA2	glu_PXA2	479	0.442
480	3_C8_glu_PXA2	glu_PXA2	480	0.442
481	3_G8_glu_PEX35	glu_PEX35	481	0.4828
482	3_G8_glu_PEX35	glu_PEX35	482	0.4828
483	ctrl_p03_c1	water	483	1
484	ctrl_p03_c1	water	484	1
485	ctrl_p03_c2	ctrl	485	1
486	ctrl_p03_c2	ctrl	486	1
487	3_A5_glu_PCD1	glu_PCD1	487	0.5236
488	3_A5_glu_PCD1	glu_PCD1	488	0.5236
489	3_A7_glu_PEX31	glu_PEX31	489	0.4828
490	3_A7_glu_PEX31	glu_PEX31	490	0.4828
491	3_G2_glu_DCI1	glu_DCI1	491	0.51
492	3_G2_glu_DCI1	glu_DCI1	492	0.51
493	3_C12_glu_HEM14	glu_HEM14	493	0.4012
494	3_C12_glu_HEM14	glu_HEM14	494	0.4012
495	3_B7_glu_PEX32	glu_PEX32	495	0.0068
496	3_B7_glu_PEX32	glu_PEX32	496	0.0068
497	3_E5_glu_PEX11	glu_PEX11	497	0.4556
498	3_E5_glu_PEX11	glu_PEX11	498	0.4556
499	3_C6_glu_YGR239C	glu_YGR239C	499	0.5508
500	3_C6_glu_YGR239C	glu_YGR239C	500	0.5508
501	3_C10_glu_PEX29	glu_PEX29	501	0.4828
502	3_C10_glu_PEX29	glu_PEX29	502	0.4828
503	3_C9_glu_UBP15	glu_UBP15	503	0.4284
504	3_C9_glu_UBP15	glu_UBP15	504	0.4284
505	3_F9_glu_YIL089W	glu_YIL089W	505	0.0136
506	3_F9_glu_YIL089W	glu_YIL089W	506	0.0136
507	3_A3_glu_FAA2	glu_FAA2	507	0.5236
508	3_A3_glu_FAA2	glu_FAA2	508	0.5236
509	3_F1_glu_ARF2	glu_ARF2	509	0.5916
510	3_F1_glu_ARF2	glu_ARF2	510	0.5916
511	ctrl_p03_c1	water	511	1
512	ctrl_p03_c1	water	512	1
513	ctrl_p03_c2	ctrl	513	1
514	ctrl_p03_c2	ctrl	514	1
515	3_H4_glu_NPY1	glu_NPY1	515	0.0204
516	3_H4_glu_NPY1	glu_NPY1	516	0.0204
517	3_H1_glu_ATG2	glu_ATG2	517	0.4896
518	3_H1_glu_ATG2	glu_ATG2	518	0.4896
519	3_E3_glu_GTO1	glu_GTO1	519	0.5168
520	3_E3_glu_GTO1	glu_GTO1	520	0.5168
521	3_G1_glu_ARF3	glu_ARF3	521	0.4692
522	3_G1_glu_ARF3	glu_ARF3	522	0.4692
523	3_C11_glu_YDL157C	glu_YDL157C	523	0.4896
524	3_C11_glu_YDL157C	glu_YDL157C	524	0.4896
525	3_D8_glu_RTC1	glu_RTC1	525	0.4896
526	3_D8_glu_RTC1	glu_RTC1	526	0.4896
527	3_D1_glu_ANT1	glu_ANT1	527	0.5576
528	3_D1_glu_ANT1	glu_ANT1	528	0.5576
529	3_B2_glu_CAT2	glu_CAT2	529	0.5372
530	3_B2_glu_CAT2	glu_CAT2	530	0.5372
531	3_B11_glu_PEX21	glu_PEX21	531	0.442
532	3_B11_glu_PEX21	glu_PEX21	532	0.442
533	3_G4_glu_MLS1	glu_MLS1	533	0.476
534	3_G4_glu_MLS1	glu_MLS1	534	0.476
535	3_A9_glu_SYM1	glu_SYM1	535	0.0136
536	3_A9_glu_SYM1	glu_SYM1	536	0.0136
537	3_D6_glu_PEX2	glu_PEX2	537	0.0068
538	3_D6_glu_PEX2	glu_PEX2	538	0.0068
539	ctrl_p03_c1	water	539	1
540	ctrl_p03_c1	water	540	1
541	ctrl_p03_c2	ctrl	541	1
542	ctrl_p03_c2	ctrl	542	1
543	3_C7_glu_PEX34	glu_PEX34	543	0.5372
544	3_C7_glu_PEX34	glu_PEX34	544	0.5372
545	3_F6_glu_PEX25	glu_PEX25	545	0.5168
546	3_F6_glu_PEX25	glu_PEX25	546	0.5168
547	3_B3_glu_FAA4	glu_FAA4	547	0.612
548	3_B3_glu_FAA4	glu_FAA4	548	0.612
549	3_F7_glu_PEX7	glu_PEX7	549	0.476
550	3_F7_glu_PEX7	glu_PEX7	550	0.476
551	3_G3_glu_IDP3	glu_IDP3	551	0.4964
552	3_G3_glu_IDP3	glu_IDP3	552	0.4964
553	3_A12_glu_RMD5	glu_RMD5	553	0.4692
554	3_A12_glu_RMD5	glu_RMD5	554	0.4692
555	3_A11_glu_PEX28	glu_PEX28	555	0.476
556	3_A11_glu_PEX28	glu_PEX28	556	0.476
557	3_F11_glu_blank	glu_blank	557	0.0204
558	3_F11_glu_blank	glu_blank	558	0.0204
559	3_F2_glu_DAL7	glu_DAL7	559	0.578
560	3_F2_glu_DAL7	glu_DAL7	560	0.578
561	3_D11_glu_PEX3	glu_PEX3	561	0.4692
562	3_D11_glu_PEX3	glu_PEX3	562	0.4692
563	3_H10_glu_PEX18	glu_PEX18	563	0.612
564	3_H10_glu_PEX18	glu_PEX18	564	0.612
565	3_G12_glu_PEX19	glu_PEX19	565	0.3672
566	3_G12_glu_PEX19	glu_PEX19	566	0.3672
567	ctrl_p03_c1	water	567	1
568	ctrl_p03_c1	water	568	1
569	ctrl_p03_c2	ctrl	569	1
570	ctrl_p03_c2	ctrl	570	1
571	3_F8_glu_SPS19	glu_SPS19	571	0.544
572	3_F8_glu_SPS19	glu_SPS19	572	0.544
573	3_H12_glu_YBL039W-B	glu_YBL039W-B	573	0.0136
574	3_H12_glu_YBL039W-B	glu_YBL039W-B	574	0.0136
575	3_E9_glu_Control-his3d-GFPdC	glu_Control-his3d-GFPdC	575	0.4828
576	3_E9_glu_Control-his3d-GFPdC	glu_Control-his3d-GFPdC	576	0.4828
577	3_B9_glu_TES1	glu_TES1	577	0.4624
578	3_B9_glu_TES1	glu_TES1	578	0.4624
579	3_A8_glu_POX1	glu_POX1	579	0.6188
580	3_A8_glu_POX1	glu_POX1	580	0.6188
581	3_H7_glu_PNC1	glu_PNC1	581	0.4284
582	3_H7_glu_PNC1	glu_PNC1	582	0.4284
583	3_B12_glu_Control-his3d-GFPdC	glu_Control-his3d-GFPdC	583	0.3808
584	3_B12_glu_Control-his3d-GFPdC	glu_Control-his3d-GFPdC	584	0.3808
585	3_F12_glu_YKL065W-A	glu_YKL065W-A	585	0.0204
586	3_F12_glu_YKL065W-A	glu_YKL065W-A	586	0.0204
587	3_C5_glu_PEX1	glu_PEX1	587	0.442
588	3_C5_glu_PEX1	glu_PEX1	588	0.442
589	3_B8_glu_PXA1	glu_PXA1	589	0.4692
590	3_B8_glu_PXA1	glu_PXA1	590	0.4692
591	3_G7_glu_PEX8	glu_PEX8	591	0.5372
592	3_G7_glu_PEX8	glu_PEX8	592	0.5372
593	3_B10_glu_PXP1	glu_PXP1	593	0.544
594	3_B10_glu_PXP1	glu_PXP1	594	0.544
595	ctrl_p03_c1	water	595	1
596	ctrl_p03_c1	water	596	1
597	ctrl_p03_c2	ctrl	597	1
598	ctrl_p03_c2	ctrl	598	1
599	3_D12_glu_MSP1	glu_MSP1	599	0.3876
600	3_D12_glu_MSP1	glu_MSP1	600	0.3876
601	3_A1_glu_AGX1	glu_AGX1	601	0.5916
602	3_A1_glu_AGX1	glu_AGX1	602	0.5916
603	3_F4_glu_MDH3	glu_MDH3	603	0.578
604	3_F4_glu_MDH3	glu_MDH3	604	0.578
605	3_E6_glu_PEX22	glu_PEX22	605	0.0068
606	3_E6_glu_PEX22	glu_PEX22	606	0.0068
607	3_E7_glu_PEX6	glu_PEX6	607	0.5576
608	3_E7_glu_PEX6	glu_PEX6	608	0.5576
609	3_H11_glu_MTC4	glu_MTC4	609	0.408
610	3_H11_glu_MTC4	glu_MTC4	610	0.408
611	3_A4_glu_INP2	glu_INP2	611	0.5916
612	3_A4_glu_INP2	glu_INP2	612	0.5916
613	3_D9_glu_ULI1	glu_ULI1	613	0.4964
614	3_D9_glu_ULI1	glu_ULI1	614	0.4964
615	3_F10_glu_blank	glu_blank	615	0.0204
616	3_F10_glu_blank	glu_blank	616	0.0204
617	3_G6_glu_PEX27	glu_PEX27	617	0.4896
618	3_G6_glu_PEX27	glu_PEX27	618	0.4896
619	3_G5_glu_PEX13	glu_PEX13	619	0.5032
620	3_G5_glu_PEX13	glu_PEX13	620	0.5032
621	3_D10_glu_POT1	glu_POT1	621	0.4828
622	3_D10_glu_POT1	glu_POT1	622	0.4828
623	ctrl_p03_c1	water	623	1
624	ctrl_p03_c1	water	624	1
625	ctrl_p03_c2	ctrl	625	1
626	ctrl_p03_c2	ctrl	626	1
627	3_E12_glu_PEX9	glu_PEX9	627	0.51
628	3_E12_glu_PEX9	glu_PEX9	628	0.51
629	3_H5_glu_PEX14	glu_PEX14	629	0.4896
630	3_H5_glu_PEX14	glu_PEX14	630	0.4896
631	3_A10_glu_PEX5	glu_PEX5	631	0.5236
632	3_A10_glu_PEX5	glu_PEX5	632	0.5236
633	3_C1_glu_AIM43	glu_AIM43	633	0.4964
634	3_C1_glu_AIM43	glu_AIM43	634	0.4964
635	3_A6_glu_PEX15	glu_PEX15	635	0.544
636	3_A6_glu_PEX15	glu_PEX15	636	0.544
637	3_F5_glu_PEX12	glu_PEX12	637	0.5168
638	3_F5_glu_PEX12	glu_PEX12	638	0.5168
639	3_A2_glu_ATG36	glu_ATG36	639	2.8492
640	3_A2_glu_ATG36	glu_ATG36	640	2.8492
641	3_B1_glu_AHP1	glu_AHP1	641	0.476
642	3_B1_glu_AHP1	glu_AHP1	642	0.476
643	3_E8_glu_RTN2	glu_RTN2	643	0.4556
644	3_E8_glu_RTN2	glu_RTN2	644	0.4556
645	3_H8_glu_STR3	glu_STR3	645	0.5712
646	3_H8_glu_STR3	glu_STR3	646	0.5712
647	3_D3_glu_FOX2	glu_FOX2	647	0.4352
648	3_D3_glu_FOX2	glu_FOX2	648	0.4352
649	3_E1_glu_ARF1	glu_ARF1	649	0.4692
650	3_E1_glu_ARF1	glu_ARF1	650	0.4692
651	ctrl_p03_c1	water	651	1
652	ctrl_p03_c1	water	652	1
653	ctrl_p03_c2	ctrl	653	1
654	ctrl_p03_c2	ctrl	654	1
655	3_H6_glu_PEX30	glu_PEX30	655	0.51
656	3_H6_glu_PEX30	glu_PEX30	656	0.51
657	3_E11_glu_DYN2	glu_DYN2	657	0.4692
658	3_E11_glu_DYN2	glu_DYN2	658	0.4692
659	3_D5_glu_PEX10	glu_PEX10	659	0.0136
660	3_D5_glu_PEX10	glu_PEX10	660	0.0136
661	3_H2_glu_ECI1	glu_ECI1	661	0.612
662	3_H2_glu_ECI1	glu_ECI1	662	0.612
663	3_H9_glu_CYB2	glu_CYB2	663	0.5576
664	3_H9_glu_CYB2	glu_CYB2	664	0.5576
665	3_B4_glu_LPX1	glu_LPX1	665	0.544
666	3_B4_glu_LPX1	glu_LPX1	666	0.544
667	3_B6_glu_YDR255C	glu_YDR255C	667	0.4964
668	3_B6_glu_YDR255C	glu_YDR255C	668	0.4964
669	3_C4_glu_LYS1	glu_LYS1	669	0.4964
670	3_C4_glu_LYS1	glu_LYS1	670	0.4964
671	3_H3_glu_INP1	glu_INP1	671	0.0272
672	3_H3_glu_INP1	glu_INP1	672	0.0272
673	3_F3_glu_HFD1	glu_HFD1	673	0.5644
674	3_F3_glu_HFD1	glu_HFD1	674	0.5644
675	ctrl_p03_c1	water	675	1
676	ctrl_p03_c1	water	676	1
677	ctrl_p03_c2	ctrl	677	1
678	ctrl_p03_c2	ctrl	678	1
679	ctrl_p04_c1	water	679	1
680	ctrl_p04_c1	water	680	1
681	ctrl_p04_c2	ctrl	681	1
682	ctrl_p04_c2	ctrl	682	1
683	4_F3_glu_MMO1	glu_MMO1	683	0.4488
684	4_F3_glu_MMO1	glu_MMO1	684	0.4488
685	4_A1_glu_AYT1	glu_AYT1	685	0.5712
686	4_A1_glu_AYT1	glu_AYT1	686	0.5712
687	4_B4_glu_KIP1	glu_KIP1	687	0.5168
688	4_B4_glu_KIP1	glu_KIP1	688	0.5168
689	4_F7_glu_TOM7	glu_TOM7	689	0.4964
690	4_F7_glu_TOM7	glu_TOM7	690	0.4964
691	4_D9_glu_YKL050C	glu_YKL050C	691	0.4284
692	4_D9_glu_YKL050C	glu_YKL050C	692	0.4284
693	4_C11_glu_RBG1	glu_RBG1	693	0.5576
694	4_C11_glu_RBG1	glu_RBG1	694	0.5576
695	4_D2_glu_UBI4	glu_UBI4	695	0.5848
696	4_D2_glu_UBI4	glu_UBI4	696	0.5848
697	4_B2_glu_BNI1	glu_BNI1	697	0.5236
698	4_B2_glu_BNI1	glu_BNI1	698	0.5236
699	4_F10_glu_HXT6	glu_HXT6	699	0.5372
700	4_F10_glu_HXT6	glu_HXT6	700	0.5372
701	4_C5_glu_RIM20	glu_RIM20	701	0.4556
702	4_C5_glu_RIM20	glu_RIM20	702	0.4556
703	4_D11_glu_Control-his3d-GFPdC	glu_Control-his3d-GFPdC	703	0.442
704	4_D11_glu_Control-his3d-GFPdC	glu_Control-his3d-GFPdC	704	0.442
705	4_E1_glu_YOR292C	glu_YOR292C	705	0.0204
706	4_E1_glu_YOR292C	glu_YOR292C	706	0.0204
707	ctrl_p04_c1	water	707	1
708	ctrl_p04_c1	water	708	1
709	ctrl_p04_c2	ctrl	709	1
710	ctrl_p04_c2	ctrl	710	1
711	4_D6_glu_YGR127W	glu_YGR127W	711	0.4488
712	4_D6_glu_YGR127W	glu_YGR127W	712	0.4488
713	4_F9_glu_ASF2	glu_ASF2	713	0.4352
714	4_F9_glu_ASF2	glu_ASF2	714	0.4352
715	4_E10_glu_PEX9	glu_PEX9	715	0.51
716	4_E10_glu_PEX9	glu_PEX9	716	0.51
717	4_F11_glu_Control-his3d-SWAT	glu_Control-his3d-SWAT	717	0.476
718	4_F11_glu_Control-his3d-SWAT	glu_Control-his3d-SWAT	718	0.476
719	4_A5_glu_BNA4	glu_BNA4	719	0.4964
720	4_A5_glu_BNA4	glu_BNA4	720	0.4964
721	4_A9_glu_PMU1	glu_PMU1	721	0.4624
722	4_A9_glu_PMU1	glu_PMU1	722	0.4624
723	4_F12_glu_Control-his3d-SWAT	glu_Control-his3d-SWAT	723	0.4624
724	4_F12_glu_Control-his3d-SWAT	glu_Control-his3d-SWAT	724	0.4624
725	4_C3_glu_blank	glu_blank	725	0.0068
726	4_C3_glu_blank	glu_blank	726	0.0068
727	4_E4_glu_YBR072C-A	glu_YBR072C-A	727	0.4352
728	4_E4_glu_YBR072C-A	glu_YBR072C-A	728	0.4352
729	4_B5_glu_NDL1	glu_NDL1	729	0.51
730	4_B5_glu_NDL1	glu_NDL1	730	0.51
731	4_D10_glu_YMR158C-A	glu_YMR158C-A	731	0.4624
732	4_D10_glu_YMR158C-A	glu_YMR158C-A	732	0.4624
733	4_B11_glu_NCS6	glu_NCS6	733	0.544
734	4_B11_glu_NCS6	glu_NCS6	734	0.544
735	ctrl_p04_c1	water	735	1
736	ctrl_p04_c1	water	736	1
737	ctrl_p04_c2	ctrl	737	1
738	ctrl_p04_c2	ctrl	738	1
739	4_F6_glu_SLC1	glu_SLC1	739	0.4964
740	4_F6_glu_SLC1	glu_SLC1	740	0.4964
741	4_F5_glu_Control-his3d-SWAT	glu_Control-his3d-SWAT	741	0.5168
742	4_F5_glu_Control-his3d-SWAT	glu_Control-his3d-SWAT	742	0.5168
743	4_A2_glu_BUD16	glu_BUD16	743	0.51
744	4_A2_glu_BUD16	glu_BUD16	744	0.51
745	4_D1_glu_TSR3	glu_TSR3	745	0.612
746	4_D1_glu_TSR3	glu_TSR3	746	0.612
747	4_C4_glu_MSS2	glu_MSS2	747	0.0068
748	4_C4_glu_MSS2	glu_MSS2	748	0.0068
749	4_E11_glu_YET1	glu_YET1	749	0.4692
750	4_E11_glu_YET1	glu_YET1	750	0.4692
751	4_B9_glu_BCS1	glu_BCS1	751	0.0204
752	4_B9_glu_BCS1	glu_BCS1	752	0.0204
753	4_E5_glu_YBR296C-A	glu_YBR296C-A	753	0.5236
754	4_E5_glu_YBR296C-A	glu_YBR296C-A	754	0.5236
755	4_A4_glu_FPK1	glu_FPK1	755	0.5168
756	4_A4_glu_FPK1	glu_FPK1	756	0.5168
757	4_G1_glu_FZO1	glu_FZO1	757	0.4828
758	4_G1_glu_FZO1	glu_FZO1	758	0.4828
759	4_C9_glu_SRO9	glu_SRO9	759	0.4828
760	4_C9_glu_SRO9	glu_SRO9	760	0.4828
761	4_E9_glu_PEX7	glu_PEX7	761	0.5304
762	4_E9_glu_PEX7	glu_PEX7	762	0.5304
763	ctrl_p04_c1	water	763	1
764	ctrl_p04_c1	water	764	1
765	ctrl_p04_c2	ctrl	765	1
766	ctrl_p04_c2	ctrl	766	1
767	4_A10_glu_GIS1	glu_GIS1	767	0.5848
768	4_A10_glu_GIS1	glu_GIS1	768	0.5848
769	4_C10_glu_TMA10	glu_TMA10	769	0.5236
770	4_C10_glu_TMA10	glu_TMA10	770	0.5236
771	4_E8_glu_PEX19	glu_PEX19	771	0.5304
772	4_E8_glu_PEX19	glu_PEX19	772	0.5304
773	4_A3_glu_RIB4	glu_RIB4	773	0.4692
774	4_A3_glu_RIB4	glu_RIB4	774	0.4692
775	4_B3_glu_EPO1	glu_EPO1	775	0.5576
776	4_B3_glu_EPO1	glu_EPO1	776	0.5576
777	4_D8_glu_YIL014C-A	glu_YIL014C-A	777	0.4964
778	4_D8_glu_YIL014C-A	glu_YIL014C-A	778	0.4964
779	4_B6_glu_GID7	glu_GID7	779	0.6324
780	4_B6_glu_GID7	glu_GID7	780	0.6324
781	4_B1_glu_AFR1	glu_AFR1	781	0.4964
782	4_B1_glu_AFR1	glu_AFR1	782	0.4964
783	4_D7_glu_YHL045W	glu_YHL045W	783	0.5032
784	4_D7_glu_YHL045W	glu_YHL045W	784	0.5032
785	4_F4_glu_YCL002C	glu_YCL002C	785	0.476
786	4_F4_glu_YCL002C	glu_YCL002C	786	0.476
787	4_E6_glu_PEX3	glu_PEX3	787	0.4964
788	4_E6_glu_PEX3	glu_PEX3	788	0.4964
789	4_E12_glu_YET2	glu_YET2	789	0.0136
790	4_E12_glu_YET2	glu_YET2	790	0.0136
791	ctrl_p04_c1	water	791	1
792	ctrl_p04_c1	water	792	1
793	ctrl_p04_c2	ctrl	793	1
794	ctrl_p04_c2	ctrl	794	1
795	4_D12_glu_STE23	glu_STE23	795	0.442
796	4_D12_glu_STE23	glu_STE23	796	0.442
797	4_F2_glu_SWS2	glu_SWS2	797	0.0068
798	4_F2_glu_SWS2	glu_SWS2	798	0.0068
799	4_B10_glu_IKI1	glu_IKI1	799	0.5576
800	4_B10_glu_IKI1	glu_IKI1	800	0.5576
801	4_D4_glu_blank	glu_blank	801	0.0068
802	4_D4_glu_blank	glu_blank	802	0.0068
803	4_C6_glu_RMR1	glu_RMR1	803	0.0136
804	4_C6_glu_RMR1	glu_RMR1	804	0.0136
805	4_B8_glu_GYP8	glu_GYP8	805	0.5372
806	4_B8_glu_GYP8	glu_GYP8	806	0.5372
807	4_F8_glu_VPH1	glu_VPH1	807	0.5236
808	4_F8_glu_VPH1	glu_VPH1	808	0.5236
809	4_E3_glu_EHD3	glu_EHD3	809	0.0204
810	4_E3_glu_EHD3	glu_EHD3	810	0.0204
811	4_A7_glu_JLP1	glu_JLP1	811	0.5372
812	4_A7_glu_JLP1	glu_JLP1	812	0.5372
813	4_E7_glu_PEX5	glu_PEX5	813	0.4488
814	4_E7_glu_PEX5	glu_PEX5	814	0.4488
815	4_A8_glu_GLR1	glu_GLR1	815	0.4216
816	4_A8_glu_GLR1	glu_GLR1	816	0.4216
817	4_C2_glu_COQ8	glu_COQ8	817	0.0136
818	4_C2_glu_COQ8	glu_COQ8	818	0.0136
819	ctrl_p04_c1	water	819	1
820	ctrl_p04_c1	water	820	1
821	ctrl_p04_c2	ctrl	821	1
822	ctrl_p04_c2	ctrl	822	1
823	4_A11_glu_TOS3	glu_TOS3	823	0.476
824	4_A11_glu_TOS3	glu_TOS3	824	0.476
825	4_D5_glu_YDL157C	glu_YDL157C	825	0.4896
826	4_D5_glu_YDL157C	glu_YDL157C	826	0.4896
827	4_C7_glu_RPL34A	glu_RPL34A	827	0.3264
828	4_C7_glu_RPL34A	glu_RPL34A	828	0.3264
829	4_F1_glu_RPL4B	glu_RPL4B	829	0.5304
830	4_F1_glu_RPL4B	glu_RPL4B	830	0.5304
831	4_E2_glu_Control-his3d-GFPdC	glu_Control-his3d-GFPdC	831	0.4828
832	4_E2_glu_Control-his3d-GFPdC	glu_Control-his3d-GFPdC	832	0.4828
833	4_D3_glu_blank	glu_blank	833	0.0068
834	4_D3_glu_blank	glu_blank	834	0.0068
835	4_C12_glu_PBP4	glu_PBP4	835	0.442
836	4_C12_glu_PBP4	glu_PBP4	836	0.442
837	4_C8_glu_Control-his3d-GFPdC	glu_Control-his3d-GFPdC	837	0.4284
838	4_C8_glu_Control-his3d-GFPdC	glu_Control-his3d-GFPdC	838	0.4284
839	4_A12_glu_ADY3	glu_ADY3	839	0.4148
840	4_A12_glu_ADY3	glu_ADY3	840	0.4148
841	4_B7_glu_GMC2	glu_GMC2	841	0.476
842	4_B7_glu_GMC2	glu_GMC2	842	0.476
843	4_A6_glu_FSH3	glu_FSH3	843	0.5168
844	4_A6_glu_FSH3	glu_FSH3	844	0.5168
845	4_B12_glu_PET309	glu_PET309	845	0.0068
846	4_B12_glu_PET309	glu_PET309	846	0.0068
847	ctrl_p04_c1	water	847	1
848	ctrl_p04_c1	water	848	1
849	ctrl_p04_c2	ctrl	849	1
850	ctrl_p04_c2	ctrl	850	1
851	4_C1_glu_PTC5	glu_PTC5	851	0.0136
852	4_C1_glu_PTC5	glu_PTC5	852	0.0136
853	ctrl_p04_c1	water	853	1
854	ctrl_p04_c1	water	854	1
855	ctrl_p04_c2	ctrl	855	1
856	ctrl_p04_c2	ctrl	856	1
857	ctrl_p05_c1	water	857	1
858	ctrl_p05_c1	water	858	1
859	ctrl_p05_c2	ctrl	859	1
860	ctrl_p05_c2	ctrl	860	1
861	5_B4_glu_KIP1	glu_KIP1	861	0.4828
862	5_B4_glu_KIP1	glu_KIP1	862	0.4828
863	5_A11_glu_TOS3	glu_TOS3	863	0.4896
864	5_A11_glu_TOS3	glu_TOS3	864	0.4896
865	5_C8_glu_Control-his3d-GFPdC	glu_Control-his3d-GFPdC	865	0.4216
866	5_C8_glu_Control-his3d-GFPdC	glu_Control-his3d-GFPdC	866	0.4216
867	5_C6_glu_RMR1	glu_RMR1	867	0.0204
868	5_C6_glu_RMR1	glu_RMR1	868	0.0204
869	5_A12_glu_ADY3	glu_ADY3	869	0.476
870	5_A12_glu_ADY3	glu_ADY3	870	0.476
871	5_B6_glu_GID7	glu_GID7	871	0.6392
872	5_B6_glu_GID7	glu_GID7	872	0.6392
873	5_A10_glu_GIS1	glu_GIS1	873	0.6324
874	5_A10_glu_GIS1	glu_GIS1	874	0.6324
875	5_B7_glu_GMC2	glu_GMC2	875	0.4692
876	5_B7_glu_GMC2	glu_GMC2	876	0.4692
877	5_E10_glu_PEX9	glu_PEX9	877	0.5168
878	5_E10_glu_PEX9	glu_PEX9	878	0.5168
879	5_B1_glu_AFR1	glu_AFR1	879	0.5168
880	5_B1_glu_AFR1	glu_AFR1	880	0.5168
881	5_D4_glu_blank	glu_blank	881	0.0136
882	5_D4_glu_blank	glu_blank	882	0.0136
883	5_D12_glu_STE23	glu_STE23	883	0.34
884	5_D12_glu_STE23	glu_STE23	884	0.34
885	ctrl_p05_c1	water	885	1
886	ctrl_p05_c1	water	886	1
887	ctrl_p05_c2	ctrl	887	1
888	ctrl_p05_c2	ctrl	888	1
889	5_D5_glu_YDL157C	glu_YDL157C	889	0.544
890	5_D5_glu_YDL157C	glu_YDL157C	890	0.544
891	5_B3_glu_EPO1	glu_EPO1	891	0.5712
892	5_B3_glu_EPO1	glu_EPO1	892	0.5712
893	5_B2_glu_BNI1	glu_BNI1	893	0.5032
894	5_B2_glu_BNI1	glu_BNI1	894	0.5032
895	5_C3_glu_blank	glu_blank	895	0.0068
896	5_C3_glu_blank	glu_blank	896	0.0068
897	5_E7_glu_PEX5	glu_PEX5	897	0.4556
898	5_E7_glu_PEX5	glu_PEX5	898	0.4556
899	5_F4_glu_YCL002C	glu_YCL002C	899	0.4896
900	5_F4_glu_YCL002C	glu_YCL002C	900	0.4896
901	5_F6_glu_SLC1	glu_SLC1	901	0.4692
902	5_F6_glu_SLC1	glu_SLC1	902	0.4692
903	5_C11_glu_RBG1	glu_RBG1	903	0.5644
904	5_C11_glu_RBG1	glu_RBG1	904	0.5644
905	5_A2_glu_BUD16	glu_BUD16	905	0.5304
906	5_A2_glu_BUD16	glu_BUD16	906	0.5304
907	5_A3_glu_RIB4	glu_RIB4	907	0.4964
908	5_A3_glu_RIB4	glu_RIB4	908	0.4964
909	5_A8_glu_GLR1	glu_GLR1	909	0.4352
910	5_A8_glu_GLR1	glu_GLR1	910	0.4352
911	5_F1_glu_RPL4B	glu_RPL4B	911	0.51
912	5_F1_glu_RPL4B	glu_RPL4B	912	0.51
913	ctrl_p05_c1	water	913	1
914	ctrl_p05_c1	water	914	1
915	ctrl_p05_c2	ctrl	915	1
916	ctrl_p05_c2	ctrl	916	1
917	5_E2_glu_Control-his3d-GFPdC	glu_Control-his3d-GFPdC	917	0.544
918	5_E2_glu_Control-his3d-GFPdC	glu_Control-his3d-GFPdC	918	0.544
919	5_C4_glu_MSS2	glu_MSS2	919	0.0136
920	5_C4_glu_MSS2	glu_MSS2	920	0.0136
921	5_F9_glu_ASF2	glu_ASF2	921	0.4148
922	5_F9_glu_ASF2	glu_ASF2	922	0.4148
923	5_C9_glu_SRO9	glu_SRO9	923	0.51
924	5_C9_glu_SRO9	glu_SRO9	924	0.51
925	5_E1_glu_YOR292C	glu_YOR292C	925	0.0272
926	5_E1_glu_YOR292C	glu_YOR292C	926	0.0272
927	5_F5_glu_Control-his3d-SWAT	glu_Control-his3d-SWAT	927	0.5304
928	5_F5_glu_Control-his3d-SWAT	glu_Control-his3d-SWAT	928	0.5304
929	5_C5_glu_RIM20	glu_RIM20	929	0.4828
930	5_C5_glu_RIM20	glu_RIM20	930	0.4828
931	5_D8_glu_YIL014C-A	glu_YIL014C-A	931	0.4828
932	5_D8_glu_YIL014C-A	glu_YIL014C-A	932	0.4828
933	5_A4_glu_FPK1	glu_FPK1	933	0.5508
934	5_A4_glu_FPK1	glu_FPK1	934	0.5508
935	5_C2_glu_COQ8	glu_COQ8	935	0.0136
936	5_C2_glu_COQ8	glu_COQ8	936	0.0136
937	5_E8_glu_PEX19	glu_PEX19	937	0.5236
938	5_E8_glu_PEX19	glu_PEX19	938	0.5236
939	5_D11_glu_Control-his3d-GFPdC	glu_Control-his3d-GFPdC	939	0.4488
940	5_D11_glu_Control-his3d-GFPdC	glu_Control-his3d-GFPdC	940	0.4488
941	ctrl_p05_c1	water	941	1
942	ctrl_p05_c1	water	942	1
943	ctrl_p05_c2	ctrl	943	1
944	ctrl_p05_c2	ctrl	944	1
945	5_B5_glu_NDL1	glu_NDL1	945	0.4964
946	5_B5_glu_NDL1	glu_NDL1	946	0.4964
947	5_C1_glu_PTC5	glu_PTC5	947	0.0136
948	5_C1_glu_PTC5	glu_PTC5	948	0.0136
949	5_E9_glu_PEX7	glu_PEX7	949	0.476
950	5_E9_glu_PEX7	glu_PEX7	950	0.476
951	5_A1_glu_AYT1	glu_AYT1	951	0.612
952	5_A1_glu_AYT1	glu_AYT1	952	0.612
953	5_E11_glu_YET1	glu_YET1	953	0.4692
954	5_E11_glu_YET1	glu_YET1	954	0.4692
955	5_B11_glu_NCS6	glu_NCS6	955	0.5576
956	5_B11_glu_NCS6	glu_NCS6	956	0.5576
957	5_D7_glu_YHL045W	glu_YHL045W	957	0.5304
958	5_D7_glu_YHL045W	glu_YHL045W	958	0.5304
959	5_D9_glu_YKL050C	glu_YKL050C	959	0.4284
960	5_D9_glu_YKL050C	glu_YKL050C	960	0.4284
961	5_C12_glu_PBP4	glu_PBP4	961	0.442
962	5_C12_glu_PBP4	glu_PBP4	962	0.442
963	5_E4_glu_YBR072C-A	glu_YBR072C-A	963	0.408
964	5_E4_glu_YBR072C-A	glu_YBR072C-A	964	0.408
965	5_B8_glu_GYP8	glu_GYP8	965	0.5236
966	5_B8_glu_GYP8	glu_GYP8	966	0.5236
967	5_A5_glu_BNA4	glu_BNA4	967	0.5644
968	5_A5_glu_BNA4	glu_BNA4	968	0.5644
969	ctrl_p05_c1	water	969	1
970	ctrl_p05_c1	water	970	1
971	ctrl_p05_c2	ctrl	971	1
972	ctrl_p05_c2	ctrl	972	1
973	5_F10_glu_HXT6	glu_HXT6	973	0.5236
974	5_F10_glu_HXT6	glu_HXT6	974	0.5236
975	5_E12_glu_YET2	glu_YET2	975	0.0136
976	5_E12_glu_YET2	glu_YET2	976	0.0136
977	5_E5_glu_YBR296C-A	glu_YBR296C-A	977	0.4896
978	5_E5_glu_YBR296C-A	glu_YBR296C-A	978	0.4896
979	5_G1_glu_FZO1	glu_FZO1	979	0.4624
980	5_G1_glu_FZO1	glu_FZO1	980	0.4624
981	5_E6_glu_PEX3	glu_PEX3	981	0.4216
982	5_E6_glu_PEX3	glu_PEX3	982	0.4216
983	5_A7_glu_JLP1	glu_JLP1	983	0.6324
984	5_A7_glu_JLP1	glu_JLP1	984	0.6324
985	5_F3_glu_MMO1	glu_MMO1	985	0.4488
986	5_F3_glu_MMO1	glu_MMO1	986	0.4488
987	5_F8_glu_VPH1	glu_VPH1	987	0.5168
988	5_F8_glu_VPH1	glu_VPH1	988	0.5168
989	5_F7_glu_TOM7	glu_TOM7	989	0.4964
990	5_F7_glu_TOM7	glu_TOM7	990	0.4964
991	5_F12_glu_Control-his3d-SWAT	glu_Control-his3d-SWAT	991	0.4352
992	5_F12_glu_Control-his3d-SWAT	glu_Control-his3d-SWAT	992	0.4352
993	5_D1_glu_TSR3	glu_TSR3	993	0.612
994	5_D1_glu_TSR3	glu_TSR3	994	0.612
995	5_D10_glu_YMR158C-A	glu_YMR158C-A	995	0.476
996	5_D10_glu_YMR158C-A	glu_YMR158C-A	996	0.476
997	ctrl_p05_c1	water	997	1
998	ctrl_p05_c1	water	998	1
999	ctrl_p05_c2	ctrl	999	1
1000	ctrl_p05_c2	ctrl	1000	1
1001	5_C10_glu_TMA10	glu_TMA10	1001	0.5576
1002	5_C10_glu_TMA10	glu_TMA10	1002	0.5576
1003	5_A9_glu_PMU1	glu_PMU1	1003	0.4828
1004	5_A9_glu_PMU1	glu_PMU1	1004	0.4828
1005	5_F2_glu_SWS2	glu_SWS2	1005	0.0204
1006	5_F2_glu_SWS2	glu_SWS2	1006	0.0204
1007	5_B9_glu_BCS1	glu_BCS1	1007	0.0204
1008	5_B9_glu_BCS1	glu_BCS1	1008	0.0204
1009	5_D2_glu_UBI4	glu_UBI4	1009	0.6188
1010	5_D2_glu_UBI4	glu_UBI4	1010	0.6188
1011	5_C7_glu_RPL34A	glu_RPL34A	1011	0.3468
1012	5_C7_glu_RPL34A	glu_RPL34A	1012	0.3468
1013	5_D6_glu_YGR127W	glu_YGR127W	1013	0.5032
1014	5_D6_glu_YGR127W	glu_YGR127W	1014	0.5032
1015	5_D3_glu_blank	glu_blank	1015	0.0204
1016	5_D3_glu_blank	glu_blank	1016	0.0204
1017	5_F11_glu_Control-his3d-SWAT	glu_Control-his3d-SWAT	1017	0.4692
1018	5_F11_glu_Control-his3d-SWAT	glu_Control-his3d-SWAT	1018	0.4692
1019	5_A6_glu_FSH3	glu_FSH3	1019	0.578
1020	5_A6_glu_FSH3	glu_FSH3	1020	0.578
1021	5_E3_glu_EHD3	glu_EHD3	1021	0.0272
1022	5_E3_glu_EHD3	glu_EHD3	1022	0.0272
1023	5_B10_glu_IKI1	glu_IKI1	1023	0.5712
1024	5_B10_glu_IKI1	glu_IKI1	1024	0.5712
1025	ctrl_p05_c1	water	1025	1
1026	ctrl_p05_c1	water	1026	1
1027	ctrl_p05_c2	ctrl	1027	1
1028	ctrl_p05_c2	ctrl	1028	1
1029	5_B12_glu_PET309	glu_PET309	1029	0.0136
1030	5_B12_glu_PET309	glu_PET309	1030	0.0136
1031	ctrl_p05_c1	water	1031	1
1032	ctrl_p05_c1	water	1032	1
1033	ctrl_p05_c2	ctrl	1033	1
1034	ctrl_p05_c2	ctrl	1034	1
1035	ctrl_p06_c1	water	1035	1
1036	ctrl_p06_c1	water	1036	1
1037	ctrl_p06_c2	ctrl	1037	1
1038	ctrl_p06_c2	ctrl	1038	1
1039	6_C9_glu_SRO9	glu_SRO9	1039	0.476
1040	6_C9_glu_SRO9	glu_SRO9	1040	0.476
1041	6_A8_glu_GLR1	glu_GLR1	1041	0.408
1042	6_A8_glu_GLR1	glu_GLR1	1042	0.408
1043	6_B9_glu_BCS1	glu_BCS1	1043	0.0204
1044	6_B9_glu_BCS1	glu_BCS1	1044	0.0204
1045	6_A5_glu_BNA4	glu_BNA4	1045	0.5304
1046	6_A5_glu_BNA4	glu_BNA4	1046	0.5304
1047	6_B6_glu_GID7	glu_GID7	1047	0.5712
1048	6_B6_glu_GID7	glu_GID7	1048	0.5712
1049	6_B7_glu_GMC2	glu_GMC2	1049	0.4488
1050	6_B7_glu_GMC2	glu_GMC2	1050	0.4488
1051	6_A10_glu_GIS1	glu_GIS1	1051	0.6052
1052	6_A10_glu_GIS1	glu_GIS1	1052	0.6052
1053	6_D8_glu_YIL014C-A	glu_YIL014C-A	1053	0.4148
1054	6_D8_glu_YIL014C-A	glu_YIL014C-A	1054	0.4148
1055	6_G1_glu_FZO1	glu_FZO1	1055	0.4012
1056	6_G1_glu_FZO1	glu_FZO1	1056	0.4012
1057	6_C3_glu_blank	glu_blank	1057	0.0136
1058	6_C3_glu_blank	glu_blank	1058	0.0136
1059	6_D4_glu_blank	glu_blank	1059	0.0136
1060	6_D4_glu_blank	glu_blank	1060	0.0136
1061	6_C5_glu_RIM20	glu_RIM20	1061	0.4488
1062	6_C5_glu_RIM20	glu_RIM20	1062	0.4488
1063	ctrl_p06_c1	water	1063	1
1064	ctrl_p06_c1	water	1064	1
1065	ctrl_p06_c2	ctrl	1065	1
1066	ctrl_p06_c2	ctrl	1066	1
1067	6_A1_glu_AYT1	glu_AYT1	1067	0.646
1068	6_A1_glu_AYT1	glu_AYT1	1068	0.646
1069	6_F3_glu_MMO1	glu_MMO1	1069	0.4012
1070	6_F3_glu_MMO1	glu_MMO1	1070	0.4012
1071	6_B3_glu_EPO1	glu_EPO1	1071	0.51
1072	6_B3_glu_EPO1	glu_EPO1	1072	0.51
1073	6_F11_glu_Control-his3d-SWAT	glu_Control-his3d-SWAT	1073	0.408
1074	6_F11_glu_Control-his3d-SWAT	glu_Control-his3d-SWAT	1074	0.408
1075	6_C7_glu_RPL34A	glu_RPL34A	1075	0.3332
1076	6_C7_glu_RPL34A	glu_RPL34A	1076	0.3332
1077	6_B8_glu_GYP8	glu_GYP8	1077	0.51
1078	6_B8_glu_GYP8	glu_GYP8	1078	0.51
1079	6_D11_glu_Control-his3d-GFPdC	glu_Control-his3d-GFPdC	1079	0.4216
1080	6_D11_glu_Control-his3d-GFPdC	glu_Control-his3d-GFPdC	1080	0.4216
1081	6_B1_glu_AFR1	glu_AFR1	1081	0.4828
1082	6_B1_glu_AFR1	glu_AFR1	1082	0.4828
1083	6_A6_glu_FSH3	glu_FSH3	1083	0.646
1084	6_A6_glu_FSH3	glu_FSH3	1084	0.646
1085	6_E11_glu_YET1	glu_YET1	1085	0.4352
1086	6_E11_glu_YET1	glu_YET1	1086	0.4352
1087	6_F12_glu_Control-his3d-SWAT	glu_Control-his3d-SWAT	1087	0.4148
1088	6_F12_glu_Control-his3d-SWAT	glu_Control-his3d-SWAT	1088	0.4148
1089	6_D3_glu_blank	glu_blank	1089	0.0136
1090	6_D3_glu_blank	glu_blank	1090	0.0136
1091	ctrl_p06_c1	water	1091	1
1092	ctrl_p06_c1	water	1092	1
1093	ctrl_p06_c2	ctrl	1093	1
1094	ctrl_p06_c2	ctrl	1094	1
1095	6_F5_glu_Control-his3d-SWAT	glu_Control-his3d-SWAT	1095	0.4896
1096	6_F5_glu_Control-his3d-SWAT	glu_Control-his3d-SWAT	1096	0.4896
1097	6_F10_glu_HXT6	glu_HXT6	1097	0.4692
1098	6_F10_glu_HXT6	glu_HXT6	1098	0.4692
1099	6_E10_glu_PEX9	glu_PEX9	1099	0.4828
1100	6_E10_glu_PEX9	glu_PEX9	1100	0.4828
1101	6_A2_glu_BUD16	glu_BUD16	1101	0.578
1102	6_A2_glu_BUD16	glu_BUD16	1102	0.578
1103	6_F9_glu_ASF2	glu_ASF2	1103	0.374
1104	6_F9_glu_ASF2	glu_ASF2	1104	0.374
1105	6_F6_glu_SLC1	glu_SLC1	1105	0.4284
1106	6_F6_glu_SLC1	glu_SLC1	1106	0.4284
1107	6_F8_glu_VPH1	glu_VPH1	1107	0.4352
1108	6_F8_glu_VPH1	glu_VPH1	1108	0.4352
1109	6_F2_glu_SWS2	glu_SWS2	1109	0.0204
1110	6_F2_glu_SWS2	glu_SWS2	1110	0.0204
1111	6_B10_glu_IKI1	glu_IKI1	1111	0.5168
1112	6_B10_glu_IKI1	glu_IKI1	1112	0.5168
1113	6_E2_glu_Control-his3d-GFPdC	glu_Control-his3d-GFPdC	1113	0.4964
1114	6_E2_glu_Control-his3d-GFPdC	glu_Control-his3d-GFPdC	1114	0.4964
1115	6_F4_glu_YCL002C	glu_YCL002C	1115	0.4284
1116	6_F4_glu_YCL002C	glu_YCL002C	1116	0.4284
1117	6_E5_glu_YBR296C-A	glu_YBR296C-A	1117	0.5236
1118	6_E5_glu_YBR296C-A	glu_YBR296C-A	1118	0.5236
1119	ctrl_p06_c1	water	1119	1
1120	ctrl_p06_c1	water	1120	1
1121	ctrl_p06_c2	ctrl	1121	1
1122	ctrl_p06_c2	ctrl	1122	1
1123	6_A4_glu_FPK1	glu_FPK1	1123	0.5372
1124	6_A4_glu_FPK1	glu_FPK1	1124	0.5372
1125	6_A12_glu_ADY3	glu_ADY3	1125	0.4828
1126	6_A12_glu_ADY3	glu_ADY3	1126	0.4828
1127	6_D2_glu_UBI4	glu_UBI4	1127	0.5644
1128	6_D2_glu_UBI4	glu_UBI4	1128	0.5644
1129	6_D5_glu_YDL157C	glu_YDL157C	1129	0.4896
1130	6_D5_glu_YDL157C	glu_YDL157C	1130	0.4896
1131	6_D10_glu_YMR158C-A	glu_YMR158C-A	1131	0.442
1132	6_D10_glu_YMR158C-A	glu_YMR158C-A	1132	0.442
1133	6_C6_glu_RMR1	glu_RMR1	1133	0.0136
1134	6_C6_glu_RMR1	glu_RMR1	1134	0.0136
1135	6_C1_glu_PTC5	glu_PTC5	1135	0.0204
1136	6_C1_glu_PTC5	glu_PTC5	1136	0.0204
1137	6_E7_glu_PEX5	glu_PEX5	1137	0.442
1138	6_E7_glu_PEX5	glu_PEX5	1138	0.442
1139	6_E8_glu_PEX19	glu_PEX19	1139	0.4828
1140	6_E8_glu_PEX19	glu_PEX19	1140	0.4828
1141	6_C8_glu_Control-his3d-GFPdC	glu_Control-his3d-GFPdC	1141	0.4148
1142	6_C8_glu_Control-his3d-GFPdC	glu_Control-his3d-GFPdC	1142	0.4148
1143	6_B2_glu_BNI1	glu_BNI1	1143	0.51
1144	6_B2_glu_BNI1	glu_BNI1	1144	0.51
1145	6_E12_glu_YET2	glu_YET2	1145	0.0136
1146	6_E12_glu_YET2	glu_YET2	1146	0.0136
1147	ctrl_p06_c1	water	1147	1
1148	ctrl_p06_c1	water	1148	1
1149	ctrl_p06_c2	ctrl	1149	1
1150	ctrl_p06_c2	ctrl	1150	1
1151	6_D6_glu_YGR127W	glu_YGR127W	1151	0.4828
1152	6_D6_glu_YGR127W	glu_YGR127W	1152	0.4828
1153	6_E1_glu_YOR292C	glu_YOR292C	1153	0.0204
1154	6_E1_glu_YOR292C	glu_YOR292C	1154	0.0204
1155	6_A3_glu_RIB4	glu_RIB4	1155	0.5304
1156	6_A3_glu_RIB4	glu_RIB4	1156	0.5304
1157	6_B5_glu_NDL1	glu_NDL1	1157	0.4556
1158	6_B5_glu_NDL1	glu_NDL1	1158	0.4556
1159	6_B12_glu_PET309	glu_PET309	1159	0.0136
1160	6_B12_glu_PET309	glu_PET309	1160	0.0136
1161	6_E4_glu_YBR072C-A	glu_YBR072C-A	1161	0.408
1162	6_E4_glu_YBR072C-A	glu_YBR072C-A	1162	0.408
1163	6_D9_glu_YKL050C	glu_YKL050C	1163	0.4148
1164	6_D9_glu_YKL050C	glu_YKL050C	1164	0.4148
1165	6_A11_glu_TOS3	glu_TOS3	1165	0.4964
1166	6_A11_glu_TOS3	glu_TOS3	1166	0.4964
1167	6_B4_glu_KIP1	glu_KIP1	1167	0.4896
1168	6_B4_glu_KIP1	glu_KIP1	1168	0.4896
1169	6_E9_glu_PEX7	glu_PEX7	1169	0.4556
1170	6_E9_glu_PEX7	glu_PEX7	1170	0.4556
1171	6_D7_glu_YHL045W	glu_YHL045W	1171	0.4964
1172	6_D7_glu_YHL045W	glu_YHL045W	1172	0.4964
1173	6_C10_glu_TMA10	glu_TMA10	1173	0.5168
1174	6_C10_glu_TMA10	glu_TMA10	1174	0.5168
1175	ctrl_p06_c1	water	1175	1
1176	ctrl_p06_c1	water	1176	1
1177	ctrl_p06_c2	ctrl	1177	1
1178	ctrl_p06_c2	ctrl	1178	1
1179	6_B11_glu_NCS6	glu_NCS6	1179	0.544
1180	6_B11_glu_NCS6	glu_NCS6	1180	0.544
1181	6_F7_glu_TOM7	glu_TOM7	1181	0.4488
1182	6_F7_glu_TOM7	glu_TOM7	1182	0.4488
1183	6_A7_glu_JLP1	glu_JLP1	1183	0.5984
1184	6_A7_glu_JLP1	glu_JLP1	1184	0.5984
1185	6_E6_glu_PEX3	glu_PEX3	1185	0.4148
1186	6_E6_glu_PEX3	glu_PEX3	1186	0.4148
1187	6_C11_glu_RBG1	glu_RBG1	1187	0.5644
1188	6_C11_glu_RBG1	glu_RBG1	1188	0.5644
1189	6_A9_glu_PMU1	glu_PMU1	1189	0.442
1190	6_A9_glu_PMU1	glu_PMU1	1190	0.442
1191	6_C2_glu_COQ8	glu_COQ8	1191	0.0136
1192	6_C2_glu_COQ8	glu_COQ8	1192	0.0136
1193	6_F1_glu_RPL4B	glu_RPL4B	1193	0.4624
1194	6_F1_glu_RPL4B	glu_RPL4B	1194	0.4624
1195	6_C4_glu_MSS2	glu_MSS2	1195	0.0136
1196	6_C4_glu_MSS2	glu_MSS2	1196	0.0136
1197	6_C12_glu_PBP4	glu_PBP4	1197	0.3672
1198	6_C12_glu_PBP4	glu_PBP4	1198	0.3672
1199	6_D12_glu_STE23	glu_STE23	1199	0.4352
1200	6_D12_glu_STE23	glu_STE23	1200	0.4352
1201	6_E3_glu_EHD3	glu_EHD3	1201	0.0272
1202	6_E3_glu_EHD3	glu_EHD3	1202	0.0272
1203	ctrl_p06_c1	water	1203	1
1204	ctrl_p06_c1	water	1204	1
1205	ctrl_p06_c2	ctrl	1205	1
1206	ctrl_p06_c2	ctrl	1206	1
1207	6_D1_glu_TSR3	glu_TSR3	1207	0.5712
1208	6_D1_glu_TSR3	glu_TSR3	1208	0.5712
1209	ctrl_p06_c1	water	1209	1
1210	ctrl_p06_c1	water	1210	1
1211	ctrl_p06_c2	ctrl	1211	1
1212	ctrl_p06_c2	ctrl	1212	1
1213	ctrl_p07_c1	water	1213	1
1214	ctrl_p07_c1	water	1214	1
1215	ctrl_p07_c2	ctrl	1215	1
1216	ctrl_p07_c2	ctrl	1216	1
1217	7_G7_ole_PEX8	ole_PEX8	1217	3.0518
1218	7_G7_ole_PEX8	ole_PEX8	1218	3.0518
1219	7_B2_ole_CAT2	ole_CAT2	1219	3.9304
1220	7_B2_ole_CAT2	ole_CAT2	1220	3.9304
1221	7_A12_ole_RMD5	ole_RMD5	1221	0.04624
1222	7_A12_ole_RMD5	ole_RMD5	1222	0.04624
1223	7_C12_ole_HEM14	ole_HEM14	1223	0.09248
1224	7_C12_ole_HEM14	ole_HEM14	1224	0.09248
1225	7_C7_ole_PEX34	ole_PEX34	1225	3.0518
1226	7_C7_ole_PEX34	ole_PEX34	1226	3.0518
1227	7_E9_ole_Control-his3d-GFPdC	ole_Control-his3d-GFPdC	1227	2.8206
1228	7_E9_ole_Control-his3d-GFPdC	ole_Control-his3d-GFPdC	1228	2.8206
1229	7_F6_ole_PEX25	ole_PEX25	1229	2.8206
1230	7_F6_ole_PEX25	ole_PEX25	1230	2.8206
1231	7_C4_ole_LYS1	ole_LYS1	1231	3.3293
1232	7_C4_ole_LYS1	ole_LYS1	1232	3.3293
1233	7_A10_ole_PEX5	ole_PEX5	1233	0.04624
1234	7_A10_ole_PEX5	ole_PEX5	1234	0.04624
1235	7_A5_ole_PCD1	ole_PCD1	1235	0.13872
1236	7_A5_ole_PCD1	ole_PCD1	1236	0.13872
1237	7_H10_ole_PEX18	ole_PEX18	1237	0.04624
1238	7_H10_ole_PEX18	ole_PEX18	1238	0.04624
1239	7_B7_ole_PEX32	ole_PEX32	1239	4.0691
1240	7_B7_ole_PEX32	ole_PEX32	1240	4.0691
1241	ctrl_p07_c1	water	1241	1
1242	ctrl_p07_c1	water	1242	1
1243	ctrl_p07_c2	ctrl	1243	1
1244	ctrl_p07_c2	ctrl	1244	1
1245	7_B4_ole_LPX1	ole_LPX1	1245	3.653
1246	7_B4_ole_LPX1	ole_LPX1	1246	3.653
1247	7_F11_ole_blank	ole_blank	1247	2.9594
1248	7_F11_ole_blank	ole_blank	1248	2.9594
1249	7_C6_ole_YGR239C	ole_YGR239C	1249	3.8842
1250	7_C6_ole_YGR239C	ole_YGR239C	1250	3.8842
1251	7_B6_ole_YDR255C	ole_YDR255C	1251	4.3928
1252	7_B6_ole_YDR255C	ole_YDR255C	1252	4.3928
1253	7_G4_ole_MLS1	ole_MLS1	1253	2.9131
1254	7_G4_ole_MLS1	ole_MLS1	1254	2.9131
1255	7_E12_ole_PEX9	ole_PEX9	1255	2.9594
1256	7_E12_ole_PEX9	ole_PEX9	1256	2.9594
1257	7_F2_ole_DAL7	ole_DAL7	1257	3.3755
1258	7_F2_ole_DAL7	ole_DAL7	1258	3.3755
1259	7_G6_ole_PEX27	ole_PEX27	1259	2.9131
1260	7_G6_ole_PEX27	ole_PEX27	1260	2.9131
1261	7_B3_ole_FAA4	ole_FAA4	1261	3.6067
1262	7_B3_ole_FAA4	ole_FAA4	1262	3.6067
1263	7_D5_ole_PEX10	ole_PEX10	1263	3.0518
1264	7_D5_ole_PEX10	ole_PEX10	1264	3.0518
1265	7_B1_ole_AHP1	ole_AHP1	1265	4.3928
1266	7_B1_ole_AHP1	ole_AHP1	1266	4.3928
1267	7_B11_ole_PEX21	ole_PEX21	1267	3.3755
1268	7_B11_ole_PEX21	ole_PEX21	1268	3.3755
1269	ctrl_p07_c1	water	1269	1
1270	ctrl_p07_c1	water	1270	1
1271	ctrl_p07_c2	ctrl	1271	1
1272	ctrl_p07_c2	ctrl	1272	1
1273	7_D7_ole_PEX4	ole_PEX4	1273	2.2658
1274	7_D7_ole_PEX4	ole_PEX4	1274	2.2658
1275	7_F9_ole_YIL089W	ole_YIL089W	1275	3.0981
1276	7_F9_ole_YIL089W	ole_YIL089W	1276	3.0981
1277	7_F10_ole_blank	ole_blank	1277	3.283
1278	7_F10_ole_blank	ole_blank	1278	3.283
1279	7_A8_ole_POX1	ole_POX1	1279	0.13872
1280	7_A8_ole_POX1	ole_POX1	1280	0.13872
1281	7_A2_ole_ATG36	ole_ATG36	1281	0.04624
1282	7_A2_ole_ATG36	ole_ATG36	1282	0.04624
1283	7_C3_ole_FAT1	ole_FAT1	1283	3.468
1284	7_C3_ole_FAT1	ole_FAT1	1284	3.468
1285	7_B5_ole_PCS60	ole_PCS60	1285	3.6067
1286	7_B5_ole_PCS60	ole_PCS60	1286	3.6067
1287	7_F8_ole_SPS19	ole_SPS19	1287	3.283
1288	7_F8_ole_SPS19	ole_SPS19	1288	3.283
1289	7_H3_ole_INP1	ole_INP1	1289	0.18496
1290	7_H3_ole_INP1	ole_INP1	1290	0.18496
1291	7_A3_ole_FAA2	ole_FAA2	1291	0.18496
1292	7_A3_ole_FAA2	ole_FAA2	1292	0.18496
1293	7_G8_ole_PEX35	ole_PEX35	1293	2.9594
1294	7_G8_ole_PEX35	ole_PEX35	1294	2.9594
1295	7_D12_ole_MSP1	ole_MSP1	1295	2.497
1296	7_D12_ole_MSP1	ole_MSP1	1296	2.497
1297	ctrl_p07_c1	water	1297	1
1298	ctrl_p07_c1	water	1298	1
1299	ctrl_p07_c2	ctrl	1299	1
1300	ctrl_p07_c2	ctrl	1300	1
1301	7_F3_ole_HFD1	ole_HFD1	1301	0.18496
1302	7_F3_ole_HFD1	ole_HFD1	1302	0.18496
1303	7_E5_ole_PEX11	ole_PEX11	1303	3.3293
1304	7_E5_ole_PEX11	ole_PEX11	1304	3.3293
1305	7_F1_ole_ARF2	ole_ARF2	1305	0.13872
1306	7_F1_ole_ARF2	ole_ARF2	1306	0.13872
1307	7_H12_ole_YBL039W-B	ole_YBL039W-B	1307	0.04624
1308	7_H12_ole_YBL039W-B	ole_YBL039W-B	1308	0.04624
1309	7_G5_ole_PEX13	ole_PEX13	1309	3.3293
1310	7_G5_ole_PEX13	ole_PEX13	1310	3.3293
1311	7_D8_ole_RTC1	ole_RTC1	1311	2.8206
1312	7_D8_ole_RTC1	ole_RTC1	1312	2.8206
1313	7_C1_ole_AIM43	ole_AIM43	1313	3.283
1314	7_C1_ole_AIM43	ole_AIM43	1314	3.283
1315	7_A11_ole_PEX28	ole_PEX28	1315	0.09248
1316	7_A11_ole_PEX28	ole_PEX28	1316	0.09248
1317	7_D11_ole_PEX3	ole_PEX3	1317	3.8379
1318	7_D11_ole_PEX3	ole_PEX3	1318	3.8379
1319	7_F4_ole_MDH3	ole_MDH3	1319	2.7744
1320	7_F4_ole_MDH3	ole_MDH3	1320	2.7744
1321	7_A4_ole_INP2	ole_INP2	1321	0.13872
1322	7_A4_ole_INP2	ole_INP2	1322	0.13872
1323	7_A1_ole_AGX1	ole_AGX1	1323	0.13872
1324	7_A1_ole_AGX1	ole_AGX1	1324	0.13872
1325	ctrl_p07_c1	water	1325	1
1326	ctrl_p07_c1	water	1326	1
1327	ctrl_p07_c2	ctrl	1327	1
1328	ctrl_p07_c2	ctrl	1328	1
1329	7_C9_ole_UBP15	ole_UBP15	1329	0.13872
1330	7_C9_ole_UBP15	ole_UBP15	1330	0.13872
1331	7_C5_ole_PEX1	ole_PEX1	1331	3.0981
1332	7_C5_ole_PEX1	ole_PEX1	1332	3.0981
1333	7_H2_ole_ECI1	ole_ECI1	1333	0.04624
1334	7_H2_ole_ECI1	ole_ECI1	1334	0.04624
1335	7_E7_ole_PEX6	ole_PEX6	1335	3.3755
1336	7_E7_ole_PEX6	ole_PEX6	1336	3.3755
1337	7_B12_ole_Control-his3d-GFPdC	ole_Control-his3d-GFPdC	1337	3.283
1338	7_B12_ole_Control-his3d-GFPdC	ole_Control-his3d-GFPdC	1338	3.283
1339	7_A6_ole_PEX15	ole_PEX15	1339	0.09248
1340	7_A6_ole_PEX15	ole_PEX15	1340	0.09248
1341	7_H4_ole_NPY1	ole_NPY1	1341	0.09248
1342	7_H4_ole_NPY1	ole_NPY1	1342	0.09248
1343	7_H11_ole_MTC4	ole_MTC4	1343	0.09248
1344	7_H11_ole_MTC4	ole_MTC4	1344	0.09248
1345	7_C2_ole_CIT2	ole_CIT2	1345	3.468
1346	7_C2_ole_CIT2	ole_CIT2	1346	3.468
1347	7_E10_ole_GPD1	ole_GPD1	1347	3.0056
1348	7_E10_ole_GPD1	ole_GPD1	1348	3.0056
1349	7_H1_ole_ATG2	ole_ATG2	1349	2.7282
1350	7_H1_ole_ATG2	ole_ATG2	1350	2.7282
1351	7_F5_ole_PEX12	ole_PEX12	1351	3.5605
1352	7_F5_ole_PEX12	ole_PEX12	1352	3.5605
1353	ctrl_p07_c1	water	1353	1
1354	ctrl_p07_c1	water	1354	1
1355	ctrl_p07_c2	ctrl	1355	1
1356	ctrl_p07_c2	ctrl	1356	1
1357	7_D4_ole_LYS4	ole_LYS4	1357	0.09248
1358	7_D4_ole_LYS4	ole_LYS4	1358	0.09248
1359	7_F7_ole_PEX7	ole_PEX7	1359	3.0056
1360	7_F7_ole_PEX7	ole_PEX7	1360	3.0056
1361	7_H7_ole_PNC1	ole_PNC1	1361	0.04624
1362	7_H7_ole_PNC1	ole_PNC1	1362	0.04624
1363	7_E4_ole_MDH2	ole_MDH2	1363	0.09248
1364	7_E4_ole_MDH2	ole_MDH2	1364	0.09248
1365	7_B8_ole_PXA1	ole_PXA1	1365	2.7744
1366	7_B8_ole_PXA1	ole_PXA1	1366	2.7744
1367	7_E1_ole_ARF1	ole_ARF1	1367	3.8842
1368	7_E1_ole_ARF1	ole_ARF1	1368	3.8842
1369	7_G12_ole_PEX19	ole_PEX19	1369	2.8206
1370	7_G12_ole_PEX19	ole_PEX19	1370	2.8206
1371	7_D3_ole_FOX2	ole_FOX2	1371	0.09248
1372	7_D3_ole_FOX2	ole_FOX2	1372	0.09248
1373	7_H9_ole_CYB2	ole_CYB2	1373	0.09248
1374	7_H9_ole_CYB2	ole_CYB2	1374	0.09248
1375	7_D1_ole_ANT1	ole_ANT1	1375	0.13872
1376	7_D1_ole_ANT1	ole_ANT1	1376	0.13872
1377	7_G9_ole_YJR111C	ole_YJR111C	1377	2.5432
1378	7_G9_ole_YJR111C	ole_YJR111C	1378	2.5432
1379	7_D2_ole_CTA1	ole_CTA1	1379	0.09248
1380	7_D2_ole_CTA1	ole_CTA1	1380	0.09248
1381	ctrl_p07_c1	water	1381	1
1382	ctrl_p07_c1	water	1382	1
1383	ctrl_p07_c2	ctrl	1383	1
1384	ctrl_p07_c2	ctrl	1384	1
1385	7_A7_ole_PEX31	ole_PEX31	1385	0.09248
1386	7_A7_ole_PEX31	ole_PEX31	1386	0.09248
1387	7_E11_ole_DYN2	ole_DYN2	1387	2.8669
1388	7_E11_ole_DYN2	ole_DYN2	1388	2.8669
1389	7_G3_ole_IDP3	ole_IDP3	1389	2.7282
1390	7_G3_ole_IDP3	ole_IDP3	1390	2.7282
1391	7_H8_ole_STR3	ole_STR3	1391	0.04624
1392	7_H8_ole_STR3	ole_STR3	1392	0.04624
1393	7_H5_ole_PEX14	ole_PEX14	1393	0.09248
1394	7_H5_ole_PEX14	ole_PEX14	1394	0.09248
1395	7_H6_ole_PEX30	ole_PEX30	1395	0
1396	7_H6_ole_PEX30	ole_PEX30	1396	0
1397	7_C11_ole_YDL157C	ole_YDL157C	1397	3.6992
1398	7_C11_ole_YDL157C	ole_YDL157C	1398	3.6992
1399	7_D6_ole_PEX2	ole_PEX2	1399	0.09248
1400	7_D6_ole_PEX2	ole_PEX2	1400	0.09248
1401	7_A9_ole_SYM1	ole_SYM1	1401	0.13872
1402	7_A9_ole_SYM1	ole_SYM1	1402	0.13872
1403	7_G2_ole_DCI1	ole_DCI1	1403	0.13872
1404	7_G2_ole_DCI1	ole_DCI1	1404	0.13872
1405	7_E6_ole_PEX22	ole_PEX22	1405	3.283
1406	7_E6_ole_PEX22	ole_PEX22	1406	3.283
1407	7_D10_ole_POT1	ole_POT1	1407	3.5142
1408	7_D10_ole_POT1	ole_POT1	1408	3.5142
1409	ctrl_p07_c1	water	1409	1
1410	ctrl_p07_c1	water	1410	1
1411	ctrl_p07_c2	ctrl	1411	1
1412	ctrl_p07_c2	ctrl	1412	1
1413	7_D9_ole_ULI1	ole_ULI1	1413	3.2368
1414	7_D9_ole_ULI1	ole_ULI1	1414	3.2368
1415	7_B9_ole_TES1	ole_TES1	1415	3.0056
1416	7_B9_ole_TES1	ole_TES1	1416	3.0056
1417	7_E8_ole_RTN2	ole_RTN2	1417	2.8206
1418	7_E8_ole_RTN2	ole_RTN2	1418	2.8206
1419	7_E3_ole_GTO1	ole_GTO1	1419	0.09248
1420	7_E3_ole_GTO1	ole_GTO1	1420	0.09248
1421	7_E2_ole_Control-his3d-GFPdC	ole_Control-his3d-GFPdC	1421	3.8379
1422	7_E2_ole_Control-his3d-GFPdC	ole_Control-his3d-GFPdC	1422	3.8379
1423	7_G1_ole_ARF3	ole_ARF3	1423	3.1443
1424	7_G1_ole_ARF3	ole_ARF3	1424	3.1443
1425	7_B10_ole_PXP1	ole_PXP1	1425	4.1154
1426	7_B10_ole_PXP1	ole_PXP1	1426	4.1154
1427	7_C8_ole_PXA2	ole_PXA2	1427	3.468
1428	7_C8_ole_PXA2	ole_PXA2	1428	3.468
1429	7_F12_ole_YKL065W-A	ole_YKL065W-A	1429	0.09248
1430	7_F12_ole_YKL065W-A	ole_YKL065W-A	1430	0.09248
1431	7_C10_ole_PEX29	ole_PEX29	1431	3.5142
1432	7_C10_ole_PEX29	ole_PEX29	1432	3.5142
1433	ctrl_p07_c1	water	1433	1
1434	ctrl_p07_c1	water	1434	1
1435	ctrl_p07_c2	ctrl	1435	1
1436	ctrl_p07_c2	ctrl	1436	1
1437	ctrl_p08_c1	water	1437	1
1438	ctrl_p08_c1	water	1438	1
1439	ctrl_p08_c2	ctrl	1439	1
1440	ctrl_p08_c2	ctrl	1440	1
1441	8_A8_ole_POX1	ole_POX1	1441	1.6116
1442	8_A8_ole_POX1	ole_POX1	1442	1.6116
1443	8_D10_ole_POT1	ole_POT1	1443	1.4824
1444	8_D10_ole_POT1	ole_POT1	1444	1.4824
1445	8_B2_ole_CAT2	ole_CAT2	1445	1.7
1446	8_B2_ole_CAT2	ole_CAT2	1446	1.7
1447	8_B6_ole_YDR255C	ole_YDR255C	1447	1.6116
1448	8_B6_ole_YDR255C	ole_YDR255C	1448	1.6116
1449	8_C4_ole_LYS1	ole_LYS1	1449	1.4552
1450	8_C4_ole_LYS1	ole_LYS1	1450	1.4552
1451	8_G9_ole_YJR111C	ole_YJR111C	1451	0.0136
1452	8_G9_ole_YJR111C	ole_YJR111C	1452	0.0136
1453	8_E4_ole_MDH2	ole_MDH2	1453	1.4484
1454	8_E4_ole_MDH2	ole_MDH2	1454	1.4484
1455	8_G6_ole_PEX27	ole_PEX27	1455	1.462
1456	8_G6_ole_PEX27	ole_PEX27	1456	1.462
1457	8_F7_ole_PEX7	ole_PEX7	1457	1.4824
1458	8_F7_ole_PEX7	ole_PEX7	1458	1.4824
1459	8_D8_ole_RTC1	ole_RTC1	1459	1.6048
1460	8_D8_ole_RTC1	ole_RTC1	1460	1.6048
1461	8_A1_ole_AGX1	ole_AGX1	1461	1.4484
1462	8_A1_ole_AGX1	ole_AGX1	1462	1.4484
1463	8_H10_ole_PEX18	ole_PEX18	1463	1.4144
1464	8_H10_ole_PEX18	ole_PEX18	1464	1.4144
1465	ctrl_p08_c1	water	1465	1
1466	ctrl_p08_c1	water	1466	1
1467	ctrl_p08_c2	ctrl	1467	1
1468	ctrl_p08_c2	ctrl	1468	1
1469	8_H9_ole_CYB2	ole_CYB2	1469	1.3192
1470	8_H9_ole_CYB2	ole_CYB2	1470	1.3192
1471	8_C3_ole_FAT1	ole_FAT1	1471	1.4348
1472	8_C3_ole_FAT1	ole_FAT1	1472	1.4348
1473	8_D6_ole_PEX2	ole_PEX2	1473	0.0068
1474	8_D6_ole_PEX2	ole_PEX2	1474	0.0068
1475	8_A2_ole_ATG36	ole_ATG36	1475	1.6252
1476	8_A2_ole_ATG36	ole_ATG36	1476	1.6252
1477	8_D3_ole_FOX2	ole_FOX2	1477	1.6932
1478	8_D3_ole_FOX2	ole_FOX2	1478	1.6932
1479	8_F6_ole_PEX25	ole_PEX25	1479	1.5436
1480	8_F6_ole_PEX25	ole_PEX25	1480	1.5436
1481	8_C9_ole_UBP15	ole_UBP15	1481	1.4552
1482	8_C9_ole_UBP15	ole_UBP15	1482	1.4552
1483	8_C10_ole_PEX29	ole_PEX29	1483	1.3056
1484	8_C10_ole_PEX29	ole_PEX29	1484	1.3056
1485	8_A3_ole_FAA2	ole_FAA2	1485	1.5572
1486	8_A3_ole_FAA2	ole_FAA2	1486	1.5572
1487	8_E7_ole_PEX6	ole_PEX6	1487	1.3872
1488	8_E7_ole_PEX6	ole_PEX6	1488	1.3872
1489	8_G1_ole_ARF3	ole_ARF3	1489	1.4416
1490	8_G1_ole_ARF3	ole_ARF3	1490	1.4416
1491	8_E1_ole_ARF1	ole_ARF1	1491	1.8428
1492	8_E1_ole_ARF1	ole_ARF1	1492	1.8428
1493	ctrl_p08_c1	water	1493	1
1494	ctrl_p08_c1	water	1494	1
1495	ctrl_p08_c2	ctrl	1495	1
1496	ctrl_p08_c2	ctrl	1496	1
1497	8_F2_ole_DAL7	ole_DAL7	1497	1.7544
1498	8_F2_ole_DAL7	ole_DAL7	1498	1.7544
1499	8_F8_ole_SPS19	ole_SPS19	1499	1.4008
1500	8_F8_ole_SPS19	ole_SPS19	1500	1.4008
1501	8_A7_ole_PEX31	ole_PEX31	1501	1.5572
1502	8_A7_ole_PEX31	ole_PEX31	1502	1.5572
1503	8_H11_ole_MTC4	ole_MTC4	1503	1.4892
1504	8_H11_ole_MTC4	ole_MTC4	1504	1.4892
1505	8_D2_ole_CTA1	ole_CTA1	1505	1.6456
1506	8_D2_ole_CTA1	ole_CTA1	1506	1.6456
1507	8_E12_ole_PEX9	ole_PEX9	1507	1.6524
1508	8_E12_ole_PEX9	ole_PEX9	1508	1.6524
1509	8_A10_ole_PEX5	ole_PEX5	1509	1.462
1510	8_A10_ole_PEX5	ole_PEX5	1510	1.462
1511	8_C6_ole_YGR239C	ole_YGR239C	1511	1.5912
1512	8_C6_ole_YGR239C	ole_YGR239C	1512	1.5912
1513	8_H6_ole_PEX30	ole_PEX30	1513	1.4756
1514	8_H6_ole_PEX30	ole_PEX30	1514	1.4756
1515	8_G7_ole_PEX8	ole_PEX8	1515	1.5028
1516	8_G7_ole_PEX8	ole_PEX8	1516	1.5028
1517	8_C11_ole_YDL157C	ole_YDL157C	1517	1.4416
1518	8_C11_ole_YDL157C	ole_YDL157C	1518	1.4416
1519	8_C1_ole_AIM43	ole_AIM43	1519	1.598
1520	8_C1_ole_AIM43	ole_AIM43	1520	1.598
1521	ctrl_p08_c1	water	1521	1
1522	ctrl_p08_c1	water	1522	1
1523	ctrl_p08_c2	ctrl	1523	1
1524	ctrl_p08_c2	ctrl	1524	1
1525	8_D5_ole_PEX10	ole_PEX10	1525	0.0204
1526	8_D5_ole_PEX10	ole_PEX10	1526	0.0204
1527	8_D1_ole_ANT1	ole_ANT1	1527	1.6252
1528	8_D1_ole_ANT1	ole_ANT1	1528	1.6252
1529	8_B1_ole_AHP1	ole_AHP1	1529	1.5572
1530	8_B1_ole_AHP1	ole_AHP1	1530	1.5572
1531	8_D4_ole_LYS4	ole_LYS4	1531	0.0136
1532	8_D4_ole_LYS4	ole_LYS4	1532	0.0136
1533	8_G4_ole_MLS1	ole_MLS1	1533	1.3328
1534	8_G4_ole_MLS1	ole_MLS1	1534	1.3328
1535	8_A5_ole_PCD1	ole_PCD1	1535	1.598
1536	8_A5_ole_PCD1	ole_PCD1	1536	1.598
1537	8_D7_ole_PEX4	ole_PEX4	1537	1.564
1538	8_D7_ole_PEX4	ole_PEX4	1538	1.564
1539	8_E2_ole_Control-his3d-GFPdC	ole_Control-his3d-GFPdC	1539	1.5028
1540	8_E2_ole_Control-his3d-GFPdC	ole_Control-his3d-GFPdC	1540	1.5028
1541	8_B7_ole_PEX32	ole_PEX32	1541	0.0136
1542	8_B7_ole_PEX32	ole_PEX32	1542	0.0136
1543	8_H7_ole_PNC1	ole_PNC1	1543	1.6456
1544	8_H7_ole_PNC1	ole_PNC1	1544	1.6456
1545	8_E5_ole_PEX11	ole_PEX11	1545	1.428
1546	8_E5_ole_PEX11	ole_PEX11	1546	1.428
1547	8_E11_ole_DYN2	ole_DYN2	1547	1.5028
1548	8_E11_ole_DYN2	ole_DYN2	1548	1.5028
1549	ctrl_p08_c1	water	1549	1
1550	ctrl_p08_c1	water	1550	1
1551	ctrl_p08_c2	ctrl	1551	1
1552	ctrl_p08_c2	ctrl	1552	1
1553	8_G8_ole_PEX35	ole_PEX35	1553	1.428
1554	8_G8_ole_PEX35	ole_PEX35	1554	1.428
1555	8_H12_ole_YBL039W-B	ole_YBL039W-B	1555	0.0068
1556	8_H12_ole_YBL039W-B	ole_YBL039W-B	1556	0.0068
1557	8_H2_ole_ECI1	ole_ECI1	1557	1.5844
1558	8_H2_ole_ECI1	ole_ECI1	1558	1.5844
1559	8_A9_ole_SYM1	ole_SYM1	1559	0.0136
1560	8_A9_ole_SYM1	ole_SYM1	1560	0.0136
1561	8_H1_ole_ATG2	ole_ATG2	1561	1.5368
1562	8_H1_ole_ATG2	ole_ATG2	1562	1.5368
1563	8_E3_ole_GTO1	ole_GTO1	1563	1.5436
1564	8_E3_ole_GTO1	ole_GTO1	1564	1.5436
1565	8_D11_ole_PEX3	ole_PEX3	1565	1.3464
1566	8_D11_ole_PEX3	ole_PEX3	1566	1.3464
1567	8_G2_ole_DCI1	ole_DCI1	1567	1.6728
1568	8_G2_ole_DCI1	ole_DCI1	1568	1.6728
1569	8_C2_ole_CIT2	ole_CIT2	1569	1.6116
1570	8_C2_ole_CIT2	ole_CIT2	1570	1.6116
1571	8_B8_ole_PXA1	ole_PXA1	1571	1.4484
1572	8_B8_ole_PXA1	ole_PXA1	1572	1.4484
1573	8_C7_ole_PEX34	ole_PEX34	1573	1.5844
1574	8_C7_ole_PEX34	ole_PEX34	1574	1.5844
1575	8_F5_ole_PEX12	ole_PEX12	1575	1.5844
1576	8_F5_ole_PEX12	ole_PEX12	1576	1.5844
1577	ctrl_p08_c1	water	1577	1
1578	ctrl_p08_c1	water	1578	1
1579	ctrl_p08_c2	ctrl	1579	1
1580	ctrl_p08_c2	ctrl	1580	1
1581	8_D9_ole_ULI1	ole_ULI1	1581	1.496
1582	8_D9_ole_ULI1	ole_ULI1	1582	1.496
1583	8_F4_ole_MDH3	ole_MDH3	1583	1.4212
1584	8_F4_ole_MDH3	ole_MDH3	1584	1.4212
1585	8_E6_ole_PEX22	ole_PEX22	1585	0.0068
1586	8_E6_ole_PEX22	ole_PEX22	1586	0.0068
1587	8_B11_ole_PEX21	ole_PEX21	1587	1.5436
1588	8_B11_ole_PEX21	ole_PEX21	1588	1.5436
1589	8_B3_ole_FAA4	ole_FAA4	1589	1.53
1590	8_B3_ole_FAA4	ole_FAA4	1590	1.53
1591	8_A4_ole_INP2	ole_INP2	1591	1.6116
1592	8_A4_ole_INP2	ole_INP2	1592	1.6116
1593	8_B9_ole_TES1	ole_TES1	1593	1.6388
1594	8_B9_ole_TES1	ole_TES1	1594	1.6388
1595	8_A6_ole_PEX15	ole_PEX15	1595	1.6932
1596	8_A6_ole_PEX15	ole_PEX15	1596	1.6932
1597	8_F11_ole_blank	ole_blank	1597	0.0204
1598	8_F11_ole_blank	ole_blank	1598	0.0204
1599	8_B10_ole_PXP1	ole_PXP1	1599	1.496
1600	8_B10_ole_PXP1	ole_PXP1	1600	1.496
1601	8_F12_ole_YKL065W-A	ole_YKL065W-A	1601	0.0204
1602	8_F12_ole_YKL065W-A	ole_YKL065W-A	1602	0.0204
1603	8_G12_ole_PEX19	ole_PEX19	1603	1.6796
1604	8_G12_ole_PEX19	ole_PEX19	1604	1.6796
1605	ctrl_p08_c1	water	1605	1
1606	ctrl_p08_c1	water	1606	1
1607	ctrl_p08_c2	ctrl	1607	1
1608	ctrl_p08_c2	ctrl	1608	1
1609	8_B12_ole_Control-his3d-GFPdC	ole_Control-his3d-GFPdC	1609	1.4076
1610	8_B12_ole_Control-his3d-GFPdC	ole_Control-his3d-GFPdC	1610	1.4076
1611	8_F1_ole_ARF2	ole_ARF2	1611	1.6864
1612	8_F1_ole_ARF2	ole_ARF2	1612	1.6864
1613	8_H8_ole_STR3	ole_STR3	1613	1.6184
1614	8_H8_ole_STR3	ole_STR3	1614	1.6184
1615	8_H5_ole_PEX14	ole_PEX14	1615	1.4008
1616	8_H5_ole_PEX14	ole_PEX14	1616	1.4008
1617	8_D12_ole_MSP1	ole_MSP1	1617	1.4212
1618	8_D12_ole_MSP1	ole_MSP1	1618	1.4212
1619	8_G3_ole_IDP3	ole_IDP3	1619	1.4484
1620	8_G3_ole_IDP3	ole_IDP3	1620	1.4484
1621	8_H3_ole_INP1	ole_INP1	1621	0.0204
1622	8_H3_ole_INP1	ole_INP1	1622	0.0204
1623	8_E8_ole_RTN2	ole_RTN2	1623	1.5844
1624	8_E8_ole_RTN2	ole_RTN2	1624	1.5844
1625	8_B4_ole_LPX1	ole_LPX1	1625	1.5572
1626	8_B4_ole_LPX1	ole_LPX1	1626	1.5572
1627	8_E10_ole_GPD1	ole_GPD1	1627	0.0136
1628	8_E10_ole_GPD1	ole_GPD1	1628	0.0136
1629	8_F9_ole_YIL089W	ole_YIL089W	1629	0.0136
1630	8_F9_ole_YIL089W	ole_YIL089W	1630	0.0136
1631	8_H4_ole_NPY1	ole_NPY1	1631	0.0136
1632	8_H4_ole_NPY1	ole_NPY1	1632	0.0136
1633	ctrl_p08_c1	water	1633	1
1634	ctrl_p08_c1	water	1634	1
1635	ctrl_p08_c2	ctrl	1635	1
1636	ctrl_p08_c2	ctrl	1636	1
1637	8_A12_ole_RMD5	ole_RMD5	1637	1.4212
1638	8_A12_ole_RMD5	ole_RMD5	1638	1.4212
1639	8_F10_ole_blank	ole_blank	1639	0.0136
1640	8_F10_ole_blank	ole_blank	1640	0.0136
1641	8_C12_ole_HEM14	ole_HEM14	1641	1.6932
1642	8_C12_ole_HEM14	ole_HEM14	1642	1.6932
1643	8_A11_ole_PEX28	ole_PEX28	1643	1.5844
1644	8_A11_ole_PEX28	ole_PEX28	1644	1.5844
1645	8_F3_ole_HFD1	ole_HFD1	1645	1.768
1646	8_F3_ole_HFD1	ole_HFD1	1646	1.768
1647	8_C8_ole_PXA2	ole_PXA2	1647	1.5504
1648	8_C8_ole_PXA2	ole_PXA2	1648	1.5504
1649	8_E9_ole_Control-his3d-GFPdC	ole_Control-his3d-GFPdC	1649	1.4484
1650	8_E9_ole_Control-his3d-GFPdC	ole_Control-his3d-GFPdC	1650	1.4484
1651	8_B5_ole_PCS60	ole_PCS60	1651	1.6252
1652	8_B5_ole_PCS60	ole_PCS60	1652	1.6252
1653	8_C5_ole_PEX1	ole_PEX1	1653	1.5368
1654	8_C5_ole_PEX1	ole_PEX1	1654	1.5368
1655	8_G5_ole_PEX13	ole_PEX13	1655	1.6864
1656	8_G5_ole_PEX13	ole_PEX13	1656	1.6864
1657	ctrl_p08_c1	water	1657	1
1658	ctrl_p08_c1	water	1658	1
1659	ctrl_p08_c2	ctrl	1659	1
1660	ctrl_p08_c2	ctrl	1660	1
1661	ctrl_p09_c1	water	1661	1
1662	ctrl_p09_c1	water	1662	1
1663	ctrl_p09_c2	ctrl	1663	1
1664	ctrl_p09_c2	ctrl	1664	1
1665	9_C8_ole_PXA2	ole_PXA2	1665	1.3736
1666	9_C8_ole_PXA2	ole_PXA2	1666	1.3736
1667	9_F8_ole_SPS19	ole_SPS19	1667	1.3872
1668	9_F8_ole_SPS19	ole_SPS19	1668	1.3872
1669	9_H10_ole_PEX18	ole_PEX18	1669	1.4348
1670	9_H10_ole_PEX18	ole_PEX18	1670	1.4348
1671	9_C9_ole_UBP15	ole_UBP15	1671	1.3804
1672	9_C9_ole_UBP15	ole_UBP15	1672	1.3804
1673	9_B1_ole_AHP1	ole_AHP1	1673	1.3328
1674	9_B1_ole_AHP1	ole_AHP1	1674	1.3328
1675	9_F2_ole_DAL7	ole_DAL7	1675	1.6524
1676	9_F2_ole_DAL7	ole_DAL7	1676	1.6524
1677	9_D9_ole_ULI1	ole_ULI1	1677	1.326
1678	9_D9_ole_ULI1	ole_ULI1	1678	1.326
1679	9_A9_ole_SYM1	ole_SYM1	1679	0.0136
1680	9_A9_ole_SYM1	ole_SYM1	1680	0.0136
1681	9_H9_ole_CYB2	ole_CYB2	1681	1.1968
1682	9_H9_ole_CYB2	ole_CYB2	1682	1.1968
1683	9_B12_ole_Control-his3d-GFPdC	ole_Control-his3d-GFPdC	1683	1.054
1684	9_B12_ole_Control-his3d-GFPdC	ole_Control-his3d-GFPdC	1684	1.054
1685	9_C4_ole_LYS1	ole_LYS1	1685	1.4144
1686	9_C4_ole_LYS1	ole_LYS1	1686	1.4144
1687	9_C3_ole_FAT1	ole_FAT1	1687	1.4212
1688	9_C3_ole_FAT1	ole_FAT1	1688	1.4212
1689	ctrl_p09_c1	water	1689	1
1690	ctrl_p09_c1	water	1690	1
1691	ctrl_p09_c2	ctrl	1691	1
1692	ctrl_p09_c2	ctrl	1692	1
1693	9_F12_ole_YKL065W-A	ole_YKL065W-A	1693	0.0204
1694	9_F12_ole_YKL065W-A	ole_YKL065W-A	1694	0.0204
1695	9_E4_ole_MDH2	ole_MDH2	1695	1.3532
1696	9_E4_ole_MDH2	ole_MDH2	1696	1.3532
1697	9_B5_ole_PCS60	ole_PCS60	1697	1.4824
1698	9_B5_ole_PCS60	ole_PCS60	1698	1.4824
1699	9_F5_ole_PEX12	ole_PEX12	1699	1.4144
1700	9_F5_ole_PEX12	ole_PEX12	1700	1.4144
1701	9_E6_ole_PEX22	ole_PEX22	1701	0.0136
1702	9_E6_ole_PEX22	ole_PEX22	1702	0.0136
1703	9_B10_ole_PXP1	ole_PXP1	1703	1.3804
1704	9_B10_ole_PXP1	ole_PXP1	1704	1.3804
1705	9_G12_ole_PEX19	ole_PEX19	1705	1.4076
1706	9_G12_ole_PEX19	ole_PEX19	1706	1.4076
1707	9_A8_ole_POX1	ole_POX1	1707	1.5028
1708	9_A8_ole_POX1	ole_POX1	1708	1.5028
1709	9_E1_ole_ARF1	ole_ARF1	1709	1.6456
1710	9_E1_ole_ARF1	ole_ARF1	1710	1.6456
1711	9_B3_ole_FAA4	ole_FAA4	1711	1.4756
1712	9_B3_ole_FAA4	ole_FAA4	1712	1.4756
1713	9_A4_ole_INP2	ole_INP2	1713	1.598
1714	9_A4_ole_INP2	ole_INP2	1714	1.598
1715	9_H11_ole_MTC4	ole_MTC4	1715	1.5096
1716	9_H11_ole_MTC4	ole_MTC4	1716	1.5096
1717	ctrl_p09_c1	water	1717	1
1718	ctrl_p09_c1	water	1718	1
1719	ctrl_p09_c2	ctrl	1719	1
1720	ctrl_p09_c2	ctrl	1720	1
1721	9_D12_ole_MSP1	ole_MSP1	1721	1.2988
1722	9_D12_ole_MSP1	ole_MSP1	1722	1.2988
1723	9_A3_ole_FAA2	ole_FAA2	1723	1.6184
1724	9_A3_ole_FAA2	ole_FAA2	1724	1.6184
1725	9_B11_ole_PEX21	ole_PEX21	1725	1.2648
1726	9_B11_ole_PEX21	ole_PEX21	1726	1.2648
1727	9_D6_ole_PEX2	ole_PEX2	1727	0.0068
1728	9_D6_ole_PEX2	ole_PEX2	1728	0.0068
1729	9_F1_ole_ARF2	ole_ARF2	1729	1.5504
1730	9_F1_ole_ARF2	ole_ARF2	1730	1.5504
1731	9_D2_ole_CTA1	ole_CTA1	1731	1.5028
1732	9_D2_ole_CTA1	ole_CTA1	1732	1.5028
1733	9_C12_ole_HEM14	ole_HEM14	1733	1.6116
1734	9_C12_ole_HEM14	ole_HEM14	1734	1.6116
1735	9_B7_ole_PEX32	ole_PEX32	1735	0.0136
1736	9_B7_ole_PEX32	ole_PEX32	1736	0.0136
1737	9_H1_ole_ATG2	ole_ATG2	1737	1.4552
1738	9_H1_ole_ATG2	ole_ATG2	1738	1.4552
1739	9_G7_ole_PEX8	ole_PEX8	1739	1.5436
1740	9_G7_ole_PEX8	ole_PEX8	1740	1.5436
1741	9_D11_ole_PEX3	ole_PEX3	1741	1.3804
1742	9_D11_ole_PEX3	ole_PEX3	1742	1.3804
1743	9_E9_ole_Control-his3d-GFPdC	ole_Control-his3d-GFPdC	1743	1.4416
1744	9_E9_ole_Control-his3d-GFPdC	ole_Control-his3d-GFPdC	1744	1.4416
1745	ctrl_p09_c1	water	1745	1
1746	ctrl_p09_c1	water	1746	1
1747	ctrl_p09_c2	ctrl	1747	1
1748	ctrl_p09_c2	ctrl	1748	1
1749	9_F6_ole_PEX25	ole_PEX25	1749	1.3668
1750	9_F6_ole_PEX25	ole_PEX25	1750	1.3668
1751	9_B6_ole_YDR255C	ole_YDR255C	1751	1.2784
1752	9_B6_ole_YDR255C	ole_YDR255C	1752	1.2784
1753	9_C11_ole_YDL157C	ole_YDL157C	1753	1.2988
1754	9_C11_ole_YDL157C	ole_YDL157C	1754	1.2988
1755	9_C5_ole_PEX1	ole_PEX1	1755	1.4076
1756	9_C5_ole_PEX1	ole_PEX1	1756	1.4076
1757	9_G9_ole_YJR111C	ole_YJR111C	1757	0.0204
1758	9_G9_ole_YJR111C	ole_YJR111C	1758	0.0204
1759	9_G1_ole_ARF3	ole_ARF3	1759	1.5164
1760	9_G1_ole_ARF3	ole_ARF3	1760	1.5164
1761	9_E11_ole_DYN2	ole_DYN2	1761	1.3532
1762	9_E11_ole_DYN2	ole_DYN2	1762	1.3532
1763	9_G2_ole_DCI1	ole_DCI1	1763	1.6184
1764	9_G2_ole_DCI1	ole_DCI1	1764	1.6184
1765	9_D3_ole_FOX2	ole_FOX2	1765	1.53
1766	9_D3_ole_FOX2	ole_FOX2	1766	1.53
1767	9_H7_ole_PNC1	ole_PNC1	1767	1.2104
1768	9_H7_ole_PNC1	ole_PNC1	1768	1.2104
1769	9_C7_ole_PEX34	ole_PEX34	1769	1.4008
1770	9_C7_ole_PEX34	ole_PEX34	1770	1.4008
1771	9_H3_ole_INP1	ole_INP1	1771	0.0204
1772	9_H3_ole_INP1	ole_INP1	1772	0.0204
1773	ctrl_p09_c1	water	1773	1
1774	ctrl_p09_c1	water	1774	1
1775	ctrl_p09_c2	ctrl	1775	1
1776	ctrl_p09_c2	ctrl	1776	1
1777	9_F11_ole_blank	ole_blank	1777	0.0204
1778	9_F11_ole_blank	ole_blank	1778	0.0204
1779	9_C2_ole_CIT2	ole_CIT2	1779	1.53
1780	9_C2_ole_CIT2	ole_CIT2	1780	1.53
1781	9_H12_ole_YBL039W-B	ole_YBL039W-B	1781	0.0068
1782	9_H12_ole_YBL039W-B	ole_YBL039W-B	1782	0.0068
1783	9_B2_ole_CAT2	ole_CAT2	1783	1.4756
1784	9_B2_ole_CAT2	ole_CAT2	1784	1.4756
1785	9_A11_ole_PEX28	ole_PEX28	1785	1.4892
1786	9_A11_ole_PEX28	ole_PEX28	1786	1.4892
1787	9_D10_ole_POT1	ole_POT1	1787	1.2376
1788	9_D10_ole_POT1	ole_POT1	1788	1.2376
1789	9_F3_ole_HFD1	ole_HFD1	1789	1.7136
1790	9_F3_ole_HFD1	ole_HFD1	1790	1.7136
1791	9_A7_ole_PEX31	ole_PEX31	1791	1.3736
1792	9_A7_ole_PEX31	ole_PEX31	1792	1.3736
1793	9_D7_ole_PEX4	ole_PEX4	1793	1.428
1794	9_D7_ole_PEX4	ole_PEX4	1794	1.428
1795	9_C1_ole_AIM43	ole_AIM43	1795	1.598
1796	9_C1_ole_AIM43	ole_AIM43	1796	1.598
1797	9_B9_ole_TES1	ole_TES1	1797	1.3532
1798	9_B9_ole_TES1	ole_TES1	1798	1.3532
1799	9_G6_ole_PEX27	ole_PEX27	1799	1.3396
1800	9_G6_ole_PEX27	ole_PEX27	1800	1.3396
1801	ctrl_p09_c1	water	1801	1
1802	ctrl_p09_c1	water	1802	1
1803	ctrl_p09_c2	ctrl	1803	1
1804	ctrl_p09_c2	ctrl	1804	1
1805	9_H2_ole_ECI1	ole_ECI1	1805	1.564
1806	9_H2_ole_ECI1	ole_ECI1	1806	1.564
1807	9_A2_ole_ATG36	ole_ATG36	1807	1.4552
1808	9_A2_ole_ATG36	ole_ATG36	1808	1.4552
1809	9_D4_ole_LYS4	ole_LYS4	1809	0.0136
1810	9_D4_ole_LYS4	ole_LYS4	1810	0.0136
1811	9_E10_ole_GPD1	ole_GPD1	1811	0.0204
1812	9_E10_ole_GPD1	ole_GPD1	1812	0.0204
1813	9_F7_ole_PEX7	ole_PEX7	1813	1.326
1814	9_F7_ole_PEX7	ole_PEX7	1814	1.326
1815	9_H4_ole_NPY1	ole_NPY1	1815	0.0068
1816	9_H4_ole_NPY1	ole_NPY1	1816	0.0068
1817	9_E2_ole_Control-his3d-GFPdC	ole_Control-his3d-GFPdC	1817	1.462
1818	9_E2_ole_Control-his3d-GFPdC	ole_Control-his3d-GFPdC	1818	1.462
1819	9_F10_ole_blank	ole_blank	1819	0.0204
1820	9_F10_ole_blank	ole_blank	1820	0.0204
1821	9_E5_ole_PEX11	ole_PEX11	1821	1.4484
1822	9_E5_ole_PEX11	ole_PEX11	1822	1.4484
1823	9_D1_ole_ANT1	ole_ANT1	1823	1.462
1824	9_D1_ole_ANT1	ole_ANT1	1824	1.462
1825	9_E8_ole_RTN2	ole_RTN2	1825	1.5912
1826	9_E8_ole_RTN2	ole_RTN2	1826	1.5912
1827	9_C10_ole_PEX29	ole_PEX29	1827	1.2172
1828	9_C10_ole_PEX29	ole_PEX29	1828	1.2172
1829	ctrl_p09_c1	water	1829	1
1830	ctrl_p09_c1	water	1830	1
1831	ctrl_p09_c2	ctrl	1831	1
1832	ctrl_p09_c2	ctrl	1832	1
1833	9_E12_ole_PEX9	ole_PEX9	1833	1.6388
1834	9_E12_ole_PEX9	ole_PEX9	1834	1.6388
1835	9_B8_ole_PXA1	ole_PXA1	1835	1.054
1836	9_B8_ole_PXA1	ole_PXA1	1836	1.054
1837	9_B4_ole_LPX1	ole_LPX1	1837	1.5096
1838	9_B4_ole_LPX1	ole_LPX1	1838	1.5096
1839	9_A10_ole_PEX5	ole_PEX5	1839	1.36
1840	9_A10_ole_PEX5	ole_PEX5	1840	1.36
1841	9_A5_ole_PCD1	ole_PCD1	1841	1.3668
1842	9_A5_ole_PCD1	ole_PCD1	1842	1.3668
1843	9_G4_ole_MLS1	ole_MLS1	1843	1.3396
1844	9_G4_ole_MLS1	ole_MLS1	1844	1.3396
1845	9_D5_ole_PEX10	ole_PEX10	1845	0.0136
1846	9_D5_ole_PEX10	ole_PEX10	1846	0.0136
1847	9_C6_ole_YGR239C	ole_YGR239C	1847	1.326
1848	9_C6_ole_YGR239C	ole_YGR239C	1848	1.326
1849	9_F4_ole_MDH3	ole_MDH3	1849	1.4484
1850	9_F4_ole_MDH3	ole_MDH3	1850	1.4484
1851	9_A6_ole_PEX15	ole_PEX15	1851	1.6252
1852	9_A6_ole_PEX15	ole_PEX15	1852	1.6252
1853	9_G8_ole_PEX35	ole_PEX35	1853	1.3396
1854	9_G8_ole_PEX35	ole_PEX35	1854	1.3396
1855	9_F9_ole_YIL089W	ole_YIL089W	1855	0.0204
1856	9_F9_ole_YIL089W	ole_YIL089W	1856	0.0204
1857	ctrl_p09_c1	water	1857	1
1858	ctrl_p09_c1	water	1858	1
1859	ctrl_p09_c2	ctrl	1859	1
1860	ctrl_p09_c2	ctrl	1860	1
1861	9_A12_ole_RMD5	ole_RMD5	1861	1.3192
1862	9_A12_ole_RMD5	ole_RMD5	1862	1.3192
1863	9_G5_ole_PEX13	ole_PEX13	1863	1.6456
1864	9_G5_ole_PEX13	ole_PEX13	1864	1.6456
1865	9_H6_ole_PEX30	ole_PEX30	1865	1.4212
1866	9_H6_ole_PEX30	ole_PEX30	1866	1.4212
1867	9_H8_ole_STR3	ole_STR3	1867	1.564
1868	9_H8_ole_STR3	ole_STR3	1868	1.564
1869	9_A1_ole_AGX1	ole_AGX1	1869	1.5776
1870	9_A1_ole_AGX1	ole_AGX1	1870	1.5776
1871	9_D8_ole_RTC1	ole_RTC1	1871	1.4756
1872	9_D8_ole_RTC1	ole_RTC1	1872	1.4756
1873	9_E7_ole_PEX6	ole_PEX6	1873	1.4212
1874	9_E7_ole_PEX6	ole_PEX6	1874	1.4212
1875	9_G3_ole_IDP3	ole_IDP3	1875	1.3872
1876	9_G3_ole_IDP3	ole_IDP3	1876	1.3872
1877	9_E3_ole_GTO1	ole_GTO1	1877	1.598
1878	9_E3_ole_GTO1	ole_GTO1	1878	1.598
1879	9_H5_ole_PEX14	ole_PEX14	1879	1.4348
1880	9_H5_ole_PEX14	ole_PEX14	1880	1.4348
1881	ctrl_p09_c1	water	1881	1
1882	ctrl_p09_c1	water	1882	1
1883	ctrl_p09_c2	ctrl	1883	1
1884	ctrl_p09_c2	ctrl	1884	1
1885	ctrl_p10_c1	water	1885	1
1886	ctrl_p10_c1	water	1886	1
1887	ctrl_p10_c2	ctrl	1887	1
1888	ctrl_p10_c2	ctrl	1888	1
1889	10_E3_ole_EHD3	ole_EHD3	1889	0.0272
1890	10_E3_ole_EHD3	ole_EHD3	1890	0.0272
1891	10_E8_ole_PEX19	ole_PEX19	1891	1.7408
1892	10_E8_ole_PEX19	ole_PEX19	1892	1.7408
1893	10_D12_ole_STE23	ole_STE23	1893	1.4212
1894	10_D12_ole_STE23	ole_STE23	1894	1.4212
1895	10_A7_ole_JLP1	ole_JLP1	1895	1.4552
1896	10_A7_ole_JLP1	ole_JLP1	1896	1.4552
1897	10_E4_ole_YBR072C-A	ole_YBR072C-A	1897	1.4348
1898	10_E4_ole_YBR072C-A	ole_YBR072C-A	1898	1.4348
1899	10_F2_ole_SWS2	ole_SWS2	1899	0.0204
1900	10_F2_ole_SWS2	ole_SWS2	1900	0.0204
1901	10_F3_ole_MMO1	ole_MMO1	1901	1.4144
1902	10_F3_ole_MMO1	ole_MMO1	1902	1.4144
1903	10_D8_ole_YIL014C-A	ole_YIL014C-A	1903	1.6252
1904	10_D8_ole_YIL014C-A	ole_YIL014C-A	1904	1.6252
1905	10_F4_ole_YCL002C	ole_YCL002C	1905	1.598
1906	10_F4_ole_YCL002C	ole_YCL002C	1906	1.598
1907	10_D10_ole_YMR158C-A	ole_YMR158C-A	1907	1.4416
1908	10_D10_ole_YMR158C-A	ole_YMR158C-A	1908	1.4416
1909	10_E7_ole_PEX5	ole_PEX5	1909	1.598
1910	10_E7_ole_PEX5	ole_PEX5	1910	1.598
1911	10_A9_ole_PMU1	ole_PMU1	1911	1.4688
1912	10_A9_ole_PMU1	ole_PMU1	1912	1.4688
1913	ctrl_p10_c1	water	1913	1
1914	ctrl_p10_c1	water	1914	1
1915	ctrl_p10_c2	ctrl	1915	1
1916	ctrl_p10_c2	ctrl	1916	1
1917	10_B2_ole_BNI1	ole_BNI1	1917	1.4212
1918	10_B2_ole_BNI1	ole_BNI1	1918	1.4212
1919	10_B10_ole_IKI1	ole_IKI1	1919	1.326
1920	10_B10_ole_IKI1	ole_IKI1	1920	1.326
1921	10_D9_ole_YKL050C	ole_YKL050C	1921	1.4212
1922	10_D9_ole_YKL050C	ole_YKL050C	1922	1.4212
1923	10_B5_ole_NDL1	ole_NDL1	1923	1.5572
1924	10_B5_ole_NDL1	ole_NDL1	1924	1.5572
1925	10_B4_ole_KIP1	ole_KIP1	1925	1.5436
1926	10_B4_ole_KIP1	ole_KIP1	1926	1.5436
1927	10_E5_ole_YBR296C-A	ole_YBR296C-A	1927	1.666
1928	10_E5_ole_YBR296C-A	ole_YBR296C-A	1928	1.666
1929	10_F11_ole_Control-his3d-SWAT	ole_Control-his3d-SWAT	1929	1.4416
1930	10_F11_ole_Control-his3d-SWAT	ole_Control-his3d-SWAT	1930	1.4416
1931	10_F12_ole_Control-his3d-SWAT	ole_Control-his3d-SWAT	1931	1.462
1932	10_F12_ole_Control-his3d-SWAT	ole_Control-his3d-SWAT	1932	1.462
1933	10_F6_ole_SLC1	ole_SLC1	1933	1.5232
1934	10_F6_ole_SLC1	ole_SLC1	1934	1.5232
1935	10_A11_ole_TOS3	ole_TOS3	1935	1.4144
1936	10_A11_ole_TOS3	ole_TOS3	1936	1.4144
1937	10_B3_ole_EPO1	ole_EPO1	1937	1.6252
1938	10_B3_ole_EPO1	ole_EPO1	1938	1.6252
1939	10_D7_ole_YHL045W	ole_YHL045W	1939	1.5572
1940	10_D7_ole_YHL045W	ole_YHL045W	1940	1.5572
1941	ctrl_p10_c1	water	1941	1
1942	ctrl_p10_c1	water	1942	1
1943	ctrl_p10_c2	ctrl	1943	1
1944	ctrl_p10_c2	ctrl	1944	1
1945	10_B6_ole_GID7	ole_GID7	1945	1.6252
1946	10_B6_ole_GID7	ole_GID7	1946	1.6252
1947	10_C10_ole_TMA10	ole_TMA10	1947	1.462
1948	10_C10_ole_TMA10	ole_TMA10	1948	1.462
1949	10_E10_ole_PEX9	ole_PEX9	1949	1.5708
1950	10_E10_ole_PEX9	ole_PEX9	1950	1.5708
1951	10_A12_ole_ADY3	ole_ADY3	1951	1.4212
1952	10_A12_ole_ADY3	ole_ADY3	1952	1.4212
1953	10_C3_ole_blank	ole_blank	1953	0.0136
1954	10_C3_ole_blank	ole_blank	1954	0.0136
1955	10_D2_ole_UBI4	ole_UBI4	1955	1.5232
1956	10_D2_ole_UBI4	ole_UBI4	1956	1.5232
1957	10_B9_ole_BCS1	ole_BCS1	1957	0.0272
1958	10_B9_ole_BCS1	ole_BCS1	1958	0.0272
1959	10_B12_ole_PET309	ole_PET309	1959	0.0136
1960	10_B12_ole_PET309	ole_PET309	1960	0.0136
1961	10_C9_ole_SRO9	ole_SRO9	1961	1.3804
1962	10_C9_ole_SRO9	ole_SRO9	1962	1.3804
1963	10_A4_ole_FPK1	ole_FPK1	1963	1.5572
1964	10_A4_ole_FPK1	ole_FPK1	1964	1.5572
1965	10_F1_ole_RPL4B	ole_RPL4B	1965	1.6456
1966	10_F1_ole_RPL4B	ole_RPL4B	1966	1.6456
1967	10_E12_ole_YET2	ole_YET2	1967	0.0204
1968	10_E12_ole_YET2	ole_YET2	1968	0.0204
1969	ctrl_p10_c1	water	1969	1
1970	ctrl_p10_c1	water	1970	1
1971	ctrl_p10_c2	ctrl	1971	1
1972	ctrl_p10_c2	ctrl	1972	1
1973	10_E6_ole_PEX3	ole_PEX3	1973	1.5844
1974	10_E6_ole_PEX3	ole_PEX3	1974	1.5844
1975	10_D11_ole_Control-his3d-GFPdC	ole_Control-his3d-GFPdC	1975	1.2648
1976	10_D11_ole_Control-his3d-GFPdC	ole_Control-his3d-GFPdC	1976	1.2648
1977	10_C6_ole_RMR1	ole_RMR1	1977	0.034
1978	10_C6_ole_RMR1	ole_RMR1	1978	0.034
1979	10_B8_ole_GYP8	ole_GYP8	1979	1.5368
1980	10_B8_ole_GYP8	ole_GYP8	1980	1.5368
1981	10_A10_ole_GIS1	ole_GIS1	1981	1.4416
1982	10_A10_ole_GIS1	ole_GIS1	1982	1.4416
1983	10_F10_ole_HXT6	ole_HXT6	1983	1.6932
1984	10_F10_ole_HXT6	ole_HXT6	1984	1.6932
1985	10_A1_ole_AYT1	ole_AYT1	1985	1.564
1986	10_A1_ole_AYT1	ole_AYT1	1986	1.564
1987	10_G1_ole_FZO1	ole_FZO1	1987	1.4824
1988	10_G1_ole_FZO1	ole_FZO1	1988	1.4824
1989	10_D6_ole_YGR127W	ole_YGR127W	1989	1.5912
1990	10_D6_ole_YGR127W	ole_YGR127W	1990	1.5912
1991	10_A3_ole_RIB4	ole_RIB4	1991	1.4688
1992	10_A3_ole_RIB4	ole_RIB4	1992	1.4688
1993	10_A5_ole_BNA4	ole_BNA4	1993	1.4212
1994	10_A5_ole_BNA4	ole_BNA4	1994	1.4212
1995	10_D5_ole_YDL157C	ole_YDL157C	1995	1.4756
1996	10_D5_ole_YDL157C	ole_YDL157C	1996	1.4756
1997	ctrl_p10_c1	water	1997	1
1998	ctrl_p10_c1	water	1998	1
1999	ctrl_p10_c2	ctrl	1999	1
[truncated: 419 more rows]

## Sheet: ions
ionIdx	ionMz	ionAverageInt	ionQualTIC	Top annotation name	Top annotation ids	Top annotation formula	Top annotation ion	Top annotation score
1	59.0132	113343	0.928382	Acetatic acid	C00033; C00266	C2H4O2	-H(-)	100
2	70.0294	4670.61	0.578427	Acrylamide	C01659	C3H5NO	-H(-)	100
3	71.0134	78088.9	0.917868	Propenoic acid C3:1	C00511; C00546	C3H4O2	-H(-)	100
4	72.9929	3267.48	0.536462	Glyoxylic acid	C00048	C2H2O3	-H(-)	100
5	73.0292	32937.4	0.772878	C3:0 (Propionic acid)	C00163; C00424	C3H6O2	-H(-)	100
6	74.0245	41448.4	0.902499	Glycine	C00037	C2H5NO2	-H(-)	100
7	75.0085	3895.71	0.435667	Glycolate	C00160	C2H4O3	-H(-)	100
8	85.0292	124899	0.920164	Succinic aldehyde	C00741	C4H6O2	-H(-)	100
9	86.0246	2394.65	0.621669	Dehydroalanine	C02218	C3H5NO2	-H(-)	100
10	87.0086	16730.6	0.787466	Pyruvate	C00022; C00222	C3H4O3	-H(-)	100
11	88.0402	23568.4	0.868316	Alanine	C00041; C00099; C01401	C3H7NO2	-H(-)	100
12	89.0242	114221	0.877135	Lactate	C00184; C00186; C00256; C00577; C01013	C3H6O3	-H(-)	100
13	91.04	2205.93	0.807989	Glycerol	C00116	C3H8O3	-H(-)	100
14	93.0344	76584.1	0.78722	Phenol	C00146	C6H6O	-H(-)	100
15	101.024	108619	0.896881	Oxobutanoic acid	C00109; C00232; C06002	C4H6O3	-H(-)	100
16	102.056	517652	0.978052	Aminobutanoic acid (ABA)	C00334; C02356; C03284	C4H9NO2	-H(-)	100
17	103.04	12068.8	0.621393	Hydroxybutanoic acid	C06001	C4H8O3	-H(-)	100
18	104.035	105184	0.948728	Serine	C00065; C00740	C3H7NO3	-H(-)	100
19	105.019	10182	0.588143	D-Glyceric acid	C00258	C3H6O4	-H(-)	100
20	109.04	31377.8	0.783884	N-Acetylimidazole	C05130	C5H6N2O	-H(-)	100
21	111.02	1.14807e+06	0.961935	Uracil	C00106	C4H4N2O2	-H(-)	100
22	112.04	8881.54	0.540638	Pyrroline carboxylic acid	C03912	C5H7NO2	-H(-)	100
23	112.051	3866.48	0.557734	Creatinine	C00791	C4H7N3O	-H(-)	100
24	113.024	575984	0.951422	2-Hydroxy-2,4-pentadienoic acid	C07091	C5H6O3	-H(-)	100
25	114.056	1.69992e+06	0.98078	Proline	C00148; C18170	C5H9NO2	-H(-)	72
26	115.004	93686.4	0.824028	Fumarate	C00122	C4H4O4	-H(-)	100
27	115.04	26095.8	0.778558	Ketovaline	C00141; C03273	C5H8O3	-H(-)	100
28	116.035	7712.84	0.637031	Aspartate semialdehyde	C00441; C03508	C4H7NO3	-H(-)	100
29	116.072	1.19521e+06	0.986179	Valine; Betaine	C00183	C5H11NO2	-H(-)	100
30	117.019	197388	0.910271	Succinate	C00042; C02170	C4H6O4	-H(-)	100
31	118.051	214291	0.970005	Threonine	C00188; C00263; C05519	C4H9NO3	-H(-)	100
32	119.05	61711.9	0.938742	Phenylacetaldehyde	C00601; C05627	C8H8O	-H(-)	100
33	120.013	13839.3	0.719951	Cys	C00097	C3H7NO2S	-H(-)	100
34	120.045	6351.7	0.48008	Benzamide	C09815	C7H7NO	-H(-)	100
35	121.029	63394.4	0.76283	Benzoate	C00180	C7H6O2	-H(-)	100
36	121.041	11460.8	0.511764	Nicotinamide	C00153	C6H6N2O	-H(-)	100
37	122.025	16626.1	0.333304	Nicotinate	C00253	C6H5NO2	-H(-)	100
38	127.051	120829	0.951033	Dihydrothymine	C05715	C5H8N2O2	-H(-)	100
39	128.035	1.34419e+06	0.985042	Oxoproline	C01879; C04281	C5H7NO3	-H(-)	100
40	129.019	72566.1	0.844094	Itaconate	C00433	C5H6O4	-H(-)	100
41	129.055	32634.9	0.846917	4-Methyl-2-oxopentanoate	C00233; C00671; C06102	C6H10O3	-H(-)	100
42	130.051	28447.2	0.842108	5-Aminolevulinic acid	C00430; C01157; C01165	C5H9NO3	-H(-)	100
43	130.087	2.87736e+06	0.988471	(Iso)Leucine	C00123; C00407	C6H13NO2	-H(-)	100
44	131.046	192231	0.970343	Asparagine	C00152	C4H8N2O3	-H(-)	100
45	131.083	787667	0.838154	Ornithine	C00077	C5H12N2O2	-H(-)	100
46	132.03	491587	0.984271	Aspartate	C00049	C4H7NO4	-H(-)	100
47	133.014	415852	0.822777	Malate	C00149	C4H6O5	-H(-)	100
48	133.051	213367	0.910765	Deoxyribose	C01801; C04039; C04272	C5H10O4	-H(-)	100
49	134.028	12429	0.769075	Homocysteine	C00155	C4H9NO2S	-H(-)	100
50	135.031	46025.2	0.901564	Hypoxanthine	C00262	C5H4N4O	-H(-)	100
51	136.04	73489.7	0.932229	Anthranilate	C00108; C00568	C7H7NO2	-H(-)	100
52	139.976	70697.7	0.737324	Carbamoyl phosphate	C00169	CH4NO5P	-H(-)	100
53	144.067	10390.9	0.645225	4-Acetamidobutanoate	C02946; C04076	C6H11NO3	-H(-)	100
54	145.014	16247.9	0.730917	Oxoglutarate	C00026	C5H6O5	-H(-)	100
55	145.062	859496	0.986949	Glutamine	C00064	C5H10N2O3	-H(-)	100
56	145.098	627791	0.808048	Lysine	C00047	C6H14N2O2	-H(-)	100
57	146.046	3.0231e+06	0.99104	Glutamate	C00025; C00302; C00979; C05938	C5H9NO4	-H(-)	100
58	147.03	124116	0.851056	Hydroxyglutarate	C01087; C06032	C5H8O5	-H(-)	100
59	147.066	308167	0.923866	Mevalonate	C00418; C00522; C06007	C6H12O4	-H(-)	100
60	148.044	294206	0.978339	Methionine	C00073	C5H11NO2S	-H(-)	100
61	149.046	32755.1	0.909052	Pentose	C00121; C00181; C00310	C5H10O5	-H(-)	100
62	149.097	4893.86	0.402258	Perillyl aldehyde	C02576	C10H14O	-H(-)	100
63	152.002	3178.16	0.735579	3-Sulfino-L-alanine	C00606	C3H7NO4S	-H(-)	100
64	152.035	27544.6	0.803598	3-Hydroxyanthranilate	C00632	C7H7NO3	-H(-)	100
65	154.062	962183	0.974904	Histidine	C00135	C6H9N3O2	-H(-)	100
66	155.01	115297	0.902924	Orotate	C00295	C5H4N2O4	-H(-)	100
67	157.051	29030.3	0.771528	Isopropylmaleate	C02631	C7H10O4	-H(-)	100
68	159.03	19011.8	0.522353	Oxoadipate	C00322	C6H8O5	-H(-)	100
69	160.062	27278.5	0.844861	Aminoadipate	C00956; C01077	C6H11NO4	-H(-)	100
70	163.04	31231.1	0.811286	Coumarate	C00166; C00811	C9H8O3	-H(-)	100
71	164.038	66441.2	0.93422	Met-oxide	C02989	C5H11NO3S	-H(-)	100
72	164.071	1.42273e+06	0.988791	Phenylalanine	C00079; C02265	C9H11NO2	-H(-)	100
73	166.051	8062.38	0.513649	Pyridoxal	C00250	C8H9NO3	-H(-)	100
74	166.966	2929	0.643515	3-Sulfopyruvate	C05528	C3H4O6S	-H(-)	100
75	166.975	7391.98	0.803077	Phosphoenolpyruvate	C00074	C3H5O6P	-H(-)	100
76	167.035	33480.8	0.885848	Homogentisate	C05577	C8H8O4	-H(-)	100
77	167.071	13396.9	0.685537	N-Trimethyl-2-aminoethylphosphonate	C06459	C5H15NO3P	-H(-)	100
78	167.082	5975.05	0.636431	Pyridoxamine	C00534	C8H12N2O2	-H(-)	100
79	168.066	29438.9	0.839994	Pyridoxine	C00314	C8H11NO3	-H(-)	100
80	169.05	15137	0.661085	3,4-Dihydroxyphenylethyleneglycol	C05576	C8H10O4	-H(-)	100
81	171.007	13962.3	0.733365	sn-Glycerol 3-phosphate	C00093	C3H9O6P	-H(-)	100
82	171.03	9105.84	0.563419	3-Dehydroshikimate	C02637	C7H8O5	-H(-)	100
83	172.061	14917.5	0.775881	Acetyl-Glu-semialdehyde	C01250	C7H11NO4	-H(-)	100
84	173.009	69683.3	0.844986	Aconitate	C00417	C6H6O6	-H(-)	100
85	173.045	16341.9	0.728382	Shikimate	C00493; C04236	C7H10O5	-H(-)	100
86	173.104	1.69398e+06	0.778961	Arginine	C00062	C6H14N4O2	-H(-)	91
87	174.056	20192.8	0.84505	Indole-3-acetate	C00954; C05634	C10H9NO2	-H(-)	100
88	175.024	8904.17	0.593694	Hexuronic acid; Ascorbate	C02670	C6H8O6	-H(-)	100
89	175.036	14752.8	0.73522	Carbamoyl-Asp	C00438	C5H8N2O5	-H(-)	100
90	175.061	188849	0.886721	3-Propylmalate	C02504; C04411	C7H12O5	-H(-)	100
91	177.034	17785.1	0.85338	Cys-Gly	C01419	C5H10N2O3S	-H(-)	100
92	179.056	883909	0.988558	Hexose	C00031; C00095; C00124; C00137; C00159; C00221; C00267; C00984; C02336	C6H12O6	-H(-)	65
93	180.066	747638	0.987574	Tyrosine	C00082	C9H11NO3	-H(-)	100
94	183.066	12605.3	0.617026	Choline-P	C00588	C5H15NO4P	-H(-)	100
95	184.002	256552	0.946016	Phosphoserine	C01005	C3H8NO6P	-H(-)	100
96	184.986	40649.3	0.825421	Phosphoglycerate	C00197; C00631	C3H7O7P	-H(-)	100
97	186.113	6559.38	0.569819	8-Amino-7-oxononanoate	C01092	C9H17NO3	-H(-)	100
98	187.025	47247.6	0.744429	(Z)-But-1-ene-1,2,4-tricarboxylate	C04002; C04225	C7H8O6	-H(-)	100
99	188.035	24020.5	0.729745	1-Nitronaphthalene-5,6-oxide	C14800; C14802	C10H7NO3	-H(-)	100
100	188.056	61911	0.869122	Acetyl-Glu	C00624	C7H11NO5	-H(-)	100
101	189.005	5244.36	0.840511	Oxalosuccinate	C05379	C6H6O7	-H(-)	100
102	189.04	11654.8	0.711046	3-Dehydroquinate	C00944	C7H10O6	-H(-)	100
103	190.051	14086.4	0.770941	5-Hydroxyindoleacetate	C05635; C16596	C10H9NO3	-H(-)	100
104	191.02	1.05305e+06	0.909511	(Iso)Citrate	C00158; C00311	C6H8O7	-H(-)	100
105	194.082	3662.55	0.567291	Methyl-Tyr	C16586	C10H13NO3	-H(-)	100
106	198.017	4694.86	0.72412	P-homoserine	C01102; C05702; C12215	C4H10NO6P	-H(-)	100
107	198.088	4761.35	0.620341	gamma-Glutamyl-beta-aminopropiononitrile	C06114	C8H13N3O3	-H(-)	100
108	199.001	15279.7	0.82456	D-Erythrose 4-phosphate	C00279	C4H9O7P	-H(-)	100
109	203.083	1.10906e+06	0.991058	Tryptophan	C00078	C11H12N2O2	-H(-)	100
110	204.991	11175.9	0.757903	2-Chloro-5-methylmaleylacetate	C18305; C18310	C7H7ClO5	-H(-)	25
111	205.035	303796	0.876899	(R)-2-Hydroxybutane-1,2,4-tricarboxylate	C01251; C02225; C05662	C7H10O7	-H(-)	100
112	207.079	8923.97	0.508712	Kynurenine	C00328; C05647	C10H12N2O3	-H(-)	51
113	214.049	28835	0.886542	sn-Glycero-3-phosphoethanolamine	C01233	C5H14NO6P	-H(-)	100
114	218.033	47135.2	0.860826	4-Amino-2-methyl-5-phosphomethylpyrimidine	C04556	C6H10N3O4P	-H(-)	100
115	218.103	32202.6	0.903232	Pantothenate	C00864	C9H17NO5	-H(-)	100
116	219.078	37265.6	0.916859	5-Hydroxy-L-tryptophan	C00643	C11H12N2O3	-H(-)	100
117	221.06	226519	0.878724	Cystathionine	C00542; C02291	C7H14N2O4S	-H(-)	100
118	223.072	11051	0.727632	3-Hydroxy-L-kynurenine	C03227; C05651	C10H12N2O4	-H(-)	100
119	225.041	9742.28	0.714481	Chorismate	C00251; C00254	C10H10O6	-H(-)	100
120	227.033	6365.87	0.778993	(R)-5-Phosphomevalonate	C01107	C6H13O7P	-H(-)	100
121	227.067	16127.2	0.788618	Deoxyuridine	C00526	C9H12N2O5	-H(-)	100
122	228.028	3644.59	0.714729	5-Phosphoribosylamine	C03090	C5H12NO7P	-H(-)	100
123	237.028	12851.2	0.815437	D-erythro-1-(Imidazol-4-yl)glycerol 3-phosphate	C04666	C6H11N2O6P	-H(-)	100
124	238.094	2704.05	0.666527	Dihydrobiopterin	C00268; C02953	C9H13N5O3	-H(-)	100
125	239.017	153570	0.949228	L-Cystine	C00491	C6H12N2O4S2	-H(-)	100
126	243.062	35808.8	0.906063	Uridine	C00299; C02067	C9H12N2O6	-H(-)	100
127	249.055	67061.2	0.899243	gamma-L-Glutamyl-L-cysteine	C00669	C8H14N2O5S	-H(-)	100
128	251.068	8448.7	0.722123	5-Hydroxy-N-formylkynurenine	C05648	C11H12N2O5	-H(-)	100
129	257.103	10647.4	0.742325	sn-Glycero-3-phosphocholine	C00670	C8H21NO6P	-H(-)	100
130	259.024	79026.9	0.938976	Hexose P	C00085; C00092; C00103; C00275; C00446; C00636; C00668; C01094; C01097; C01172; C01177; C03546; C04006; C05345	C6H13O9P	-H(-)	39
131	266.089	8474.72	0.733412	Adenosine	C00212; C00330	C10H13N5O4	-H(-)	100
132	267.073	52184.9	0.924696	Inosine	C00294	C10H12N4O5	-H(-)	100
133	268.022	6404.42	0.806971	N-Acetyl-L-glutamate 5-phosphate	C04133	C7H12NO8P	-H(-)	100
134	275.125	48701.4	0.862325	N6-(L-1,3-Dicarboxypropyl)-L-lysine	C00449	C11H20N2O6	-H(-)	100
135	279.233	202419	0.0783572	C18:2	C01595	C18H32O2	-H(-)	100
136	281.249	1.55837e+07	0.668448	(9Z)-Octadecenoic acid	C00712	C18H34O2	-H(-)	100
137	282.085	44572.2	0.933692	Guanosine	C00387	C10H13N5O5	-H(-)	100
138	285.15	13354.7	0.23281	16alpha-Hydroxyestrone	C05300	C18H22O3	-H(-)	100
139	287.164	3373.41	0.635205	Estriol	C05141	C18H24O3	-H(-)	54
140	298.07	5906.52	0.727343	D-4'-Phosphopantothenate	C03492	C9H18NO8P	-H(-)	100
141	300.048	6520.56	0.739265	Acetylglucosamine P	C00357; C04501	C8H16NO9P	-H(-)	100
142	301.216	4855.67	0.341288	(5Z,8Z,11Z,14Z,17Z)-Icosapentaenoic acid	C06428	C20H30O2	-H(-)	100
143	303.233	5238.14	0.0450127	Arachidonate	C00219	C20H32O2	-H(-)	100
144	306.051	30706.3	0.705292	dCMP	C00239	C9H14N3O7P	-H(-)	42
145	306.077	1.67836e+06	0.968893	Glutathione	C00051	C10H17N3O6S	-H(-)	78
146	313.045	7065.9	0.753646	FGAR	C04376	C8H15N2O9P	-H(-)	100
147	313.218	7140.16	0.592417	Progesterone	C00410	C21H30O2	-H(-)	100
148	321.05	9517.71	0.825401	dTMP	C00364	C10H15N2O8P	-H(-)	100
149	322.045	25564.1	0.829203	CMP	C00055	C9H14N3O8P	-H(-)	100
150	323.029	102134	0.964713	UMP	C00105; C01168	C9H13N2O9P	-H(-)	100
151	327.05	8759.4	0.714153	Aflatoxin B1-exo-8,9-epoxide	C19586	C17H12O7	-H(-)	94
152	335.221	5825.42	0.599673	Leukotriene B4	C02165	C20H32O4	-H(-)	29
153	336.09	2800.68	0.755611	S-(Hydroxymethyl)glutathione	C14180	C11H19N3O7S	-H(-)	10
154	338.989	90057.4	0.883751	Hexose bisP	C00354; C00665; C01220; C03785; C05378	C6H14O12P2	-H(-)	100
155	341.11	4.09423e+06	0.936293	Disaccharide	C00089; C00252; C01083; C05402	C12H22O11	-H(-)	76
156	346.056	267158	0.952478	AMP	C00020; C00362	C10H14N5O7P	-H(-)	100
157	357.089	3913.43	0.772032	Pantetheine 4'-phosphate	C01134	C11H23N2O7PS	-H(-)	100
158	362.051	40308	0.850811	GMP	C00144	C10H14N5O8P	-H(-)	100
159	365.051	9128.59	0.689626	1-(5'-Phosphoribosyl)-5-formamido-4-imidazolecarboxamide	C04734	C10H15N4O9P	-H(-)	100
160	367.019	15081.3	0.849496	Orotidine 5'-phosphate	C01103	C10H13N2O11P	-H(-)	100
161	383.113	27249.6	0.885905	S-Adenosyl-L-homocysteine	C00021	C14H20N6O5S	-H(-)	100
162	386.999	7771.43	0.804771	dUDP	C01346	C9H14N2O11P2	-H(-)	100
163	397.13	4463.43	0.54732	S-Adenosyl-L-methionine	C00019	C15H22N6O5S	-H(-)	100
164	401.016	6518.95	0.732669	dTDP	C00363	C10H16N2O11P2	-H(-)	100
165	402.011	12505.3	0.755471	CDP	C00112	C9H15N3O11P2	-H(-)	100
166	402.995	37562.4	0.883536	UDP	C00015	C9H14N2O12P2	-H(-)	100
167	433.332	4815.55	0.495225	3alpha,7alpha-Dihydroxy-5beta-cholestanate	C04554	C27H46O4	-H(-)	100
168	481.977	26942.6	0.869227	CTP	C00063	C9H16N3O14P3	-H(-)	100
169	482.962	25414.8	0.830146	UTP	C00075	C9H15N2O15P3	-H(-)	100
170	487.1	17493.2	0.778238	CDP-choline	C00307	C14H26N4O11P2	-H(-)	100
171	489.992	4141.3	0.80088	dATP	C00131	C10H16N5O12P3	-H(-)	44
172	490.977	8383.56	0.763582	dITP	C01345	C10H15N4O13P3	-H(-)	100
173	503.162	12720	0.736892	Trisaccharide	C00492; C05404	C18H32O16	-H(-)	100
174	505.989	95057.3	0.862244	ATP	C00002; C00286	C10H16N5O13P3	-H(-)	100
175	506.97	9755.8	0.803986	ITP	C00081	C10H15N4O14P3	-H(-)	13
176	521.983	12368.8	0.750512	GTP	C00044	C10H16N5O14P3	-H(-)	100
177	539.996	5994.7	0.731682	Formamidopyrimidine nucleoside triphosphate	C05922	C10H18N5O15P3	-H(-)	36
178	558.064	9275.86	0.882144	ADP-ribose	C00301; C02741	C15H23N5O14P2	-H(-)	100
179	563.068	6546.78	0.775998	dTDP-hexose	C00842; C02097	C16H26N2O16P2	-H(-)	100
180	565.048	232669	0.876123	UDP-hexose	C00029; C00052	C15H24N2O17P2	-H(-)	100
181	585.312	5912.33	0.708727	all-trans-Hexaprenyl diphosphate	C01230; C03428	C30H52O7P2	-H(-)	100
182	604.07	25744.2	0.79335	GDP-hexose	C00096	C16H25N5O16P2	-H(-)	100
183	606.074	124904	0.8939	UDP-acetyl-hexosamine	C00043	C17H27N3O17P2	-H(-)	100
184	611.144	50255.6	0.793348	Glutathione disulfide	C00127	C20H32N6O12S2	-H(-)	100
185	624.298	3891.62	0.613296	Leukotriene C4	C02166	C30H47N3O9S	-H(-)	12
186	665.215	4256.51	0.577767	Stachyose	C01613	C24H42O21	-H(-)	100
187	766.107	3804.94	0.779492	CoA	C00010	C21H36N7O16P3S	-H(-)	100
188	784.149	4981.3	0.763231	FAD (ox)	C00016	C27H33N9O15P2	-H(-)	100
189	808.118	3763.58	0.752892	Acetyl-CoA	C00024	C23H38N7O17P3S	-H(-)	100
190	822.133	858.209	0.821118	Propanoyl-CoA	C00100	C24H40N7O17P3S	-H(-)	100
191	837.37	2113.93	0.468972	Heme O	C15672	C49H58FeN4O5	-H(-)	13

## Sheet: annotation
ionIdx	ionMz	ionQualTIC	ionAverageInt	mz delta	formula	ion	score	label (bona fide)	desc
1	59.0132	0.928382	113343	0.000652343	C2H4O2	-H(-)	100	Acetatic acid	Acetate; Acetic acid; Ethanoic acid; Glycolaldehyde; Hydroxyacetaldehyde
2	70.0294	0.578427	4670.61	0.000413265	C3H5NO	-H(-)	100	Acrylamide	2-Propenamide; Acrylamide
3	71.0134	0.917868	78088.9	0.000408586	C3H4O2	-H(-)	100	Propenoic acid C3:1	2-Ketopropionaldehyde; 2-Oxopropanal; 2-Propenoic acid; Acrylate; Acrylic acid; Methylglyoxal; Propenoate; Pyruvaldehyde; Pyruvic aldehyde; Vinylformic acid
4	72.9929	0.536462	3267.48	0.000218494	C2H2O3	-H(-)	100	Glyoxylic acid	Glyoxalate; Glyoxylate; Glyoxylic acid
5	73.0292	0.772878	32937.4	0.000254478	C3H6O2	-H(-)	100	C3:0 (Propionic acid)	(S)-Lactaldehyde; L-2-Hydroxypropionaldehyde; L-Lactaldehyde; Propanoate; Propanoic acid; Propionate; Propionic acid
6	74.0245	0.902499	41448.4	0.000257011	C2H5NO2	-H(-)	100	Glycine	Aminoacetic acid; Gly; Glycine
7	75.0085	0.435667	3895.71	0.000246318	C2H4O3	-H(-)	100	Glycolate	Glycolate; Glycolic acid; Hydroxyacetic acid
8	85.0292	0.920164	124899	0.000276194	C4H6O2	-H(-)	100	Succinic aldehyde	2,3-Butanedione; Biacetyl; Diacetyl; Dimethylglyoxal
9	86.0246	0.621669	2394.65	0.000123417	C3H5NO2	-H(-)	100	Dehydroalanine	2-Aminoacrylate; Dehydroalanine
10	87.0086	0.787466	16730.6	0.000187487	C3H4O3	-H(-)	100	Pyruvate	2-Oxopropanoate; 2-Oxopropanoic acid; 3-Oxopropanoate; Malonate semialdehyde; Pyroracemic acid; Pyruvate; Pyruvic acid
11	88.0402	0.868316	23568.4	0.000163453	C3H7NO2	-H(-)	100	Alanine	2-Aminopropanoic acid; 2-Aminopropionic acid; 3-Aminopropanoate; 3-Aminopropionic acid; Alanine; L-2-Aminopropionic acid; L-Alanine; L-alpha-Alanine; beta-Alanine
12	89.0242	0.877135	114221	0.0001747	C3H6O3	-H(-)	100	Lactate	(R)-Lactate; (S)-Lactate; 1,3-Dihydroxy-2-propanone; 1,3-Dihydroxyacetone; 1,3-Dihydroxypropan-2-one; 3-Hydroxypropanoate; 3-Hydroxypropanoic acid; 3-Hydroxypropionate; 3-Hydroxypropionic acid; D-2-Hydroxypropanoic acid; D-2-Hydroxypropionic acid; D-Glyceraldehyde; D-Lactate; D-Lactic acid; Dihydroxyacetone; Glycerone; Hydracrylic acid; L-Lactate; L-Lactic acid
13	91.04	0.807989	2205.93	8.36557e-05	C3H8O3	-H(-)	100	Glycerol	1,2,3-Propanetriol; 1,2,3-Trihydroxypropane; Glycerin; Glycerol
14	93.0344	0.78722	76584.1	0.000185584	C6H6O	-H(-)	100	Phenol	Benzenol; Hydroxybenzene; Phenic acid; Phenol; Phenylic acid
15	101.024	0.896881	108619	0.000236563	C4H6O3	-H(-)	100	Oxobutanoic acid	(S)-Methylmalonate semialdehyde; 2-Ketobutyric acid; 2-Oxobutanoate; 2-Oxobutanoic acid; 2-Oxobutyrate; 2-Oxobutyric acid; 4-Oxobutanoate; Succinate semialdehyde; Succinic semialdehyde; alpha-Ketobutyrate; alpha-Ketobutyric acid
16	102.056	0.978052	517652	0.000132668	C4H9NO2	-H(-)	100	Aminobutanoic acid (ABA)	(S)-2-Aminobutanoate; (S)-2-Aminobutanoic acid; (S)-2-Aminobutyric acid; (S)-3-Amino-2-methylpropanoate; (S)-3-Amino-isobutanoate; (S)-3-Amino-isobutyrate; 4-Aminobutanoate; 4-Aminobutanoic acid; 4-Aminobutyrate; 4-Aminobutyric acid; GABA; L-3-Amino-isobutanoate; L-3-Amino-isobutyrate; gamma-Aminobutyric acid
17	103.04	0.621393	12068.8	0.000172492	C4H8O3	-H(-)	100	Hydroxybutanoic acid	(S)-3-Hydroxyisobutyrate
18	104.035	0.948728	105184	0.00019273	C3H7NO3	-H(-)	100	Serine	D-Serine; L-2-Amino-3-hydroxypropionic acid; L-3-Hydroxy-alanine; L-Serine; Serine
19	105.019	0.588143	10182	0.000308198	C3H6O4	-H(-)	100	D-Glyceric acid	(R)-Glycerate; D-Glycerate; Glycerate; Glyceric acid
20	109.04	0.783884	31377.8	0.000239974	C5H6N2O	-H(-)	100	N-Acetylimidazole	Imidazole acetaldehyde; Imidazole-4-acetaldehyde
21	111.02	0.961935	1.14807e+06	0.000218099	C4H4N2O2	-H(-)	100	Uracil	Uracil
22	112.04	0.540638	8881.54	0.000167265	C5H7NO2	-H(-)	100	Pyrroline carboxylic acid	(S)-1-Pyrroline-5-carboxylate; 1-Pyrroline-5-carboxylate; L-1-Pyrroline-5-carboxylate
23	112.051	0.557734	3866.48	0.00031061	C4H7N3O	-H(-)	100	Creatinine	1-Methylglycocyamidine; Creatinine
24	113.024	0.951422	575984	2.38668e-05	C5H6O3	-H(-)	100	2-Hydroxy-2,4-pentadienoic acid	cis-Acetylacrylate
25	114.056	0.98078	1.69992e+06	0.000170985	C5H9NO2	-H(-)	72	Proline	2-Pyrrolidinecarboxylic acid; 3-Acetamidopropanal; L-Proline
26	115.004	0.824028	93686.4	0.000113201	C4H4O4	-H(-)	100	Fumarate	Fumarate; Fumaric acid; trans-Butenedioic acid
27	115.04	0.778558	26095.8	-2.77622e-05	C5H8O3	-H(-)	100	Ketovaline	2-Keto-3-methylbutyric acid; 2-Ketovaline; 2-Oxo-3-methylbutanoate; 2-Oxoisopentanoate; 2-Oxoisovalerate; 3-Methyl-2-oxobutanoate; 3-Methyl-2-oxobutanoic acid; 3-Methyl-2-oxobutyric acid; 5-Oxopentanoate; Glutarate semialdehyde; alpha-Ketovaline
28	116.035	0.637031	7712.84	-8.88476e-05	C4H7NO3	-H(-)	100	Aspartate semialdehyde	(S)-2-Amino-3-oxobutanoic acid; Aspartate beta-semialdehyde; L-2-Amino-3-oxobutanoate; L-2-Amino-3-oxobutanoic acid; L-2-Amino-acetoacetate; L-Aspartate 4-semialdehyde; L-Aspartic 4-semialdehyde
29	116.072	0.986179	1.19521e+06	7.98442e-05	C5H11NO2	-H(-)	100	Valine; Betaine	2-Amino-3-methylbutyric acid; L-Valine
30	117.019	0.910271	197388	-5.10601e-05	C4H6O4	-H(-)	100	Succinate	Butanedionic acid; Ethylenesuccinic acid; Methylmalonate; Methylmalonic acid; Succinate; Succinic acid
31	118.051	0.970005	214291	0.000238044	C4H9NO3	-H(-)	100	Threonine	2-Amino-3-hydroxybutyric acid; 2-Amino-4-hydroxybutyric acid; L-Allothreonine; L-Homoserine; L-Threonine; L-allo-Threonine
32	119.05	0.938742	61711.9	-6.58806e-05	C8H8O	-H(-)	100	Phenylacetaldehyde	4-Hydroxystyrene; 4-Vinylphenol; Phenylacetaldehyde; alpha-Tolualdehyde
33	120.013	0.719951	13839.3	-9.36214e-05	C3H7NO2S	-H(-)	100	Cys	L-2-Amino-3-mercaptopropionic acid; L-Cysteine
34	120.045	0.48008	6351.7	2.98361e-05	C7H7NO	-H(-)	100	Benzamide	Benzamide
35	121.029	0.76283	63394.4	6.39831e-06	C7H6O2	-H(-)	100	Benzoate	Benzenecarboxylic acid; Benzoate; Benzoic acid; Dracylic acid; Phenylformic acid
36	121.041	0.511764	11460.8	0.000196762	C6H6N2O	-H(-)	100	Nicotinamide	Niacinamide; Nicotinamide; Nicotinic acid amide; Vitamin PP
37	122.025	0.333304	16626.1	-1.59615e-05	C6H5NO2	-H(-)	100	Nicotinate	3-Pyridinecarboxylic acid; Niacin; Nicotinate; Nicotinic acid
38	127.051	0.951033	120829	1.89366e-05	C5H8N2O2	-H(-)	100	Dihydrothymine	4-Amino-4-cyanobutanoic acid; gamma-Amino-gamma-cyanobutanoate
39	128.035	0.985042	1.34419e+06	5.33506e-05	C5H7NO3	-H(-)	100	Oxoproline	(3R,5S)-1-Pyrroline-3-hydroxy-5-carboxylate; 3-Hydroxy-L-1-pyrroline-5-carboxylate; 5-Oxo-L-proline; 5-Oxoproline; 5-Pyrrolidone-2-carboxylic acid; L-1-Pyrroline-3-hydroxy-5-carboxylate; L-5-Pyrrolidone-2-carboxylic acid; L-Pyroglutamic acid; Pidolic acid; Pyroglutamate; Pyroglutamic acid
40	129.019	0.844094	72566.1	2.25536e-05	C5H6O4	-H(-)	100	Itaconate	2,5-Dioxopentanoate; 2-Oxoglutarate semialdehyde
41	129.055	0.846917	32634.9	0.000303446	C6H10O3	-H(-)	100	4-Methyl-2-oxopentanoate	(3S)-3-Methyl-2-oxopentanoate; (3S)-3-Methyl-2-oxopentanoic acid; (S)-3-Methyl-2-oxopentanoate; (S)-3-Methyl-2-oxopentanoic acid; 2-Oxoisocaproate; 4-Methyl-2-oxopentanoate; 6-Oxohexanoate; 6-Oxohexanoic acid; Adipate semialdehyde; Hexan-1-one-6-carboxylate
42	130.051	0.842108	28447.2	-4.79536e-05	C5H9NO3	-H(-)	100	5-Aminolevulinic acid	5-Amino-4-oxopentanoate; 5-Amino-4-oxovaleric acid; 5-Aminolevulinate; Hydroxyproline; L-Glutamate 5-semialdehyde; L-Glutamate gamma-semialdehyde; L-Hydroxyproline; trans-4-Hydroxy-L-proline
43	130.087	0.988471	2.87736e+06	8.80388e-05	C6H13NO2	-H(-)	100	(Iso)Leucine	(2S)-alpha-2-Amino-4-methylvaleric acid; (2S)-alpha-Leucine; 2-Amino-3-methylvaleric acid; 2-Amino-4-methylvaleric acid; L-Isoleucine; L-Leucine
44	131.046	0.970343	192231	0.000115318	C4H8N2O3	-H(-)	100	Asparagine	2-Aminosuccinamic acid; L-Asparagine
45	131.083	0.838154	787667	-4.67425e-05	C5H12N2O2	-H(-)	100	Ornithine	(S)-2,5-Diaminopentanoate; (S)-2,5-Diaminopentanoic acid; (S)-2,5-Diaminovaleric acid; L-Ornithine
46	132.03	0.984271	491587	-0.000122232	C4H7NO4	-H(-)	100	Aspartate	2-Aminosuccinic acid; L-Asp; L-Aspartate; L-Aspartic acid
47	133.014	0.822777	415852	-0.000104791	C4H6O5	-H(-)	100	Malate	(S)-Malate; L-2-Hydroxybutanedioic acid; L-Apple acid; L-Malate; L-Malic acid; Malate; Malic acid
48	133.051	0.910765	213367	-4.36525e-05	C5H10O4	-H(-)	100	Deoxyribose	(2R)-2,3-Dihydroxy-3-methylbutanoate; (R)-2,3-Dihydroxy-3-methylbutanoate; (R)-2,3-Dihydroxy-isovalerate; (R)-2,3-Dihydroxy-isovaleric acid; 2,3-Dihydroxy-3-methylbutanoate; 2,3-Dihydroxy-isovalerate; 2,3-Dihydroxy-isovaleric acid; 2-Deoxy-D-erythro-pentose; 2-Deoxy-D-ribose; Deoxyribose; Thyminose
49	134.028	0.769075	12429	1.62513e-05	C4H9NO2S	-H(-)	100	Homocysteine	Homocysteine; L-2-Amino-4-mercaptobutyric acid; L-Homocysteine
50	135.031	0.901564	46025.2	0.000110828	C5H4N4O	-H(-)	100	Hypoxanthine	Hypoxanthine; Purine-6-ol
51	136.04	0.932229	73489.7	8.55549e-05	C7H7NO2	-H(-)	100	Anthranilate	2-Aminobenzoate; 4-Aminobenzoate; 4-Aminobenzoic acid; ABEE; Anthranilate; Anthranilic acid; Vitamin L1; o-Aminobenzoic acid; p-Aminobenzoate
52	139.976	0.737324	70697.7	-0.00052584	CH4NO5P	-H(-)	100	Carbamoyl phosphate	Carbamoyl phosphate
53	144.067	0.645225	10390.9	8.76492e-05	C6H11NO3	-H(-)	100	4-Acetamidobutanoate	(S)-2-Amino-6-oxohexanoate; 2-Aminoadipate 6-semialdehyde; 4-Acetamidobutanoate; Allysine; L-2-Aminoadipate 6-semialdehyde; L-Allysine; N4-Acetylaminobutanoate
54	145.014	0.730917	16247.9	2.20182e-06	C5H6O5	-H(-)	100	Oxoglutarate	2-Ketoglutaric acid; 2-Oxoglutarate; Oxoglutaric acid; alpha-Ketoglutaric acid
55	145.062	0.986949	859496	-1.18775e-05	C5H10N2O3	-H(-)	100	Glutamine	L-2-Aminoglutaramic acid; L-Glutamine
56	145.098	0.808048	627791	8.36587e-05	C6H14N2O2	-H(-)	100	Lysine	2,6-Diaminohexanoic acid; L-Lysine; Lysine acid
57	146.046	0.99104	3.0231e+06	-0.000150649	C5H9NO4	-H(-)	100	Glutamate	2-Aminoglutaric acid; Glutamate; Glutaminic acid; L-4-Hydroxyglutamate semialdehyde; L-Glutamate; L-Glutamic acid; L-Glutaminic acid; O-Acetyl-L-serine; O3-Acetyl-L-serine
58	147.03	0.851056	124116	-6.69762e-05	C5H8O5	-H(-)	100	Hydroxyglutarate	(2R,3S)-3-Methylmalate; (R)-2-Hydroxyglutarate; (R)-Hydroxyglutarate; D-erythro-3-Methylmalate
59	147.066	0.923866	308167	1.88421e-05	C6H12O4	-H(-)	100	Mevalonate	(2R,3R)-2,3-Dihydroxy-3-methylpentanoate; (R)-2,3-Dihydroxy-3-methylpentanoate; (R)-2,3-Dihydroxy-3-methylvalerate; (R)-Mevalonate; (R)-Pantoate; 3,5-Dihydroxy-3-methylvaleric acid; Mevalonic acid; Pantoate; Pantoic acid
60	148.044	0.978339	294206	5.17497e-05	C5H11NO2S	-H(-)	100	Methionine	L-2-Amino-4methylthiobutyric acid; L-Methionine; Methionine
61	149.046	0.909052	32755.1	-0.000582492	C5H10O5	-H(-)	100	Pentose	D-Lyxulose; D-Ribose; D-Xylose; D-Xylulose; D-threo-Pentulose; Wood sugar
61	149.046	0.909052	32755.1	0.000203192	C5H11NO2S	-H(-) [+1]	62	Methionine	L-2-Amino-4methylthiobutyric acid; L-Methionine; Methionine
62	149.097	0.402258	4893.86	0.000236231	C10H14O	-H(-)	100	Perillyl aldehyde	Perillaldehyde; Perillyl aldehyde
63	152.002	0.735579	3178.16	-1.05532e-05	C3H7NO4S	-H(-)	100	3-Sulfino-L-alanine	3-Sulfino-L-alanine; 3-Sulfinoalanine; 3-Sulphino-L-alanine; L-Cysteinesulfinic acid
64	152.035	0.803598	27544.6	0.000158388	C7H7NO3	-H(-)	100	3-Hydroxyanthranilate	3-Hydroxyanthranilate; 3-Hydroxyanthranilic acid
65	154.062	0.974904	962183	-2.22838e-05	C6H9N3O2	-H(-)	100	Histidine	(S)-alpha-Amino-1H-imidazole-4-propionic acid; L-Histidine
66	155.01	0.902924	115297	-4.35603e-05	C5H4N2O4	-H(-)	100	Orotate	Orotate; Orotic acid; Uracil-6-carboxylic acid
67	157.051	0.771528	29030.3	2.78171e-05	C7H10O4	-H(-)	100	Isopropylmaleate	2-Isopropylmaleate; beta-Isopropylmaleate
68	159.03	0.522353	19011.8	-0.000185588	C6H8O5	-H(-)	100	Oxoadipate	2-Oxoadipate; 2-Oxoadipic acid
69	160.062	0.844861	27278.5	1.21687e-06	C6H11NO4	-H(-)	100	Aminoadipate	L-2-Aminoadipate; L-2-Aminoadipic acid; L-2-Aminohexanedioate; L-alpha-Aminoadipate; L-alpha-Aminoadipic acid; O-Acetyl-L-homoserine; O-Acetylhomoserine
70	163.04	0.811286	31231.1	0.000456402	C9H8O3	-H(-)	100	Coumarate	2-Oxo-3-phenylpropanoate; 3-Phenyl-2-oxopropanoate; 4-Coumarate; 4-Hydroxycinnamate; 4-Hydroxycinnamic acid; Phenylpyruvate; Phenylpyruvic acid; alpha-Ketohydrocinnamic acid; keto-Phenylpyruvate; p-Coumaric acid; trans-4-Hydroxycinnamate; trans-p-Hydroxycinnamate
71	164.038	0.93422	66441.2	0.000393743	C5H11NO3S	-H(-)	100	Met-oxide	L-Methionine S-oxide
72	164.071	0.988791	1.42273e+06	0.000220708	C9H11NO2	-H(-)	100	Phenylalanine	(S)-alpha-Amino-beta-phenylpropionic acid; D-Phenylalanine; D-alpha-Amino-beta-phenylpropionic acid; L-Phenylalanine
73	166.051	0.513649	8062.38	-5.74152e-05	C8H9NO3	-H(-)	100	Pyridoxal	Pyridoxal
74	166.966	0.643515	2929	6.61141e-05	C3H4O6S	-H(-)	100	3-Sulfopyruvate	3-Sulfopyruvate; 3-Sulfopyruvic acid
75	166.975	0.803077	7391.98	3.57898e-05	C3H5O6P	-H(-)	100	Phosphoenolpyruvate	PEP; Phosphoenolpyruvate; Phosphoenolpyruvic acid
76	167.035	0.885848	33480.8	-0.000505764	C8H8O4	-H(-)	100	Homogentisate	3,4-Dihydroxymandelaldehyde; 3,4-Dihydroxyphenylglycolaldehyde
76	167.035	0.885848	33480.8	0.000636536	C5H8O5	.F(-)	40	Hydroxyglutarate	(2R,3S)-3-Methylmalate; (R)-2-Hydroxyglutarate; (R)-Hydroxyglutarate; D-erythro-3-Methylmalate
77	167.071	0.685537	13396.9	0.000775249	C5H15NO3P	-H(-)	100	N-Trimethyl-2-aminoethylphosphonate	2-Trimethylaminoethylphosphonate; N-Trimethyl-2-aminoethylphosphonate
78	167.082	0.636431	5975.05	0.000467641	C8H12N2O2	-H(-)	100	Pyridoxamine	PM; Pyridoxamine
79	168.066	0.839994	29438.9	0.000206291	C8H11NO3	-H(-)	100	Pyridoxine	Pyridoxine; Pyridoxol
80	169.05	0.661085	15137	0.000943527	C8H10O4	-H(-)	100	3,4-Dihydroxyphenylethyleneglycol	3,4-Dihydroxyphenylethyleneglycol
81	171.007	0.733365	13962.3	-0.000821073	C3H9O6P	-H(-)	100	sn-Glycerol 3-phosphate	D-Glycerol 1-phosphate; Glycerophosphoric acid; sn-Glycerol 3-phosphate
82	171.03	0.563419	9105.84	0.000294167	C7H8O5	-H(-)	100	3-Dehydroshikimate	3-Dehydroshikimate
83	172.061	0.775881	14917.5	0.000118195	C7H11NO4	-H(-)	100	Acetyl-Glu-semialdehyde	2-Acetamido-5-oxopentanoate; N-Acetyl-L-glutamate 5-semialdehyde
84	173.009	0.844986	69683.3	3.45594e-05	C6H6O6	-H(-)	100	Aconitate	cis-Aconitate; cis-Aconitic acid
85	173.045	0.728382	16341.9	0.000135291	C7H10O5	-H(-)	100	Shikimate	(2S)-2-Isopropyl-3-oxosuccinate; 2-Oxo-4-methyl-3-carboxypentanoate; 3,4,5-Trihydroxy-1-cyclohexenecarboxylic acid; 3-Carboxy-4-methyl-2-oxopentanoate; Shikimate; Shikimic acid
86	173.104	0.778961	1.69398e+06	4.32794e-05	C6H14N4O2	-H(-)	91	Arginine	(S)-2-Amino-5-guanidinovaleric acid; L-Arg; L-Arginine
87	174.056	0.84505	20192.8	8.63099e-05	C10H9NO2	-H(-)	100	Indole-3-acetate	(Indol-3-yl)acetate; 5-Hydroxyindoleacetaldehyde; IAA; Indole-3-acetate; Indole-3-acetic acid; Indoleacetate; Indoleacetic acid
88	175.024	0.593694	8904.17	0.000540329	C6H8O6	-H(-)	100	Hexuronic acid; Ascorbate	D-Glucurone; D-Glucurono-3,6-lactone; D-Glucuronolactone; Glucurone
89	175.036	0.73522	14752.8	-9.6887e-05	C5H8N2O5	-H(-)	100	Carbamoyl-Asp	N-Carbamoyl-L-aspartate
90	175.061	0.886721	188849	0.000122938	C7H12O5	-H(-)	100	3-Propylmalate	(2R,3S)-3-Isopropylmalate; (2S)-2-Hydroxy-2-isopropylsuccinic acid; (2S)-2-Isopropylmalate; 2-D-threo-Hydroxy-3-carboxy-isocaproate; 2-Isopropylmalic acid; 3-Carboxy-2-hydroxy-4-methylpentanoate; 3-Carboxy-3-hydroxy-4-methylpentanoate; 3-Carboxy-3-hydroxyisocaproate; 3-Isopropylmalate; alpha-Isopropylmalate
91	177.034	0.85338	17785.1	-0.000444005	C5H10N2O3S	-H(-)	100	Cys-Gly	Cys-Gly; L-Cysteinylglycine
92	179.056	0.988558	883909	0.000211245	C6H12O6	-H(-)	65	Hexose	1D-myo-Inositol; 1L-myo-Inositol; Bios I; Carubinose; Cyclohexitol; D-Fructose; D-Galactopyranose; D-Galactose; D-Glucopyranose; D-Glucose; D-Mannose; D-arabino-Hexulose; D-myo-Inositol; Dambose; Dextrose; Fructose; Fruit sugar; Glucose; Grape sugar; Inositol; L-myo-Inositol; Levulose; Mannose; Meat sugar; Seminose; alpha-D-Galactose; alpha-D-Glucose; beta-D-Fructose; beta-D-Glucose; beta-D-arabi…
93	180.066	0.987574	747638	0.000149765	C9H11NO3	-H(-)	100	Tyrosine	(S)-2-Amino-3-(p-hydroxyphenyl)propionic acid; (S)-3-(p-Hydroxyphenyl)alanine; L-Tyrosine; Tyrosine
94	183.066	0.617026	12605.3	0.000509615	C5H15NO4P	-H(-)	100	Choline-P	Choline phosphate; O-Phosphocholine; Phosphocholine; Phosphorylcholine
95	184.002	0.946016	256552	-6.30629e-05	C3H8NO6P	-H(-)	100	Phosphoserine	3-Phosphoserine; Dexfosfoserine; L-O-Phosphoserine; O-Phospho-L-serine
96	184.986	0.825421	40649.3	-3.57516e-05	C3H7O7P	-H(-)	100	Phosphoglycerate	2-Phospho-(R)-glycerate; 2-Phospho-D-glycerate; 3-Phospho-(R)-glycerate; 3-Phospho-D-glycerate; 3-Phosphoglycerate; D-Glycerate 2-phosphate; D-Glycerate 3-phosphate
97	186.113	0.569819	6559.38	0.000156334	C9H17NO3	-H(-)	100	8-Amino-7-oxononanoate	8-Amino-7-oxononanoate; 8-Amino-7-oxononanoic acid
98	187.025	0.744429	47247.6	-4.09543e-06	C7H8O6	-H(-)	100	(Z)-But-1-ene-1,2,4-tricarboxylate	(Z)-1,2,4-But-1-enetricarboxylic acid; (Z)-But-1-ene-1,2,4-tricarboxylate; (Z)-But-2-ene-1,2,3-tricarboxylate; Homo-cis-aconitate; cis-2-Methylaconitate; cis-Homoaconitate
99	188.035	0.729745	24020.5	-1.78955e-05	C10H7NO3	-H(-)	100	1-Nitronaphthalene-5,6-oxide	1-Nitronaphthalene-5,6-oxide; 1-Nitronaphthalene-7,8-oxide
100	188.056	0.869122	61911	3.39502e-05	C7H11NO5	-H(-)	100	Acetyl-Glu	N-Acetyl-L-glutamate; N-Acetyl-L-glutamic acid
101	189.005	0.840511	5244.36	-0.000604546	C6H6O7	-H(-)	100	Oxalosuccinate	Oxalosuccinate; Oxalosuccinic acid
102	189.04	0.711046	11654.8	0.000935371	C7H10O6	-H(-)	100	3-Dehydroquinate	3-Dehydroquinate; 3-Dehydroquinic acid; 5-Dehydroquinate; 5-Dehydroquinic acid
102	189.04	0.711046	11654.8	-0.00103606	C10H7NO3	-H(-) [+1]	42	1-Nitronaphthalene-5,6-oxide	1-Nitronaphthalene-5,6-oxide; 1-Nitronaphthalene-7,8-oxide
103	190.051	0.770941	14086.4	-0.000214468	C10H9NO3	-H(-)	100	5-Hydroxyindoleacetate	5-Hydroxyindoleacetate; 5-Phenyl-1,3-oxazinane-2,4-dione
104	191.02	0.909511	1.05305e+06	-0.000101174	C6H8O7	-H(-)	100	(Iso)Citrate	1-Hydroxypropane-1,2,3-tricarboxylic acid; 1-Hydroxytricarballylic acid; 2-Hydroxy-1,2,3-propanetricarboxylic acid; 2-Hydroxytricarballylic acid; Citrate; Citric acid; Isocitrate; Isocitric acid
105	194.082	0.567291	3662.55	0.000247038	C10H13NO3	-H(-)	100	Methyl-Tyr	2-Phenyl-1,3-propanediol monocarbamate
106	198.017	0.72412	4694.86	0.000471778	C4H10NO6P	-H(-)	100	P-homoserine	Imino-D-erythrose 4-phosphate; Iminoerythrose 4-phosphate; O-Phospho-L-homoserine; O-Phosphorylhomoserine
107	198.088	0.620341	4761.35	0.000234431	C8H13N3O3	-H(-)	100	gamma-Glutamyl-beta-aminopropiononitrile	gamma-Glutamyl-3-aminopropiononitrile; gamma-Glutamyl-beta-aminopropiononitrile
108	199.001	0.82456	15279.7	-2.06964e-05	C4H9O7P	-H(-)	100	D-Erythrose 4-phosphate	D-Erythrose 4-phosphate
109	203.083	0.991058	1.10906e+06	9.57261e-06	C11H12N2O2	-H(-)	100	Tryptophan	(S)-alpha-Amino-beta-(3-indolyl)-propionic acid; L-Tryptophan; Tryptophan
110	204.991	0.757903	11175.9	0.000363269	C7H7ClO5	-H(-)	25	2-Chloro-5-methylmaleylacetate	2-Chloro-5-methylmaleylacetate; 3-Chloro-2-methylmaleylacetate
110	204.991	0.757903	11175.9	0.00132857	C3H7O7P	.F(-)	24	Phosphoglycerate	2-Phospho-(R)-glycerate; 2-Phospho-D-glycerate; 3-Phospho-(R)-glycerate; 3-Phospho-D-glycerate; 3-Phosphoglycerate; D-Glycerate 2-phosphate; D-Glycerate 3-phosphate
110	204.991	0.757903	11175.9	0.000302569	C8H8O4	.K/H-H(-)	20	Homogentisate	3,4-Dihydroxymandelaldehyde; 3,4-Dihydroxyphenylglycolaldehyde
111	205.035	0.876899	303796	-1.2526e-06	C7H10O7	-H(-)	100	(R)-2-Hydroxybutane-1,2,4-tricarboxylate	(-)-1-Hydroxy-1,2,4-butanetricarboxylate; (-)-threo-Homoisocitrate; (1R,2S)-1-Hydroxybutane-1,2,4-tricarboxylate; (2R,3S)-2-Hydroxybutane-1,2,3-tricarboxylate; (R)-2-Hydroxy-1,2,4-butanetricarboxylic acid; (R)-2-Hydroxybutane-1,2,4-tricarboxylate; 2-Hydroxybutane-1,2,3-tricarboxylate; 2-Methylcitrate; 3-Carboxy-2-hydroxyadipate; 3-Hydroxy-3-carboxyadipic acid; Homocitrate; Homocitric acid; Homois…
112	207.079	0.508712	8923.97	-0.00141239	C10H12N2O3	-H(-)	51	Kynurenine	3-Anthraniloyl-L-alanine; Formyl-5-hydroxykynurenamine; L-Kynurenine
113	214.049	0.886542	28835	-9.41263e-05	C5H14NO6P	-H(-)	100	sn-Glycero-3-phosphoethanolamine	Glycerophosphoethanolamine; sn-Glycero-3-phosphoethanolamine
114	218.033	0.860826	47135.2	0.000155412	C6H10N3O4P	-H(-)	100	4-Amino-2-methyl-5-phosphomethylpyrimidine	4-Amino-2-methyl-5-phosphomethylpyrimidine; 4-Amino-5-phosphomethyl-2-methylpyrimidine
115	218.103	0.903232	32202.6	-2.55802e-05	C9H17NO5	-H(-)	100	Pantothenate	(R)-Pantothenate; Pantothenate; Pantothenic acid
116	219.078	0.916859	37265.6	-6.91676e-05	C11H12N2O3	-H(-)	100	5-Hydroxy-L-tryptophan	5-Hydroxy-L-tryptophan; Oxitriptan
117	221.06	0.878724	226519	-0.000103207	C7H14N2O4S	-H(-)	100	Cystathionine	Cystathionine; L-Cystathionine
118	223.072	0.727632	11051	0.000240111	C10H12N2O4	-H(-)	100	3-Hydroxy-L-kynurenine	3-Hydroxy-L-kynurenine; 5-Hydroxy-L-kynurenine; 5-Hydroxykynurenine
119	225.041	0.714481	9742.28	-0.000782043	C10H10O6	-H(-)	100	Chorismate	(3R,4R)-3-[(1-Carboxyethenyl)oxy]-4-hydroxycyclohexa-1,5-diene-1-carboxylate; Chorismate; Chorismic acid; Prephenate; Prephenic acid
119	225.041	0.714481	9742.28	0.000360257	C7H10O7	.F(-)	40	(R)-2-Hydroxybutane-1,2,4-tricarboxylate	(-)-1-Hydroxy-1,2,4-butanetricarboxylate; (-)-threo-Homoisocitrate; (1R,2S)-1-Hydroxybutane-1,2,4-tricarboxylate; (2R,3S)-2-Hydroxybutane-1,2,3-tricarboxylate; (R)-2-Hydroxy-1,2,4-butanetricarboxylic acid; (R)-2-Hydroxybutane-1,2,4-tricarboxylate; 2-Hydroxybutane-1,2,3-tricarboxylate; 2-Methylcitrate; 3-Carboxy-2-hydroxyadipate; 3-Hydroxy-3-carboxyadipic acid; Homocitrate; Homocitric acid; Homois…
120	227.033	0.778993	6365.87	-0.000231061	C6H13O7P	-H(-)	100	(R)-5-Phosphomevalonate	(R)-5-Phosphomevalonate; (R)-5-Phosphomevaloonic acid; (R)-Mevalonic acid 5-phosphate
121	227.067	0.788618	16127.2	0.000148289	C9H12N2O5	-H(-)	100	Deoxyuridine	2'-Deoxyuridine; 2-Deoxyuridine; Deoxyuridine
122	228.028	0.714729	3644.59	-0.000427223	C5H12NO7P	-H(-)	100	5-Phosphoribosylamine	5-Phospho-D-ribosylamine; 5-Phospho-beta-D-ribosylamine; 5-Phosphoribosyl-1-amine; 5-Phosphoribosylamine
123	237.028	0.815437	12851.2	2.95726e-05	C6H11N2O6P	-H(-)	100	D-erythro-1-(Imidazol-4-yl)glycerol 3-phosphate	D-erythro-1-(Imidazol-4-yl)glycerol 3-phosphate; D-erythro-Imidazole-glycerol 3-phosphate; D-erythro-Imidazole-glycerol phosphate
124	238.094	0.666527	2704.05	0.000556039	C9H13N5O3	-H(-)	100	Dihydrobiopterin	(6R)-6-(L-erythro-1,2-Dihydroxypropyl)-7,8-dihydro-6H-pterin; 6,7-Dihydrobiopterin; 7,8-Dihydrobiopterin; Dihydrobiopterin; L-erythro-7,8-Dihydrobiopterin; Quinoid-dihydrobiopterin
125	239.017	0.949228	153570	-0.000902328	C6H12N2O4S2	-H(-)	100	L-Cystine	L-Cystine; L-Dicysteine; L-alpha-Diamino-beta-dithiolactic acid
126	243.062	0.906063	35808.8	-3.44788e-06	C9H12N2O6	-H(-)	100	Uridine	Pseudouridine; Uridine
127	249.055	0.899243	67061.2	-0.000229241	C8H14N2O5S	-H(-)	100	gamma-L-Glutamyl-L-cysteine	5-L-Glutamyl-L-cysteine; L-gamma-Glutamylcysteine; gamma-Glutamylcysteine; gamma-L-Glutamyl-L-cysteine
128	251.068	0.722123	8448.7	-0.00049569	C11H12N2O5	-H(-)	100	5-Hydroxy-N-formylkynurenine	5-Hydroxy-N-formyl-L-kynurenine; 5-Hydroxy-N-formylkynurenine
129	257.103	0.742325	10647.4	0.000388304	C8H21NO6P	-H(-)	100	sn-Glycero-3-phosphocholine	Glycerophosphocholine; sn-Glycero-3-phosphocholine
130	259.024	0.938976	79026.9	-0.00158139	C6H13O9P	-H(-)	39	Hexose P	1D-myo-Inositol 1-monophosphate; 1D-myo-Inositol 1-phosphate; 1D-myo-Inositol 3-monophosphate; 1D-myo-Inositol 3-phosphate; 1D-myo-Inositol 4-monophosphate; 1D-myo-Inositol 4-phosphate; 1L-myo-Inositol 1-phosphate; Cori ester; D-Fructose 1-phosphate; D-Fructose 6-phosphate; D-Fructose 6-phosphoric acid; D-Glucose 1-phosphate; D-Glucose 6-phosphate; D-Glucose alpha-1-phosphate; D-Mannose 1-phospha…
130	259.024	0.938976	79026.9	-0.00121696	C6H12N2O4S2	.F(-)	28	L-Cystine	L-Cystine; L-Dicysteine; L-alpha-Diamino-beta-dithiolactic acid
131	266.089	0.733412	8474.72	6.72101e-05	C10H13N5O4	-H(-)	100	Adenosine	2'-Deoxyguanosine; Adenosine; Deoxyguanosine
132	267.073	0.924696	52184.9	0.000192498	C10H12N4O5	-H(-)	100	Inosine	Inosine
133	268.022	0.806971	6404.42	0.000342975	C7H12NO8P	-H(-)	100	N-Acetyl-L-glutamate 5-phosphate	N-Acetyl-L-glutamate 5-phosphate; N-Acetyl-L-glutamyl 5-phosphate
134	275.125	0.862325	48701.4	-0.000481326	C11H20N2O6	-H(-)	100	N6-(L-1,3-Dicarboxypropyl)-L-lysine	L-Saccharopine; N-[(S)-5-Amino-5-carboxypentyl]-L-glutamic acid; N6-(L-1,3-Dicarboxypropyl)-L-lysine; Saccharopine
135	279.233	0.0783572	202419	-0.00018415	C18H32O2	-H(-)	100	C18:2	(9Z,12Z)-Octadecadienoic acid; 9-cis,12-cis-Octadecadienoate; 9-cis,12-cis-Octadecadienoic acid; Linoleate; Linoleic acid
136	281.249	0.668448	1.55837e+07	-0.000875856	C18H34O2	-H(-)	100	(9Z)-Octadecenoic acid	(9Z)-Octadecenoic acid; (Z)-Octadec-9-enoic acid; Oleate; Oleic acid
137	282.085	0.933692	44572.2	-0.000163281	C10H13N5O5	-H(-)	100	Guanosine	Guanosine
138	285.15	0.23281	13354.7	-1.53751e-05	C18H22O3	-H(-)	100	16alpha-Hydroxyestrone	16alpha-Hydroxyestrone
139	287.164	0.635205	3373.41	0.00137795	C18H24O3	-H(-)	54	Estriol	1,3,5(10)-Estratriene-3,16-alpha,17beta-triol; Estriol
140	298.07	0.727343	5906.52	0.000105467	C9H18NO8P	-H(-)	100	D-4'-Phosphopantothenate	(R)-4'-Phosphopantothenate; D-4'-Phosphopantothenate
141	300.048	0.739265	6520.56	0.000584981	C8H16NO9P	-H(-)	100	Acetylglucosamine P	N-Acetyl-D-glucosamine 6-phosphate; N-Acetyl-alpha-D-glucosamine 1-phosphate
142	301.216	0.341288	4855.67	0.000854563	C20H30O2	-H(-)	100	(5Z,8Z,11Z,14Z,17Z)-Icosapentaenoic acid	(5Z,8Z,11Z,14Z,17Z)-Eicosapentaenoate; (5Z,8Z,11Z,14Z,17Z)-Eicosapentaenoic acid; (5Z,8Z,11Z,14Z,17Z)-Icosapentaenoic acid; 5,8,11,14,17-Icosapentaenoic acid; Eicosapentaenoic acid
143	303.233	0.0450127	5238.14	2.72721e-05	C20H32O2	-H(-)	100	Arachidonate	(5Z,8Z,11Z,14Z)-Icosatetraenoic acid; Arachidonate; Arachidonic acid; cis-5,8,11,14-Eicosatetraenoic acid
144	306.051	0.705292	30706.3	-0.00153858	C9H14N3O7P	-H(-)	42	dCMP	2'-Deoxycytidine 5'-monophosphate; Deoxycytidine monophosphate; Deoxycytidylate; Deoxycytidylic acid; dCMP
145	306.077	0.968893	1.67836e+06	-0.000282569	C10H17N3O6S	-H(-)	78	Glutathione	5-L-Glutamyl-L-cysteinylglycine; GSH; Glutathione; N-(N-gamma-L-Glutamyl-L-cysteinyl)glycine; Reduced glutathione; gamma-L-Glutamyl-L-cysteinyl-glycine
146	313.045	0.753646	7065.9	-0.000885186	C8H15N2O9P	-H(-)	100	FGAR	5'-Phosphoribosyl-N-formylglycinamide; N-Formyl-GAR; N-Formylglycinamide ribonucleotide; N2-Formyl-N1-(5-phospho-D-ribosyl)glycinamide
147	313.218	0.592417	7140.16	-0.000292838	C21H30O2	-H(-)	100	Progesterone	4-Pregnene-3,20-dione; Progesterone
148	321.05	0.825401	9517.71	-0.000259896	C10H15N2O8P	-H(-)	100	dTMP	5'-Thymidylic acid; Deoxythymidine 5'-phosphate; Deoxythymidylic acid; Thymidine 5'-phosphate; Thymidine monophosphate; Thymidylate; Thymidylic acid; dTMP
149	322.045	0.829203	25564.1	-0.000309405	C9H14N3O8P	-H(-)	100	CMP	CMP; Cytidine-5'-monophosphate; Cytidylic acid
150	323.029	0.964713	102134	-0.000449328	C9H13N2O9P	-H(-)	100	UMP	5'Uridylic acid; Pseudouridine 5'-phosphate; UMP; Uridine 5'-monophosphate; Uridine monophosphate; Uridylic acid
151	327.05	0.714153	8759.4	0.00103734	C17H12O7	-H(-)	94	Aflatoxin B1-exo-8,9-epoxide	2,3-Epoxyaflatoxin B1; Aflatoxin B1-exo-8,9-epoxide
152	335.221	0.599673	5825.42	0.00176272	C20H32O4	-H(-)	29	Leukotriene B4	(6Z,8E,10E,14Z)-(5S,12R)-5,12-Dihydroxyeicosa-6,8,10,14-tetraenoate; (6Z,8E,10E,14Z)-(5S,12R)-5,12-Dihydroxyicosa-6,8,10,14-tetraenoate; LTB4; Leukotriene B4
153	336.09	0.755611	2800.68	-0.00241612	C11H19N3O7S	-H(-)	10	S-(Hydroxymethyl)glutathione	S-(Hydroxymethyl)glutathione
154	338.989	0.883751	90057.4	-0.000421022	C6H14O12P2	-H(-)	100	Hexose bisP	1D-myo-Inositol 1,4-bisphosphate; D-Fructose 1,6-bisphosphate; D-Fructose 2,6-bisphosphate; D-Tagatose 1,6-bisphosphate; D-myo-Inositol 1,4-bisphosphate; Inositol 1,4-bisphosphate; beta-D-Fructose 1,6-bisphosphate; beta-D-Fructose 2,6-bisphosphate; myo-Inositol 1,4-bisphosphate
155	341.11	0.936293	4.09423e+06	-0.000554737	C12H22O11	-H(-)	76	Disaccharide	1-alpha-D-Glucopyranosyl-2-beta-D-fructofuranoside; 6-O-(alpha-D-Galactopyranosyl)-D-glucopyranose; Brachiose; Cane sugar; D-Gal-alpha1->6D-Glucose; Isomaltose; Melibiose; Saccharose; Sucrose; Trehalose; alpha,alpha'-Trehalose; alpha,alpha-Trehalose
156	346.056	0.952478	267158	-0.000187421	C10H14N5O7P	-H(-)	100	AMP	2'-Deoxyguanosine 5'-monophosphate; 2'-Deoxyguanosine 5'-phosphate; 5'-AMP; 5'-Adenosine monophosphate; 5'-Adenylic acid; AMP; Adenosine 5'-monophosphate; Adenosine 5'-phosphate; Adenylate; Adenylic acid; Deoxyguanosine monophosphate; Deoxyguanylic acid; dGMP
157	357.089	0.772032	3913.43	3.0383e-05	C11H23N2O7PS	-H(-)	100	Pantetheine 4'-phosphate	4'-Phosphopantetheine; D-Pantetheine 4'-phosphate; Pantetheine 4'-phosphate; Phosphopantetheine
158	362.051	0.850811	40308	-0.000149669	C10H14N5O8P	-H(-)	100	GMP	GMP; Guanosine 5'-monophosphate; Guanosine 5'-phosphate; Guanosine monophosphate; Guanylic acid
159	365.051	0.689626	9128.59	-0.000694401	C10H15N4O9P	-H(-)	100	1-(5'-Phosphoribosyl)-5-formamido-4-imidazolecarboxamide	1-(5'-Phosphoribosyl)-5-formamido-4-imidazolecarboxamide; 5'-Phosphoribosyl-5-formamido-4-imidazolecarboxamide; 5-Formamido-1-(5-phospho-D-ribosyl)imidazole-4-carboxamide; 5-Formamido-1-(5-phosphoribosyl)imidazole-4-carboxamide; FAICAR
160	367.019	0.849496	15081.3	-9.97665e-05	C10H13N2O11P	-H(-)	100	Orotidine 5'-phosphate	Orotidine 5'-phosphate; Orotidylic acid
161	383.113	0.885905	27249.6	0.000996558	C14H20N6O5S	-H(-)	100	S-Adenosyl-L-homocysteine	S-Adenosyl-L-homocysteine; S-Adenosylhomocysteine
162	386.999	0.804771	7771.43	0.000714435	C9H14N2O11P2	-H(-)	100	dUDP	2'-Deoxyuridine 5'-diphosphate; dUDP
163	397.13	0.54732	4463.43	-4.79779e-05	C15H22N6O5S	-H(-)	100	S-Adenosyl-L-methionine	AdoMet; S-Adenosyl-L-methionine; S-Adenosylmethionine; SAM
164	401.016	0.732669	6518.95	-0.000478337	C10H16N2O11P2	-H(-)	100	dTDP	Deoxythymidine 5'-diphosphate; dTDP
165	402.011	0.755471	12505.3	-0.000264614	C9H15N3O11P2	-H(-)	100	CDP	CDP; Cytidine 5'-diphosphate; Cytidine diphosphate
166	402.995	0.883536	37562.4	-0.000115164	C9H14N2O12P2	-H(-)	100	UDP	UDP; Uridine 5'-diphosphate
167	433.332	0.495225	4815.55	6.88229e-05	C27H46O4	-H(-)	100	3alpha,7alpha-Dihydroxy-5beta-cholestanate	3alpha,7alpha-Dihydroxy-5beta-cholestanate; 3alpha,7alpha-Dihydroxy-5beta-cholestanoate
168	481.977	0.869227	26942.6	5.12298e-05	C9H16N3O14P3	-H(-)	100	CTP	CTP; Cytidine 5'-triphosphate; Cytidine triphosphate
169	482.962	0.830146	25414.8	-0.000317254	C9H15N2O15P3	-H(-)	100	UTP	UTP; Uridine 5'-triphosphate; Uridine triphosphate
170	487.1	0.778238	17493.2	2.60306e-05	C14H26N4O11P2	-H(-)	100	CDP-choline	CDP-choline; Citicoline; Cytidine 5'-diphosphocholine
171	489.992	0.80088	4141.3	0.00151269	C10H16N5O12P3	-H(-)	44	dATP	2'-Deoxyadenosine 5'-triphosphate; Deoxyadenosine 5'-triphosphate; Deoxyadenosine triphosphate; dATP
172	490.977	0.763582	8383.56	0.000918378	C10H15N4O13P3	-H(-)	100	dITP	2'-Deoxyinosine 5'-triphosphate; 2'-Deoxyinosine-5'-triphosphate; dITP
173	503.162	0.736892	12720	-9.59862e-05	C18H32O16	-H(-)	100	Trisaccharide	6G-alpha-D-galactosylsucrose; D-Gal alpha 1->6D-Gal alpha 1->6D-Glucose; D-Gal-alpha1->6D-Gal-alpha1->6D-Glucose; Gossypose; Manninotriose; Melitose; Melitriose; Raffinose
174	505.989	0.862244	95057.3	-0.000266614	C10H16N5O13P3	-H(-)	100	ATP	2'-Deoxyguanosine 5'-triphosphate; ATP; Adenosine 5'-triphosphate; Deoxyguanosine 5'-triphosphate; Deoxyguanosine triphosphate; dGTP
175	506.97	0.803986	9755.8	0.00228199	C10H15N4O14P3	-H(-)	13	ITP	ITP; Inosine 5'-triphosphate; Inosine triphosphate; Inosine tripolyphosphate
176	521.983	0.750512	12368.8	0.000520447	C10H16N5O14P3	-H(-)	100	GTP	GTP; Guanosine 5'-triphosphate
177	539.996	0.731682	5994.7	-0.00163741	C10H18N5O15P3	-H(-)	36	Formamidopyrimidine nucleoside triphosphate	Formamidopyrimidine nucleoside triphosphate
178	558.064	0.882144	9275.86	0.000271867	C15H23N5O14P2	-H(-)	100	ADP-ribose	1-(5-Phospho-beta-D-ribosyl)-AMP; 1-(5-Phosphoribosyl)-AMP; ADP-D-ribose; ADP-ribose; Adenosine diphosphate ribose; N1-(5-Phospho-D-ribosyl)-AMP; Phosphoribosyl-AMP
179	563.068	0.775998	6546.78	4.32654e-05	C16H26N2O16P2	-H(-)	100	dTDP-hexose	dTDP-D-galactose; dTDP-D-glucose; dTDP-alpha-D-glucose; dTDP-galactose; dTDP-glucose
180	565.048	0.876123	232669	-5.93234e-05	C15H24N2O17P2	-H(-)	100	UDP-hexose	UDP-D-galactopyranose; UDP-D-galactose; UDP-D-glucose; UDP-alpha-D-galactopyranose; UDP-alpha-D-galactose; UDP-alpha-D-glucose; UDP-galactose; UDP-glucose; UDPglucose; Uridine diphosphate glucose
181	585.312	0.708727	5912.33	-0.000194147	C30H52O7P2	-H(-)	100	all-trans-Hexaprenyl diphosphate	Presqualene diphosphate; all-trans-Hexaprenyl diphosphate
182	604.07	0.79335	25744.2	0.000107612	C16H25N5O16P2	-H(-)	100	GDP-hexose	GDP-D-mannose; GDP-alpha-D-mannose; GDP-mannose
183	606.074	0.8939	124904	0.000184863	C17H27N3O17P2	-H(-)	100	UDP-acetyl-hexosamine	UDP-N-acetyl-D-glucosamine; UDP-N-acetyl-alpha-D-glucosamine; UDP-N-acetylglucosamine
183	606.074	0.8939	124904	0.000795214	C16H25N5O16P2	-H(-) [+2]	33	GDP-hexose	GDP-D-mannose; GDP-alpha-D-mannose; GDP-mannose
184	611.144	0.793348	50255.6	0.000252748	C20H32N6O12S2	-H(-)	100	Glutathione disulfide	GSSG; Glutathione disulfide; Oxidized glutathione; Oxiglutatione
185	624.298	0.613296	3891.62	-0.00232545	C30H47N3O9S	-H(-)	12	Leukotriene C4	LTC4; Leukotriene C4
186	665.215	0.577767	4256.51	1.31361e-05	C24H42O21	-H(-)	100	Stachyose	Stachyose
187	766.107	0.779492	3804.94	0.000790194	C21H36N7O16P3S	-H(-)	100	CoA	CoA; CoA-SH; Coenzyme A
188	784.149	0.763231	4981.3	0.000526181	C27H33N9O15P2	-H(-)	100	FAD (ox)	FAD; Flavin adenine dinucleotide
189	808.118	0.752892	3763.58	0.000442917	C23H38N7O17P3S	-H(-)	100	Acetyl-CoA	Acetyl coenzyme A; Acetyl-CoA
190	822.133	0.821118	858.209	0.000727913	C24H40N7O17P3S	-H(-)	100	Propanoyl-CoA	Propanoyl-CoA; Propionyl coenzyme A; Propionyl-CoA
191	837.37	0.468972	2113.93	-0.00141675	C49H58FeN4O5	-H(-)	13	Heme O	Heme O

## Sheet: intensities
ionIdx	ionMz	0001 / burnin	0002 / burnin	0003 / burnin	0004 / burnin	0005 / burnin	0006 / burnin	0007 / water	0008 / water	0009 / ctrl	0010 / ctrl	0011 / glu_MDH2	0012 / glu_MDH2	0013 / glu_YGR239C	0014 / glu_YGR239C	0015 / glu_PEX31	0016 / glu_PEX31	0017 / glu_ULI1	0018 / glu_ULI1	0019 / glu_DAL7	0020 / glu_DAL7	0021 / glu_Control-his3d-GFPdC	0022 / glu_Control-his3d-GFPdC	0023 / glu_Control-his3d-GFPdC	0024 / glu_Control-his3d-GFPdC	0025 / glu_NPY1	0026 / glu_NPY1	0027 / glu_PEX3	0028 / glu_PEX3	0029 / glu_TES1	0030 / glu_TES1	0031 / glu_HFD1	0032 / glu_HFD1	0033 / glu_DYN2	0034 / glu_DYN2	0035 / water	0036 / water	0037 / ctrl	0038 / ctrl	0039 / glu_PEX15	0040 / glu_PEX15	0041 / glu_FAA4	0042 / glu_FAA4	0043 / glu_PEX21	0044 / glu_PEX21	0045 / glu_ARF2	0046 / glu_ARF2	0047 / glu_SYM1	0048 / glu_SYM1
1	59.0132	7592	7263	9255	9587	19673	12503	7314	6965	90749	119570	73168	83336	97321	117096	108180	135106	90613	103935	107175	123275	95986	116541	70590	87644	78852	100307	80353	90214	97562	125928	94080	111006	94596	114982	43111	27214	99949	127811	120658	150748	103133	121745	111472	140608	101454	111815	95852	119676
2	70.0294	560	868	1224	1291	2641	1685	1105	583	3530	4464	2770	3597	4744	5600	4917	6588	3635	5480	5681	6478	4011	4308	4093	5692	4152	4954	4787	4443	4833	5388	5702	7420	4515	4852	2778	1420	3956	5072	5164	6188	4848	6086	4260	6649	4506	5757	4225	5423
3	71.0134	2714	3395	4421	3406	9703	6392	3333	3451	55424	78248	46645	59603	62444	76426	70270	83071	54426	65903	67483	76283	58595	71178	44928	53390	43662	55230	47353	52130	62099	76122	56453	70669	54568	68834	23714	13893	63806	87433	73849	98452	65389	79496	69564	89692	59889	66771	52313	65789
4	72.9929	568	942	1696	2103	7334	3235	1535	1135	2190	3142	2664	3732	4943	3991	3849	3262	3861	4079	6716	5435	3554	4373	2749	3418	2952	2653	4029	4217	3424	3992	3630	3924	2997	3891	2357	2062	2312	2939	3460	3150	3926	3518	2924	3764	3230	3761	3262	4101
5	73.0292	3253	3950	4142	5757	10824	8377	5316	3563	37633	52209	33496	28902	35491	41854	37773	43923	30880	32602	34790	40750	29829	36045	27601	32896	22192	25497	27578	27864	29004	37977	31219	36299	30233	35723	16204	11225	39664	56209	38521	44414	32973	39376	35404	40403	34256	36062	28163	32089
6	74.0245	901	1193	1419	1955	4094	3214	1366	1389	44367	62807	32156	34577	42748	56640	47400	59999	35814	47689	50813	54722	36923	48320	28782	36491	27537	33323	29069	35864	43809	67043	46409	56244	38529	47611	14909	8924	46303	64788	48488	67658	40121	59441	49195	62537	45579	55641	31452	40755
7	75.0085	701	974	1129	1258	5912	2211	1314	1067	2252	2444	2907	3089	4789	3404	4372	3501	3799	4962	4926	5414	3545	4478	3283	3996	2921	4357	3727	3547	4169	4652	3656	3960	3562	3845	3391	2361	2052	3558	3742	3624	3338	3630	4167	4027	3696	4123	3690	4215
8	85.0292	5955	5757	5475	5518	10844	7128	5059	4237	33493	46101	47473	61146	72158	85399	86734	112580	73115	86833	81269	94286	75339	95034	62503	72731	66718	85700	63434	67995	80971	105624	80867	93738	76901	92442	37467	22037	41191	49994	76898	112037	78725	98762	97214	118211	78860	86873	72898	94535
9	86.0246	440	440	971	323	3532	1522	384	426	2125	2191	1835	3357	2524	3006	1938	2528	2351	2716	2725	2966	1850	3005	2532	2414	1640	1666	1580	2115	1936	2364	1672	2764	1824	2677	979	653	1684	2187	1781	2361	1925	2939	2406	2202	2031	2711	1851	1678
10	87.0086	2837	2908	4285	4178	12419	7528	3055	4063	9615	13739	24087	25738	22131	23765	20250	22559	19653	27550	23707	27529	16722	19716	14407	18579	12584	12951	16254	17210	19209	26075	22798	27112	18295	25491	10639	8677	11295	15051	16694	22341	15675	20389	20563	26723	18874	20712	13079	12800
11	88.0402	1174	1166	1155	1635	5883	2820	1139	1157	47035	63888	25692	26844	28450	29936	24861	36094	21962	27812	26374	30593	19808	27239	16151	22687	13965	17023	17268	20449	21476	29674	21321	29474	20716	28395	7868	6065	48164	67141	33959	37366	22344	27509	22838	30405	21778	25701	17941	20376
12	89.0242	33086	37386	53899	44305	94628	65425	38396	35043	68931	87923	62796	83485	103028	113616	115508	142872	93565	109716	124986	120769	96077	110581	77166	88571	83454	94932	91362	94559	98305	118246	93006	102533	84560	106837	58510	53653	75673	95789	90755	131205	84020	102676	98744	127756	92006	100805	86978	115192
13	91.04	552	401	811	570	3167	1596	625	408	6212	7621	2742	2078	1997	1887	1232	1227	1023	1451	1781	1380	761	1084	1170	1638	807	858	1505	926	1051	1122	1153	900	964	1204	964	783	5640	9199	3421	1949	1387	1122	1443	1281	1447	1186	786	708
14	93.0344	73994	78980	86064	79670	120338	99397	77121	85768	75369	75261	79949	85217	83388	77492	74754	71217	76428	75906	78331	75675	74832	73745	83662	80187	78021	77355	78651	78797	76064	74395	76176	79053	73794	74345	80180	86901	72361	71854	72405	72108	76731	73534	76045	70514	69816	76799	74688	72065
15	101.024	9439	9402	12045	11959	19734	14611	10605	11801	59972	78393	63596	75439	80463	102834	105412	123225	81699	99201	93815	107362	85373	103439	70507	81882	68529	86141	72140	80428	83249	111936	86501	102884	84700	101315	42360	29495	68871	95654	92226	129622	89470	110632	103951	128235	87257	100789	78367	102065
16	102.056	25543	25911	31575	29089	59459	40382	28667	26937	640178	939411	532827	548353	512291	610083	393082	449257	394213	542424	490553	587589	352147	415928	333030	478327	202050	169014	254169	352356	404152	597721	445542	595512	391449	536438	190366	112397	665360	966769	518139	586625	394120	553433	381523	473313	390116	510148	214331	189205
17	103.04	6273	6363	10304	7592	17833	11093	7770	7475	18826	26264	15227	13769	12719	10180	11701	10266	11066	14456	13166	12140	9991	11109	11551	10670	10184	8075	12000	11650	9135	10707	10136	11431	10707	11254	8774	8611	23446	27899	11670	11070	9773	11013	9884	10638	10240	10460	7880	9054
18	104.035	2262	3523	3670	3668	8041	5575	2975	2660	54469	73522	53061	71485	78529	113204	102243	126929	82047	101437	95270	116793	88241	109980	67241	83148	69457	96639	66256	72229	88601	131996	91973	113936	84527	113298	31405	17594	60859	77002	81146	137962	89692	125161	105375	140823	85648	104869	74476	107421
19	105.019	1439	2258	7799	6070	30249	19657	7570	6360	7354	7222	8707	12857	16445	11452	12005	10310	12984	13481	18422	13967	10773	11236	10901	12781	13500	11531	16587	12766	12329	11151	10787	8904	11901	9572	10937	13552	9315	8059	9155	7996	9054	8239	9253	8084	9638	8200	10027	9751
20	109.04	7989	9537	10131	9081	14140	11416	10824	10026	33570	45549	33657	36573	34876	37187	27539	30172	26698	36671	34842	36975	25811	25740	24506	32640	20433	20318	20512	23682	28398	35072	30834	35618	28955	33868	19025	14964	34333	50522	30014	30456	24551	32954	27340	32169	23943	28104	20409	18298
21	111.02	7114	6813	17281	11918	58955	30839	11503	8881	32842	40050	626553	801053	1402900	2039290	1940305	2271722	1183834	1248673	1545563	2108482	1619167	1974272	1344944	1712692	853260	877220	957589	1225151	1205210	1577120	1176967	1461243	1330530	1859463	521968	242301	109084	81523	998704	1533697	1363166	2087149	1544246	1727404	1443888	1876033	886030	915072
22	112.04	4566	3962	6236	5410	16748	8725	4861	4880	7749	9876	7102	7691	12404	10069	10681	10740	8224	10365	12668	12125	8263	10192	8296	10416	8759	8100	8164	8186	8483	10663	10093	8546	9672	8460	7802	7852	7636	7023	9061	9729	8199	9366	9782	9786	8820	11328	7960	7406
23	112.051	1412	1315	2315	1997	6993	4048	1934	1574	3118	4198	3505	3384	3266	3279	3873	3196	3402	3623	4813	3506	2503	3416	2751	3646	2608	2501	4529	3510	3297	3723	2639	3223	3659	2502	3975	4328	4252	5254	3353	3082	3364	3328	3197	2645	3128	3384	4121	3190
24	113.024	8628	11187	12194	12905	22225	15901	11284	12069	137808	175891	174551	238045	289931	381222	386908	482307	310100	360163	350741	413323	341631	418456	244686	286038	285924	384623	280155	307290	339333	460055	345139	406476	326731	412245	147861	79014	155443	195527	313237	479938	336470	419261	406209	506936	343487	379556	331341	432533
25	114.056	11120	14118	18863	14427	49486	30004	12589	10344	943542	1277805	919970	1105343	1234403	1594004	1391285	1745297	1175710	1490129	1396055	1703514	1242713	1528738	931728	1129559	850638	1072111	925360	1125207	1261431	1778499	1323985	1676274	1243220	1709043	497770	247878	1004597	1347685	1270861	1809224	1290105	1679047	1648757	2172902	1321793	1522565	1027853	1281634
26	115.004	11221	14805	21213	20502	58376	36493	20506	19905	92139	126279	105366	121221	94505	100170	71813	84353	71594	88790	90865	99742	75707	78554	68367	82462	47231	38580	61518	76109	76422	86178	80144	89348	73930	86918	54234	42483	109284	144263	84772	82998	73527	87077	85178	104140	79281	91319	53274	44218
27	115.04	15901	16083	21232	18452	37566	25342	14772	15103	20475	22267	24268	28182	30414	33521	25915	26027	27227	30412	36225	32284	27203	26798	25035	29929	23334	19659	27250	28655	26561	27565	28140	28756	28588	27785	24153	24153	21265	23217	24929	27071	23611	26484	25078	26691	27550	31024	24300	20391
28	116.035	2326	2072	4444	3656	15491	7693	3295	2096	10077	12822	5731	8092	8992	9144	8164	8124	7039	8918	10190	9481	7573	8824	5972	5939	4575	5301	7567	7977	8788	9045	6606	8490	6619	6568	3742	3289	9759	13104	7955	8231	7056	7812	8222	8545	8307	9338	6406	5730
29	116.072	14527	18128	37323	28375	102734	56122	22590	17602	1108445	1526153	909801	1070435	1231308	1639977	1490462	1944248	1147248	1425453	1396180	1686444	1228650	1574208	857420	1061448	883893	1186355	930562	1066445	1244920	1798163	1281396	1669786	1190596	1586986	460775	233786	1154444	1596064	1433411	2109680	1277171	1668593	1542077	2029175	1255697	1468015	1059651	1409636
30	117.019	18847	22922	35308	34007	94381	63447	32671	33414	419469	545024	271745	224651	218392	231494	195720	200580	170826	188899	199186	215803	163416	160194	151869	189621	114139	95023	126825	136237	155186	173651	166035	184018	160202	173620	104268	79235	415302	531119	259989	208869	181520	197829	186582	194774	180854	192969	120370	106404
31	118.051	7692	8355	8390	8492	13275	8651	6233	5666	224747	324836	154194	182482	223644	300672	249469	321015	188456	243816	261392	318218	215125	263421	150345	196120	140991	184780	157020	192194	232704	350511	239366	320540	205032	277073	77104	41779	235296	330664	242781	367095	227012	322954	259500	351411	252480	305056	183353	246841
32	119.05	57327	54357	56012	53540	56070	57360	48514	52870	52999	61615	60635	66071	74015	78483	58090	60459	58928	68109	61617	64943	52697	56666	46225	53856	41641	45319	51397	58025	56585	72542	61124	71124	52565	65585	52061	62679	54591	65152	51031	62106	55201	69077	63682	76779	58922	62697	44043	49394
33	120.013	938	1202	1183	854	1455	1584	1587	1118	7963	10295	9287	10814	12838	17071	16317	23831	14467	15543	16632	18949	13853	20128	11234	12043	10673	14883	12483	13247	12695	20458	13781	17933	14232	19734	8967	4904	7978	10399	13048	21664	13989	17970	19057	20850	14013	16261	14602	18676
34	120.046	3128	2345	5932	3415	26263	11057	3763	2909	3442	4839	5254	5678	9358	6779	5896	5750	6090	6147	8810	6091	5025	5054	4762	5602	5333	5658	7888	5707	6077	5216	5340	4648	5537	5155	5060	4934	4699	4641	5936	5205	5594	4652	4964	5068	6579	5702	6469	6370
35	121.029	47403	51262	68132	60085	132963	86838	53306	56584	56215	56754	57720	66206	76452	64524	61086	58611	69617	67645	79472	66854	65461	61883	60848	61913	63121	60471	73270	66211	64461	57096	57371	58074	59904	53370	65484	67875	57901	60670	61374	56271	60203	52822	55178	54847	64231	58866	61854	65086
36	121.04	7016	6572	8520	7667	18150	11841	6872	6414	8793	9081	8786	10562	10870	11844	9442	10093	12275	11733	14382	12790	11029	10734	11137	11619	9314	9649	11082	10336	10979	11204	11495	11876	10535	10330	10967	9856	9157	9903	10535	11653	10703	10694	10281	10862	11679	12014	11275	10151
37	122.025	9729	8444	11091	11270	20466	14274	8278	8344	6113	9794	13392	13184	17738	18484	16969	19583	14174	16468	18567	17123	16555	18211	14857	14084	15330	15064	17243	19066	15270	18287	17261	17796	15970	20350	15557	11756	11091	10655	15435	21775	16772	19456	18605	21505	18233	18979	17801	16904
38	127.051	9563	12959	12570	10291	30059	16926	9723	9366	226250	323011	155597	147167	144347	175943	133457	162013	117410	143022	138076	158386	108615	130158	103272	134276	78478	85767	81714	98132	115618	168562	130244	165591	109469	139117	55684	32352	231563	330713	172717	190443	122426	147862	114586	153042	115202	131160	85237	101550
39	128.035	61792	60200	104139	84412	388931	200272	93788	76363	1483242	2105343	1203876	1377200	1497718	1870892	1474879	1818990	1233559	1633503	1591706	1889328	1209529	1449989	958453	1256730	816808	941937	938947	1133001	1282819	1882910	1390668	1831124	1258177	1668011	556003	332069	1533062	2207258	1506510	2000189	1282493	1719359	1410331	1820357	1301500	1568411	958335	1118799
40	129.019	8509	13462	17966	16125	77575	44406	17355	16627	128704	170746	114078	101208	79848	70451	51915	46132	65250	84444	81468	75808	49519	45614	48035	59148	41139	30371	53683	56184	62229	71698	69473	80606	64116	67640	46308	38069	136399	178621	81718	59699	51539	59217	61995	66408	59052	55467	37181	32944
41	129.055	26797	25428	38451	32587	58459	36174	22403	21536	32576	39291	31425	35672	47571	39125	40533	39125	35561	42980	50013	38900	34414	34606	29375	29936	32028	28810	41904	35066	39918	42043	35532	28574	32981	31540	31039	33956	36503	41744	33917	34256	31336	28970	32067	31425	31216	29673	28818	25570
42	130.051	2483	2391	6775	4491	26506	12852	4717	4118	16569	21782	15973	21055	29374	29379	28141	33721	25300	31204	35561	36195	29233	35508	26038	35695	18867	17420	22129	25512	26593	31304	26434	33610	25526	30541	16639	11298	18366	22657	22200	28924	21760	27415	26407	31782	29426	30518	19273	16880
43	130.087	42333	56497	122530	87699	406240	201998	70665	51434	10491954	14826960	4262855	2863217	2704051	2977497	2752224	3552066	2023474	2493165	2508084	2887466	2117659	2759655	1396279	1698637	1723269	2387183	1688345	1849791	2094178	3034803	2148834	2792204	1986608	2693317	787415	440077	10573254	15204663	5469426	5065188	2561177	2970369	2786219	3731363	2259907	2658089	2232202	2969887
44	131.046	4899	6573	8758	7214	19643	13043	6195	7645	141596	203215	129158	155968	180192	240501	223078	302816	181125	217422	217531	248865	191098	238065	140243	174107	155958	200706	147677	170190	187765	272460	189046	251618	174834	245179	73354	44101	153237	212110	197785	298272	188490	258920	220329	302484	192449	228771	188290	246454
45	131.083	15268	20299	37162	34259	84344	61895	26947	27810	857626	1161186	718361	771915	687891	818054	637631	741409	647045	831249	714992	855424	532670	607673	469463	587166	318471	341697	392262	513597	673826	935785	767102	926564	653092	774836	293046	216074	882288	1174017	692798	745359	528123	680291	702137	867780	581483	640008	357058	379075
46	132.03	8483	12815	13505	10746	42326	28117	12241	11359	698972	1046365	486704	432852	489921	662758	580532	752357	430299	538613	548783	673314	458980	587677	376699	496584	305702	381658	336795	408903	443097	692270	480660	649266	453187	651714	199288	116106	747834	1120190	673855	905573	500443	673645	549361	756429	515243	636686	370260	472179
47	133.014	12916	21275	26317	29448	52474	43384	25423	30906	383263	541195	485521	573322	403358	412601	287976	285417	285958	342544	331487	352317	283416	294047	263643	319606	144212	103583	192698	274049	283794	330972	300803	352524	283949	333083	174383	134317	461045	590929	320249	310320	257758	292059	342084	402479	342365	353317	151525	99216
48	133.051	10217	10729	32944	21409	123106	60388	20015	14866	151700	183871	137930	156681	177309	174758	169479	184762	148431	160087	181966	181117	173488	202967	168586	209360	94871	76639	139147	149781	160515	168597	144886	160918	156514	175228	98792	74973	157648	192304	165502	174181	151704	171819	157681	161045	174542	181292	110263	90542
49	134.028	1646	1993	3089	1546	10865	4338	2105	2223	6214	8500	10137	9735	9557	11063	11277	13256	10934	10798	10768	11315	10698	11548	9771	10581	9333	12618	11168	10316	11727	11214	10672	12248	11530	12291	5932	6423	6686	8643	8744	12010	10796	12848	13122	12132	10860	10286	12691	14711
50	135.031	5240	6901	12503	9707	39005	22397	8552	8450	32088	37176	41023	59182	65530	76655	59741	64813	54791	67665	69936	72364	46449	47194	48458	63245	32625	32020	39786	43929	87791	131424	72441	82272	56219	62623	28094	21916	34539	40498	43290	58476	44844	55545	59400	65590	51195	50462	31035	32487
51	136.04	11703	10473	14256	13346	40285	24591	12731	9015	139889	200285	69876	65520	74172	85363	68724	96909	57589	71053	67669	72637	55994	67938	46306	53729	41770	49992	48767	56227	58984	79801	63901	75332	55653	76508	28033	20663	145292	200816	93623	108577	64757	87583	71344	91037	62036	76177	53893	60707
52	139.976	61672	73043	66688	75834	63717	80910	89468	93569	69646	63765	74013	69392	65032	62853	63128	64053	69879	67515	64165	65302	67671	64574	72564	72592	72152	72108	73632	67710	70288	63085	72242	67067	71718	63932	75348	87024	75698	67045	71195	64552	71025	61400	64783	61931	66066	67224	70701	67649
53	144.066	2388	2974	4423	3637	18468	9657	3441	3199	10303	13858	9985	9226	12998	12172	10587	13500	9551	12249	14869	12529	10709	10879	9027	11849	6871	6226	10118	11442	11112	12305	9829	11277	9586	10867	6554	5940	10077	13199	9568	10138	9921	11422	10588	11160	11319	13311	7924	6695
54	145.014	3329	5479	6010	6763	11308	10292	5847	6648	29145	36781	23389	20593	18819	20260	15725	18281	15500	19145	19320	17759	14647	16291	14930	17518	10114	7591	13937	15585	15606	17839	17212	19111	15129	18324	11189	10510	31720	38428	21096	18760	15019	17639	16838	19123	14814	17115	10243	7665
55	145.062	6819	8175	13606	11976	45914	27021	11608	10407	1921008	2755846	1146207	1069169	1029785	1263487	969649	1200305	785172	1027802	980169	1177200	755256	895978	648147	901673	496311	572510	520135	633120	802915	1203023	872016	1150225	759948	1012898	304869	165083	1910624	2780278	1309852	1403054	826260	1072841	825170	1055837	782999	975107	566047	662989
56	145.098	11322	31239	72617	63399	198035	136265	43604	50034	319011	430142	461994	591076	660936	795799	675046	788812	677574	836688	770126	885134	649794	738658	551060	656502	495058	542224	513787	586400	686449	867172	722958	839032	668536	803715	355523	272889	407356	516233	561963	759670	602568	751568	764690	917900	679923	739620	538202	614784
57	146.046	9955	14575	21756	19556	124250	71084	23158	19558	3861092	5762086	3091798	3239968	2877081	3544493	2176946	2605477	2214885	3301710	2986332	3563188	1977546	2300759	1821817	2695396	1018761	874959	1398682	2030326	2325389	3612502	2640839	3548415	2278511	3170946	953432	507086	3917809	5875905	3118367	3544004	2208125	3172185	2198657	2812272	2230800	2986259	1144473	1034432
58	147.03	9357	14324	21026	19080	53766	36634	18117	16548	299216	410707	174455	145913	110041	108964	88832	95207	106237	144134	138818	130587	92732	80266	78385	98484	56371	48655	75528	99135	99924	110620	99619	112345	100378	117696	68153	55557	311919	417783	162008	134284	104859	110447	99261	99804	102609	106521	60560	49711
59	147.066	8972	8731	21736	15307	98929	48131	17264	17676	162751	204973	109632	105378	126544	133350	105734	114420	95713	117913	142357	146540	99275	103447	90644	109036	62098	47349	82574	94209	118487	137284	117483	126613	100384	110201	56217	42477	157454	202510	125214	122887	109342	123673	112720	123501	115852	127428	61387	52835
60	148.044	2769	2546	2597	1745	9056	4790	1408	1398	113032	146557	146276	204105	270436	366961	337106	454911	252716	311728	299965	379457	275460	365137	194304	244705	199113	276953	199376	241560	286225	417122	292377	365368	254358	355142	91852	45227	121276	161969	266794	465067	280289	378757	334454	453225	278652	333225	250175	333406
61	149.046	2645	2891	4031	3523	14460	8728	3642	3341	14608	20179	18064	20434	28509	34658	36439	43843	27965	33526	33280	38261	28365	36034	19594	25816	21436	29045	22942	25404	28600	38824	28157	34854	26117	34801	13040	9560	16978	22312	25138	44527	28743	39017	37766	45533	29556	31309	25242	35960
62	149.097	5014	4461	5929	5560	8035	5390	4492	4568	4096	4405	5047	4272	6224	5351	4866	3926	5157	5368	4865	5150	5406	5680	5131	4340	4360	4315	5448	5280	5826	4937	4340	4459	5424	5753	5225	6024	4763	3788	5168	5149	4723	4535	4550	4757	5944	3638	5368	4514
63	152.002	881	653	1334	997	4596	2446	908	971	987	635	1544	1553	2297	2075	2163	2762	1486	2331	2966	2761	1994	3043	1370	1874	1740	2120	2026	2343	2354	2734	2046	1985	1826	2381	1424	1684	1076	1471	2457	3567	2373	2550	2825	2464	2466	2820	2535	3143
64	152.035	11547	6999	15100	9778	64243	23004	9340	6877	19522	22033	17722	17044	35655	19501	20845	17025	24770	21555	38059	25647	22891	22367	21211	20459	22141	15286	35416	21224	28964	20562	20494	19109	23813	17949	26067	28954	26745	33581	29895	22632	23959	19384	20533	17359	24210	18355	24477	17237
65	154.062	8351	9193	13848	11905	25595	17644	8360	8052	1726814	2310384	807218	829363	891536	1085453	971633	1199125	760987	973666	931311	1125021	794265	1002849	573532	708266	568420	748641	586129	707799	891387	1334870	912231	1160586	782703	1065000	357435	289435	1856393	2582341	1202461	1590397	908152	1198682	1060738	1356571	921535	1149390	748090	958684
66	155.01	6250	7438	9114	9160	18809	10447	8219	9869	21178	25490	73083	63554	192665	293360	270505	337562	122584	96798	206792	314982	235187	298150	200483	262067	70565	34488	96057	147538	94387	114089	94168	110969	139832	211150	63290	35078	25983	25767	92251	109878	147986	248624	148350	144746	168992	241543	60211	28609
67	157.051	8159	10223	13081	12342	43101	25289	11280	11513	20439	24102	26028	28332	33677	35335	27733	26447	30690	30230	38455	40031	29280	27125	30030	33532	21218	17791	28973	31200	27850	29818	34291	30479	32231	27838	21690	21676	21720	24403	25716	24442	29763	34078	28109	25889	32889	40031	21084	18521
68	159.03	6069	7471	9156	10223	19812	13488	8300	8820	17364	21691	18439	17969	17184	17392	16413	18218	19514	19808	21067	20610	18895	19547	16473	19105	17033	18495	18575	18347	16352	17610	18179	17890	16641	18635	17814	15918	17631	20633	17970	19693	17412	18214	15579	18297	19606	19351	19140	17595
69	160.061	1818	2201	4064	2868	10002	5835	2779	2196	63650	82444	37229	28974	30799	33808	23877	25636	19245	23164	30484	37800	19228	23864	19020	24117	10661	8778	15201	19100	24277	36499	25344	31117	20810	26103	9940	6809	59787	80248	36084	34771	24890	32782	23522	27207	25253	31552	11640	8998
70	163.04	19455	22400	23029	21522	29912	28027	22188	25184	26968	29104	26730	32581	30927	32912	33629	36345	32416	33871	32720	35267	31599	34307	32088	30637	31398	31891	31395	31410	32619	36469	32093	35779	32633	33792	29923	27019	27995	28716	30605	34375	34520	33133	32863	38122	32995	33716	28905	30840
71	164.038	7757	5352	11046	7661	77765	35495	8735	5019	47738	58505	42361	48748	65734	70630	64357	81506	57054	67434	75791	77666	58021	71315	46440	55664	58867	75158	58435	54761	62123	75086	59307	67363	56377	69543	32957	23512	53639	67910	67780	95483	64384	72808	73083	92246	60669	66888	75810	89203
72	164.071	15178	17401	33951	25788	131314	73042	24602	16563	472328	648191	719993	1042949	1276224	1724831	1660715	2162710	1258589	1607368	1497834	1817167	1321952	1757099	947053	1176417	1079316	1512954	1011642	1142507	1338281	1954278	1391202	1820779	1284742	1772764	466295	234053	533891	721739	1285673	2265744	1385105	1864658	1662119	2286332	1309989	1522000	1291526	1821055
73	166.051	4472	4485	5368	3408	12750	7976	4903	4076	6443	7386	6966	7852	8921	9594	8454	8303	7873	7973	9704	9078	7183	7851	6491	7931	7400	6800	9042	7694	8266	8314	8136	9195	6629	7917	6001	5630	7104	8011	9164	9680	9788	9844	8807	8679	8117	8611	8055	7616
74	166.965	394	566	499	509	1391	883	657	552	507	661	1138	1537	2565	3083	2966	3655	2490	3341	3200	3859	2406	3696	1972	2782	2591	2966	2850	2983	2514	3003	2185	2988	2407	3289	1221	997	574	730	1844	2616	2417	3095	2251	2912	3032	2634	2666	2837
75	166.975	1129	1267	1309	1441	2863	2359	1546	1180	2112	3372	3197	4712	5688	7091	8019	9179	5346	8719	7039	10464	5460	9460	7018	7667	5493	4772	5166	4994	4599	9663	5186	7776	6565	6989	3947	3450	3212	3118	5230	8530	6722	8179	7465	8869	4729	8318	6004	4681
76	167.036	32313	27203	54528	41956	62753	42970	33023	29304	41500	47739	41282	42385	48279	38729	35322	33134	37239	40155	46438	36271	32039	32811	34941	35968	36508	31327	37396	33004	32965	28990	33060	30482	33475	29190	36289	38148	41527	42495	34970	24897	32866	29098	29218	26460	29404	28726	31131	28862
77	167.071	12399	11101	12835	12036	28206	18039	12076	12683	13638	14888	13440	15884	16131	13738	14000	11497	14761	14348	15953	15239	14000	14056	12622	13961	13134	14004	15249	14138	13751	14660	13540	11859	12925	11807	14589	15334	13026	14810	12895	12664	12493	13536	13851	11764	13416	13421	14447	13019
78	167.082	2377	2427	2725	2966	8293	4485	2487	2275	4403	4888	3639	5510	8015	7479	6718	8353	6825	5733	8469	7992	7232	7422	5661	7067	5296	5635	6137	6310	6070	8513	6588	7815	5711	6897	4583	3905	3885	5523	5676	8506	6250	6339	7233	6428	6481	6906	5434	7783
79	168.066	2497	2669	3735	3630	7974	5125	2251	2128	36987	46413	22865	24051	28863	34043	36281	38482	29307	30926	34750	39353	30462	35023	23410	25145	21867	26993	22356	25138	32605	39298	29860	34968	29013	35378	13808	8127	39557	47476	36692	41819	32700	34759	35237	39823	32997	34669	26046	31940
80	169.05	10356	11717	11214	13305	20134	17059	12274	11051	16173	17622	16523	16603	14807	14367	15388	12709	16290	14813	15769	14392	16114	14270	15836	16555	17894	15433	16781	15503	16643	14459	15572	15492	15922	14543	17085	15727	17005	18496	15741	13353	14777	14480	13596	13189	15642	14596	14376	14280
81	171.007	3866	4567	4883	4600	10147	7529	5629	5531	10869	14620	14599	17155	17482	17825	14822	16905	12835	18469	17484	18917	13469	15211	13316	15979	11073	10122	13040	15594	14638	19543	15643	17618	13701	18257	11007	8542	11630	15820	13268	13661	11564	16226	14544	17564	14706	15048	11116	11349
82	171.03	4736	5589	6271	6310	13132	10472	7537	7143	9535	9131	10027	10341	9673	9352	8915	8986	8189	10002	10013	9137	9124	9547	9120	10233	8638	9256	10407	9782	8583	9442	9194	8619	9332	9086	9543	9289	8198	9844	8876	8581	8471	7462	8747	8708	8109	8840	7970	9637
83	172.061	1522	1726	3770	2004	10885	5471	1993	2231	17031	22308	11732	12331	16589	19179	15642	15395	13984	15597	18252	21913	14889	15296	13010	18930	8049	6580	9918	12727	11575	18794	14921	20053	14357	15983	7176	4043	14420	19318	13346	15416	15912	19780	15916	20778	16694	21021	9059	6991
84	173.009	2493	3113	4271	4900	9886	6683	3450	3759	14361	16865	96608	128836	85598	88198	48780	44042	104941	174927	118475	123654	66889	61658	67051	102536	35899	28496	52685	72809	94117	118636	101204	133650	87456	118442	42696	23900	18279	16870	30947	34120	43323	66249	89412	99336	61299	60478	25996	18700
85	173.045	5742	7036	9557	8860	31888	16505	10957	8861	15088	14099	13292	15425	19483	15788	16008	14871	15930	17128	18035	15953	15612	16158	15141	16710	14915	16723	17984	17385	16267	14939	15308	14681	15637	15323	14957	15076	15099	15310	16569	13408	14169	14091	13835	13378	16536	15944	16742	16668
86	173.104	10738	16754	39381	30194	122404	73828	31931	32959	2420763	3197099	1777209	1792625	1383997	1577849	1265198	1379576	1412463	1832650	1479973	1664113	1076055	1159555	909498	1096071	703236	802705	833900	1026377	1503768	2045094	1647924	1936872	1398691	1689023	616765	448560	2536485	3305950	1646682	1574557	1191472	1394442	1685380	1963369	1183957	1236250	813651	913347
87	174.056	2433	2782	7356	4596	49599	25128	8133	6712	23084	26904	14253	17248	28025	21952	18592	16795	13216	15831	23385	20133	14610	15300	12657	17288	13035	12142	18444	15891	16380	16102	14713	15859	15074	15349	14139	13894	24794	29276	18043	18400	17522	17052	16490	16779	16726	19383	18414	20743
88	175.024	3413	4830	5813	6057	9339	9078	5314	5433	8591	9146	12482	9382	9202	8368	7730	7938	7346	9327	9395	9873	9550	9653	8492	10992	8591	7925	8338	8933	8120	7032	8852	8244	9016	7732	8944	8508	9082	10752	8400	7070	7510	9473	6532	7857	7963	9576	7271	7669
89	175.036	996	1434	1913	1745	4313	3489	1800	1919	3267	3442	4506	6149	10555	15275	16048	18974	10362	8695	11988	15377	13971	16336	17515	21814	8680	5386	7666	9138	9773	11379	9812	10019	13073	16985	8897	6701	5429	4088	5626	5732	10062	12774	10216	11843	12020	15021	7087	5625
90	175.061	4347	4695	8059	6205	37294	18933	7719	7155	88152	113289	144046	200818	234444	271212	158455	148824	164021	202958	246234	293839	190599	172864	222377	291587	83731	46676	143352	198271	192027	217808	234398	265084	221366	243601	100832	53934	105169	119520	125118	150570	198826	248615	177941	191312	250244	313598	103074	54207
91	177.034	5648	7258	8018	8003	20365	12510	7423	8467	17732	23076	17971	17102	18518	18017	15313	18052	17451	16274	20289	18207	15936	19668	17828	20112	16269	16665	16695	16358	17145	16545	16738	18325	18173	16391	16199	15780	21677	24109	18026	19145	16484	16389	17426	19166	16875	17911	17366	19708
92	179.056	21253	12038	25829	16093	193408	83959	22007	13148	363228	549816	314798	431754	548314	799191	790709	1098470	540333	697480	673819	839634	592820	824171	414047	535121	443309	670880	456605	546226	606338	985843	609521	841879	560609	835783	188328	85433	428014	624949	617360	1093882	632436	908719	794607	1124271	620397	754593	552571	812306
93	180.066	15689	19234	29984	21304	108213	60916	21129	20297	731943	1002623	601302	696788	750228	956932	916732	1153474	728156	951133	848761	989492	739138	920059	560243	681033	600569	788745	597199	670459	782459	1103613	796969	994356	752214	997409	297462	165479	755657	1059596	878020	1217372	784431	966820	904174	1155648	734011	843193	694646	933196
94	183.066	11088	10655	11990	10320	23100	17958	11270	10310	12453	12623	12686	14179	15687	13290	14654	11702	12536	14347	15262	12333	12604	13829	14144	14153	14515	12132	13609	14586	13463	11651	13172	12750	12499	11640	14452	14237	12077	12520	12627	10369	13101	11638	12323	11395	12050	12274	13184	12609
95	184.002	1787	2372	2270	2201	7280	3557	2011	2704	296668	414580	224130	247941	237808	273333	157115	178943	161270	241229	242496	287753	139067	165591	141923	216714	51327	50567	91032	134812	168531	254229	195794	274128	170889	234667	40991	20312	313342	452204	230849	240478	174213	254336	162575	201006	162776	221471	61288	54368
96	184.986	22671	21360	23413	20229	32639	22355	22887	20850	24428	25328	28911	33410	37984	42342	38589	43847	37547	37523	40666	43528	37474	47784	36575	38878	33781	35958	35368	38416	36825	47392	37217	41422	35658	44263	29703	27247	27232	27320	29366	39346	33407	42043	36135	41383	36882	43321	31316	33097
97	186.113	2988	3594	4899	3856	16280	8451	4077	3528	2925	3127	3968	6468	7746	5355	5680	5348	4831	6129	6970	4931	5777	4523	4462	4543	5254	4632	6032	5373	5701	5096	4308	4324	5496	4930	4322	4401	4191	4408	5041	4669	5131	4385	5311	4616	4926	4340	4906	4967
98	187.025	3185	4989	4988	3842	9575	6558	4014	5159	183080	260198	161665	65462	44318	38144	27326	26641	22340	25746	26698	30431	23302	22530	18116	25004	11824	9603	15092	18487	20222	22572	20939	25973	18445	23060	11265	10188	204832	278736	139029	67028	33867	32799	25804	25186	24552	31889	14219	11048
99	188.035	4428	4502	6034	5191	14809	9468	5976	5182	30383	43686	26804	10938	12483	13026	11104	11882	8506	10229	12220	13607	11026	10732	9574	11226	8953	7924	10932	10530	10060	13000	11314	11731	10266	11075	9565	7472	29691	44605	20230	12785	10909	9767	12067	11446	11290	13015	7959	8534
100	188.056	638	435	1123	855	4572	2180	934	528	40792	64465	27323	26480	31829	44704	34037	41168	25961	31871	33213	37480	25714	30404	24191	35028	10061	5904	19118	30579	27160	36207	26724	34512	24581	31816	11257	5920	57783	97595	24240	27265	26849	40125	24246	27378	30844	41053	12897	7710
101	189.005	4298	2418	2236	1838	3660	2798	1925	2178	8383	10891	5857	5735	5155	4517	4669	4378	4062	4733	5365	5738	4217	4939	5088	5345	4122	5059	4741	5010	3966	5217	4136	4476	4416	4472	2728	3522	8746	11763	7293	5427	4634	5102	5470	4635	4225	4964	4193	4466
102	189.04	4837	5938	6052	7181	18531	11569	5884	5719	13604	17244	15892	13272	11772	12085	10665	11685	11287	12267	11570	12285	9967	10579	11943	12495	11110	10330	13314	12151	11576	11832	10645	9639	11131	10122	9314	11509	15010	17514	12525	10573	11621	10144	10858	9237	10681	10214	9820	10070
103	190.051	1838	1701	3656	2894	32730	15760	5292	3882	26457	34315	11378	10627	16779	13217	10940	10023	8879	9974	14259	11578	8976	9871	8800	9567	9121	8320	11065	9523	10753	9869	9907	8928	8671	9918	8089	7107	24814	39740	13083	14826	8987	11913	11007	10297	11220	11101	10566	12674
104	191.02	5342	10543	13330	14906	53694	30004	9486	13018	96109	118242	3576293	3339511	1508480	1488623	605729	458127	1467227	2925227	1907796	2110874	766849	711508	888517	1491646	351269	239550	633849	1042270	1331858	2182411	1502252	2294405	1271872	1988377	419642	243513	178214	187223	549793	530699	580880	1145252	1296106	1374270	752681	814707	222031	153125
105	194.082	2634	2164	3235	2908	10600	4974	3414	2586	2362	2889	3806	3995	4802	4609	4077	3187	4263	4603	5469	4225	4006	3750	3745	3172	4151	3365	4600	3949	5304	3764	3477	3130	3460	3617	3849	3459	3566	2804	4155	3744	4057	3605	3803	3224	3704	3657	4027	4528
106	198.017	1445	1709	1849	1585	2938	2088	1665	2559	5876	8609	5845	4637	5174	5703	4241	5961	3841	4413	5730	6187	4913	5287	3730	4905	2986	3495	3780	3995	3857	5378	3947	4353	4673	5841	2218	2605	6145	7860	5552	6343	4899	5273	3902	5643	4628	5232	3545	3697
107	198.088	2011	2371	3101	2147	9475	5088	2680	2844	4788	5355	4800	5315	5668	5577	4955	5803	4705	4966	6424	6813	5086	4196	3105	4203	3358	3562	4798	4712	5254	5233	5740	5950	3745	5696	3039	2998	4966	6756	5338	6084	3799	5454	5167	5556	4525	5285	4281	4559
108	199.001	7604	8274	9916	9020	12752	12250	8506	9339	7778	8246	10747	11649	15295	16202	13000	15627	12789	12415	14097	15829	13351	15039	13178	14477	11050	9699	14698	16848	12262	15347	15087	17413	12336	14096	10706	10540	7619	8663	12071	15327	12730	15456	12464	13449	15029	19177	14199	14482
109	203.083	5306	4875	25014	17279	63373	28176	10700	8836	543524	718358	569392	731210	956555	1268175	1294889	1608606	931136	1094717	1083538	1334439	1029408	1285093	772977	928629	788291	1031454	808441	945323	1056415	1474766	1061395	1320711	986969	1278787	365196	183766	585401	767803	1094505	1678463	1030047	1316916	1227971	1548094	1048740	1179024	936471	1211300
110	204.991	7338	10133	10062	10232	16044	13876	10945	11672	12729	14902	13874	12660	11192	11240	9621	11774	11748	11473	11177	11979	10723	11275	12391	13070	12041	12222	11099	12159	11242	12112	11303	10273	12497	10468	12645	14351	12652	14840	12463	10668	10555	10626	10168	9095	10251	11640	10997	12773
111	205.035	4675	7145	7685	6813	13791	11512	7265	9632	926439	1279213	1263035	476358	259085	255720	161529	152360	134299	182111	183942	229882	136568	148404	116632	147375	51487	39146	78058	112334	123231	177199	138977	196367	129295	184112	65638	42334	1077436	1531402	887635	465691	219368	255320	180328	189232	153644	195583	72347	48262
112	207.079	3031	3682	4164	3770	12073	8660	3917	4147	6277	7309	7161	7160	8999	9920	9447	10137	8494	9864	10898	9962	9928	9131	8113	8412	7332	8239	7797	8320	8884	9471	8465	10153	9749	9686	6465	7207	6057	7292	8396	9459	9107	9649	8640	9960	9510	9878	7915	9823
113	214.049	1799	1822	2851	2626	8480	4720	2387	2229	15782	19445	17663	25537	30838	41227	33403	47784	26515	37828	33104	39052	30780	32100	21038	28091	17454	22954	19944	28083	31318	43177	30573	40014	26054	35128	13355	8831	16004	19579	25517	43711	26711	36717	34409	42908	30774	34966	20880	26204
114	218.034	10393	14499	13954	13182	14239	15486	15391	18079	140981	192408	46599	38051	35720	38594	35562	40118	29150	32797	32286	35686	30843	34250	26115	28877	26125	33276	27954	26332	32628	38679	30140	34993	30256	34508	21070	18829	155786	203799	65848	58865	38180	38256	36560	40860	33886	35989	32221	38936
115	218.103	989	1094	3104	2552	9339	5738	1902	1250	47660	71942	23929	24017	30147	37770	32795	43144	24526	32897	33970	38680	26328	32041	19370	27262	20046	25042	21351	23438	28627	42073	30859	38727	26892	37492	12946	7358	51676	72771	36995	50835	29129	38375	33818	43374	32030	38372	27098	33919
116	219.078	4958	5111	7086	6293	21749	13872	5831	5427	29927	36971	23601	29750	41438	49396	47727	58683	36750	47861	49260	56071	40883	50573	32083	35683	28971	39363	31954	37798	39155	50986	37867	48323	39688	50153	18833	12999	33964	39237	42871	62100	39556	50193	46529	56078	39841	44041	36525	48258
117	221.06	8008	10472	12062	11337	23699	18418	14474	13559	138538	194146	123585	111519	95009	96147	62796	72986	62727	76117	75956	95154	62353	75849	62324	82573	45654	43365	47802	59761	65806	86389	71239	86447	64453	89068	43432	35928	146025	206762	112085	115245	70415	83266	65036	73657	79655	99700	54290	40369
118	223.072	4511	5534	5818	5472	11167	7908	6025	7219	8232	7388	7413	7611	7671	6329	6905	6803	7379	6762	7803	7320	6687	6005	6277	6628	7034	6071	7797	6907	6866	7349	6524	6611	5922	6871	6457	7227	6793	8421	7088	7124	6482	6841	6186	7360	15789	5786	7186	7679
119	225.041	4743	5849	6293	6374	12908	8538	6287	6135	11559	11267	10535	10948	11057	10622	10542	9806	9538	10860	11665	12328	8919	9454	9365	10249	9236	10196	9674	11084	9507	10699	9602	9322	9367	9868	8639	9300	11020	11760	10906	9022	9191	9203	8004	8180	9145	9758	9078	10979
120	227.033	4457	4971	4481	4601	6722	5881	4332	5191	7114	6925	7298	6840	6516	6857	5919	5835	7129	6729	6558	6516	6370	5616	4855	4955	6361	6902	6470	6414	6660	6920	5592	6175	6682	6521	6085	6138	7844	7821	6820	6120	7590	6618	5611	6108	5441	5635	5956	6236
121	227.067	6111	5108	3887	3455	10214	6532	3866	3527	9978	11344	13623	14686	16561	17437	15977	18921	12732	15646	16130	16921	14006	16193	12023	13455	11616	12410	12804	12763	14293	17815	14439	16741	12911	15837	9067	8436	10447	12432	17613	18710	14011	16076	14812	16634	13434	15123	13062	14408
122	228.028	1473	1197	1339	1291	1868	1378	1320	1018	2077	3076	2149	2515	3323	4103	2738	3956	3348	3607	3992	4555	3325	3947	2488	2807	2426	3183	2636	3162	3688	4025	3228	4450	2743	3356	1514	1478	2263	3336	3122	4339	2910	3592	2929	3701	2633	4152	2991	3084
123	237.028	1614	2513	3331	2546	4890	3647	2682	2781	6563	7253	10212	15615	13740	15309	11789	13461	13281	16990	15267	16748	12270	11880	10402	15391	8871	7560	9804	10662	13192	16815	15811	20114	16925	19232	9690	9544	6858	7367	10623	12165	10684	14919	13075	20122	12950	12032	7285	7991
124	238.094	1670	1595	9624	5564	7727	4188	2126	1300	2260	2674	1822	2099	2507	2276	2371	2256	1910	2476	2586	2075	1731	1903	1789	2190	2216	2076	2342	1821	1917	1851	2311	2178	2020	2119	2357	2000	2443	2813	2064	2532	2217	2796	2372	2405	2641	2799	2918	2968
125	239.018	6805	9319	7678	7988	13280	11231	7273	10056	58419	73719	76670	98612	105450	139991	146718	185401	125292	140321	137186	164032	140415	170458	107097	125159	110768	147208	114276	122833	131374	177411	138747	167278	125967	162045	77060	53889	69542	88994	118830	190425	137287	163655	154964	195490	136100	152319	131002	159972
126	243.062	6181	6706	12625	9981	29239	16886	8201	7369	48321	66661	34164	32484	40263	48363	33667	31284	26770	35943	39313	44144	29757	30138	27348	36438	27096	32707	25952	27066	31965	45266	36883	47966	31967	38509	16550	15955	50717	70094	35547	38879	32471	37631	39004	43918	35930	40921	34188	40436
127	249.055	4736	4879	5840	5353	12757	8816	6374	7555	70177	96762	73534	83742	81924	110911	57350	60827	64764	95867	77088	83511	40204	37406	41091	61523	23677	16224	28569	35088	51869	81442	70160	89987	61708	74679	29106	17496	70359	101318	47492	43157	44764	61014	49363	57338	43843	53423	20895	14568
128	251.068	2636	2525	4246	3652	17990	8956	3600	3299	7556	8107	7235	7084	10400	7636	7229	5966	6487	7219	8755	8152	7139	6783	6251	7672	7054	7221	7175	7346	6700	6575	6616	6632	7049	6080	5035	6930	8292	9469	7742	7879	6842	7561	6803	6683	7987	8372	9652	10152
129	257.103	6714	5067	7851	6060	26393	13488	7071	5764	8546	9514	8862	11231	14546	11378	11324	10022	10942	11625	15028	11624	9940	10558	9329	10067	10072	9556	13029	12342	10218	11637	10832	10042	9831	9261	9138	9235	9158	10797	10785	10797	9952	9307	8701	10524	11207	10264	10151	9464
130	259.024	3621	3963	4832	5136	11280	8602	5348	5578	12482	13999	34576	58997	69116	96865	70351	85138	62114	88991	87479	112339	75490	90121	69790	94715	39387	31073	44417	61893	63828	91887	73162	96212	67752	90084	36683	23779	15816	16294	42679	78565	60961	84323	66926	85267	70663	92524	36713	29022
131	266.089	2606	2824	2836	2398	6457	4545	2208	1746	6384	8875	5770	8397	9722	11515	10702	12247	8556	9699	9412	10815	8773	10734	7489	9565	5562	5528	7580	9771	8574	10348	8928	9253	8493	8543	5086	3971	7212	9067	8933	11048	8903	10448	10283	11018	9841	10534	7600	6491
132	267.073	1645	1290	5721	3975	18637	10424	4012	2741	7705	9979	31186	51023	51773	59433	43059	47011	48073	65389	60627	71605	34119	34582	41746	59005	21894	15979	22242	27408	74472	116292	67650	76375	41782	49690	16211	10929	10654	11732	21417	32744	30034	40452	47715	62340	33992	34138	16904	16500
133	268.022	1540	1699	1950	2029	3040	2160	1761	1515	11870	13428	8555	6769	6637	7510	6196	6051	6260	5495	7020	7053	6352	5803	4935	6734	3590	5423	5249	5574	5062	6830	5050	6813	4886	7097	3701	2860	11517	14406	7390	8351	5762	6058	5817	6132	5167	5762	4657	6140
134	275.125	2136	2496	2748	2204	11074	6650	3660	2706	34312	45939	39469	51849	60197	74950	42040	43340	40454	59263	53928	63282	38863	39733	34337	45735	20409	14249	71477	114189	69433	81871	53250	61002	43108	52016	21605	14193	38137	51329	59814	94087	54256	58025	80584	113352	63096	62824	25886	19430
135	279.233	259608	170019	147468	120033	137455	115854	115820	109481	90015	80576	97100	94946	99976	90117	96614	87895	99950	95075	97439	90984	95133	89300	96890	91295	100560	96069	108398	106461	106736	93712	107480	94869	100660	98798	104776	110158	92326	84809	93333	86846	100526	92648	91802	82719	98752	99851	96631	91411
136	281.25	2190513	1272212	1050440	965996	933110	883228	911571	855700	713460	681329	3351369	3549411	2722017	2526134	3197304	2902899	4146617	4866000	1781532	1309330	2215882	2178753	3434220	3580818	2181608	1823520	4869664	5831227	5876405	6326152	6140819	5754173	5579032	5442145	2067407	1389135	878206	772676	1253694	1209548	3791628	5225691	2539467	2033890	4839915	5809077	2145531	1281854
137	282.084	5155	4260	11880	7439	29487	13554	5879	5370	14866	16429	29223	44375	56252	71477	54081	61837	42834	50081	49679	57377	40421	42648	34030	44498	39766	49096	43532	41017	44473	54099	47673	55949	43074	53131	21261	14474	17940	22114	33362	53383	44918	58861	46801	54176	47318	47946	49482	60579
138	285.15	14281	12468	12836	13808	22532	16443	13958	11529	12069	11819	13374	13562	14784	13455	13439	12114	12953	13783	15529	14725	13628	13239	12967	13302	14689	13059	15142	13325	14713	13685	12823	12342	13340	12735	13977	14618	11817	11836	13100	13664	13238	12627	13971	12903	13483	14653	13556	14069
139	287.164	2690	2441	2527	2510	9874	4566	2281	2280	2586	2626	3531	3342	4983	3888	3587	3019	3502	3930	5050	4431	3903	3553	3666	3982	3741	2648	5212	4374	4506	3530	3563	3017	3420	3958	3359	4257	3078	3556	3842	2931	3488	3308	2963	2899	3112	3121	3416	3831
140	298.07	1092	1127	1367	1314	4189	2384	1489	1478	5121	9011	6524	6064	6514	9208	6528	8246	4608	7158	8066	8895	4641	6045	5007	7212	3598	3639	3935	4892	5599	6957	5864	8575	6239	7686	3626	2455	7598	9387	7582	8617	5098	7995	5828	7662	6173	7854	3826	4013
141	300.048	1764	1650	1992	1952	4961	2654	2292	2680	5497	6816	7827	8086	8749	9863	6829	6067	5865	9476	9365	9346	5162	6831	6174	6824	4347	4329	6178	4833	6709	10401	6007	8769	6473	7426	3620	4071	5382	6777	6401	7238	6786	8129	8014	8407	7947	8009	4537	5010
142	301.216	10049	5830	5849	4101	8048	5041	4736	4569	4495	4086	5061	4441	5225	4856	5093	4912	4970	4676	5372	4637	4730	5336	4393	5039	4062	5713	7031	5097	4935	4989	5798	4549	5085	5282	4925	4449	3988	3979	5373	4255	4789	4396	4806	5332	4749	4701	5258	5032
143	303.233	8973	6273	6824	5862	7015	4817	5965	5375	4480	4706	5343	5126	5308	4762	4434	4762	6035	5019	4927	5164	5642	5594	5140	4948	4707	4502	5582	5328	5254	5399	5748	4611	5671	4965	5553	5083	5388	4525	5632	4867	5626	4458	5060	4112	5628	5041	5049	5675
144	306.051	2069	2372	2659	2722	6901	5098	2830	2113	22122	31291	21015	21355	21495	27672	21377	21031	16619	26501	24818	26593	15733	16929	13630	18651	7514	6097	12112	14509	18174	23533	18917	25599	17342	24551	10572	6433	26826	34050	21843	25500	14818	22750	17408	23272	21390	24491	8260	7816
145	306.077	2820	1769	4590	4287	16534	10322	4194	3441	1474724	2220369	1203512	1266158	1131309	1437140	812335	927888	852521	1327741	1163726	1382474	708320	755957	679523	1018112	283934	138205	412791	654215	819088	1299988	1018018	1415675	868223	1196867	353944	175676	1558412	2327455	1062510	1108745	772264	1117392	867135	1141808	834488	1106549	304780	154582
146	313.045	2161	4639	4285	5290	6606	6538	4706	6309	8399	12486	7564	8363	6800	7169	5950	6991	7829	6591	7360	7226	6793	7286	6308	6232	6537	6566	7556	7000	6972	7515	6709	6629	6773	6658	6300	6831	10243	12911	8359	7750	7408	7155	6330	7466	6267	7158	5954	7332
147	313.218	4072	3207	4118	3690	7289	4624	4302	4131	4124	4613	5946	6740	6130	5835	6353	5089	5697	6336	5820	5318	6455	6302	7311	6336	5052	4257	7270	6177	6211	6248	6697	5743	7310	6552	5886	4719	4561	6235	4343	4483	5533	5051	4490	5027	6308	5977	3850	3758
148	321.05	2621	3210	3430	3683	14537	9480	4876	5231	13336	19445	10587	10832	12474	10478	9776	9119	7148	9112	11567	10468	8540	9889	7629	8287	7987	7343	8860	7032	7729	9638	8545	8467	8033	8488	7202	7859	15157	18283	11882	9816	9099	10426	8499	8980	7941	9735	8823	9449
149	322.045	2175	2918	4747	4964	26482	18435	7346	5429	18037	22886	19491	21085	26509	28636	25326	24320	18426	22886	26047	28820	21491	27071	19844	23276	14333	15267	18557	19163	20796	26076	24444	26439	22722	23146	17585	15411	23145	26071	27271	29832	22784	24999	25369	26290	28012	31774	19008	20494
150	323.029	17076	21033	22034	21312	53640	37042	24233	27847	154448	217196	115826	103925	113297	141492	120099	150043	84569	98343	116719	141142	90874	127711	75848	94962	57171	65702	65054	80640	87577	129580	91164	122162	92523	119991	45928	37085	155456	220074	149619	183903	103560	133663	112171	141224	109970	133330	73148	85289
151	327.05	5005	5558	6210	6378	10289	8675	7064	7831	8804	8617	7889	8454	8179	8533	8980	9834	7611	9019	9134	9568	8364	8723	9439	8530	8172	8103	9038	8508	9813	8627	9321	9113	8274	8918	7741	8898	10334	9517	8113	9143	8730	9827	8365	8676	8543	8339	8394	8366
152	335.221	4532	3398	4339	3531	12850	7721	3963	3032	4172	4037	5059	5794	8816	6617	6188	5357	7138	6795	7757	5730	6470	6906	5786	6550	6603	5318	7356	7430	7759	5343	7825	5939	6637	5834	4848	5389	4222	5149	5220	5053	5423	6236	5696	4308	6129	5857	4543	4763
153	336.089	784	698	1257	825	3252	2057	1055	1158	5706	7747	2720	3023	3643	2778	2425	2975	2211	2755	3563	2975	2357	2678	2501	2773	2526	2365	2494	2423	2717	2542	2460	2739	2469	3030	1726	1588	5667	9371	3416	3966	2252	2263	2454	2141	2465	2669	2776	2324
154	338.989	890	1360	1142	1329	3312	2692	1514	1726	1557	1795	12331	22910	27736	42108	33459	38072	24904	33728	36046	46147	30396	36730	29453	41003	13059	8576	17308	25359	27278	40991	31499	40185	28388	39405	13898	9379	2888	2363	12793	28329	23277	37346	26439	34608	28112	38116	12735	8736
155	341.11	14970	14860	19207	18634	57509	35331	18807	16658	641753	887986	1576057	2503700	1838963	2183005	802846	639624	1749955	2926142	1791435	1667290	844076	776538	1374086	2161130	644050	358106	708553	1020098	1260383	1788282	1695475	2261127	1463197	1796215	653719	321318	696436	889170	446950	391874	728622	1181703	1227928	1556168	749165	635792	282610	222930
156	346.056	2427	4822	13306	12206	102804	62172	20654	15022	327096	484920	235343	192516	242249	304416	215616	245467	141779	181474	259668	338312	175693	186472	138382	187749	73620	51764	83127	98048	136458	202556	185331	270670	175299	233773	84702	63068	321808	479508	300957	393153	218743	278469	228975	314363	251715	322825	112806	83684
157	357.089	1183	1983	1897	1814	5024	3591	2348	1866	3698	4198	3387	3996	5908	5282	4399	5269	3868	4358	4851	5842	3349	4043	3500	4391	2798	3826	3363	3586	3478	5448	5197	4666	4985	4441	2979	2732	4149	4494	3610	4373	3604	3810	3680	3839	3970	4762	3732	3805
158	362.051	1629	2947	3825	4950	25589	16090	5525	5682	32106	44713	29147	32286	38331	43262	36952	43693	29596	38010	40540	50416	34441	41506	27149	33862	18794	15203	23567	29505	33732	49027	36557	46973	32369	42070	19976	18007	35683	50922	36569	50347	35329	39812	37699	50964	45669	50896	22888	20842
159	365.051	1953	2480	1950	2468	3495	2981	2148	2399	8792	19333	13266	12397	9082	13498	10924	12907	8742	10639	11329	11828	8293	10099	8598	9411	6183	6928	7298	7494	7932	13352	9103	11648	8536	9480	6168	5008	11185	20444	15481	16313	12670	12376	9903	13122	9229	11438	8014	8230
160	367.019	1098	1430	1276	1387	2514	1890	1667	2386	5947	6903	5476	7967	11098	18906	15892	18040	9700	12807	16944	25449	15859	21097	15254	23290	7841	6083	8660	11374	12073	17911	12079	18409	12315	19264	6037	4239	6234	7034	6206	13361	10620	20207	13788	16016	12875	17971	6436	4489
161	383.113	2118	2978	3601	3728	9646	6038	3228	3456	26060	38570	19180	20655	20476	23599	19804	23788	16386	20544	21154	23702	17206	18812	13929	19325	12934	15121	13273	13622	18203	24426	16410	23979	17784	19990	10046	6939	28129	43070	21372	24956	16855	24016	16720	23095	18479	19604	13559	16863
162	386.999	3233	4054	4096	4649	5317	4597	4542	4120	13091	15475	8439	7392	7811	8627	8298	8300	6459	7851	7596	8783	8109	8920	7358	8461	6142	5952	6192	6387	6126	8713	7279	9045	6520	8238	5920	6340	13590	14939	8845	9521	6077	9336	7424	8873	6964	9279	7034	5288
163	397.13	1214	1693	2241	1917	6536	3149	2075	2154	3549	3180	2935	4136	5025	4914	4206	5259	4082	4505	5532	4996	3970	4180	4150	3826	3696	3682	4111	3850	5298	4317	3523	4431	3863	4303	3684	3014	4172	4262	3989	4804	4330	4661	4025	4577	4178	4026	3777	4683
164	401.016	2288	3149	2852	2697	6124	5302	3711	4005	5395	6475	5589	6906	7133	7739	6456	8086	7122	8154	8958	8987	6003	7274	6509	7162	5336	6394	5963	6372	6792	9553	6785	9233	6851	8565	4646	4498	6185	8110	5544	6752	7054	7879	7079	8672	7571	8050	5850	6247
165	402.011	1220	1044	1972	1585	8015	5359	2154	2466	5377	6128	9968	15729	18721	24687	14174	16016	13882	18885	18072	21313	11607	14182	12454	19486	7926	5725	9618	11849	15489	21784	20304	26139	16406	20882	8866	7077	6579	7932	8268	13252	11895	16874	13434	21592	14374	16731	7321	6111
166	402.995	4355	4794	5153	5224	19148	15164	6945	7232	14257	18593	21175	32577	43483	64010	38874	43158	34389	43668	47458	56820	37305	46001	34937	50283	21387	17406	24412	32946	38141	52899	44553	59341	40472	52492	22320	16360	16638	18497	26486	42198	34997	54019	38667	49389	40489	54036	23413	19873
167	433.332	3856	2350	2764	1976	5158	3133	3897	2389	3144	2512	4341	3581	4517	2795	6747	3436	5073	4221	4662	4217	5515	4324	5617	3994	7673	4022	11252	4954	6332	3942	7124	4164	10068	4546	9100	6919	4798	4430	10640	4934	6523	4375	4209	3220	7402	4294	9040	4424
168	481.977	19507	21781	21371	20641	23983	21474	19961	21284	26767	24238	28200	30810	29742	30471	24869	25139	28127	32243	27554	26369	27573	24615	26193	30461	22704	19415	23970	24549	25567	30672	29805	33791	27059	29861	25590	25126	24178	23410	21981	22678	23838	25914	24109	28860	24603	25116	21391	17194
169	482.962	2293	3485	2520	2674	4969	4857	3600	3597	9069	13261	18179	28416	30691	42398	23156	29201	23821	36490	32262	38072	26596	35813	29118	39791	12801	9975	17401	27389	25040	37463	28804	41461	28668	37424	14567	11102	11691	11466	15973	25388	22477	33408	24608	30474	25846	34559	12484	9467
170	487.1	2120	2284	2378	2064	4396	3976	2554	2584	11663	14845	9060	8398	6684	7555	7589	6543	5245	7290	7378	7311	5511	6427	5518	7599	5247	4994	5072	4681	5715	6825	5813	7974	5486	7899	3532	3887	11443	15820	8144	9996	5388	6611	6307	7474	5473	6209	4536	5064
171	489.992	971	1004	1826	1477	3047	1954	1482	1765	3556	5051	4074	5672	5623	6698	5025	6638	4063	6192	6129	5937	4225	4410	3153	5596	2646	2769	2926	4555	3812	6688	4421	6287	4742	5055	2874	2312	5058	6539	4206	5123	3215	5051	3914	6472	3732	4696	1910	2911
172	490.977	5640	6509	7763	6790	8744	8229	7433	8364	9524	10051	9713	10039	8683	9145	7577	8889	8257	9236	8472	8202	9511	8258	8755	9083	8318	8760	8484	8596	8525	7860	8253	8784	9668	8487	7925	9869	8901	10349	9339	8887	8312	7635	7933	7217	8197	8091	7716	7813
173	503.162	1380	1211	4279	2489	7997	4523	1753	1372	4413	5837	8931	12509	12819	17676	12138	14427	11491	17132	16158	15986	11650	13115	10775	14090	8497	9636	10356	10797	12124	17344	13704	18151	13422	16699	7225	5321	5563	7589	10022	12522	11347	15116	13974	17454	11895	12186	9755	11521
174	505.989	937	1012	1667	1940	9046	5398	2427	2744	6030	10711	56317	105453	106148	147347	94796	99705	90819	139119	115954	138550	104396	133526	113308	161951	48012	26779	68256	102290	96180	143608	106364	138457	95768	134721	49820	34130	13630	17412	41415	77980	73299	120369	79423	104538	88188	118584	36853	23786
175	506.97	7982	9455	8207	8563	8988	8913	8400	10775	11298	11225	10327	11371	9160	10700	8276	10283	9805	10776	10300	10230	9289	9680	11268	11118	9202	8111	9196	9408	9993	10736	8672	11359	10636	9958	9108	8496	10714	12539	9730	9445	9875	9761	9827	9897	8950	9585	8342	8185
176	521.983	969	1459	1359	1217	3270	2068	1993	2075	3472	5581	8117	14568	16655	20315	14905	17474	14019	20133	17904	21732	14214	18928	16061	24074	7929	5352	9325	12812	15803	21798	17501	21727	14256	20212	8863	6542	4744	7386	9541	14803	11381	18538	13887	15799	13401	16401	6653	6146
177	539.996	2047	1559	1842	1295	2865	1918	1825	1469	3686	5560	3891	5115	6647	6748	4957	5685	4381	6286	5816	7005	4875	5837	4012	5991	3057	3192	3880	5730	5701	6121	4918	6930	5236	6941	2874	2423	4065	5298	4473	6002	4399	5627	4959	5731	4602	7330	3483	2741
178	558.064	1016	1091	2062	1980	4582	3173	1579	1759	3317	3679	4252	7664	10303	15069	10859	13409	6900	12446	12658	17079	9967	11618	7864	11378	4652	3418	6955	8380	9174	14232	10381	14233	8139	12625	4074	2548	3897	4123	5668	11810	7684	13756	8204	12611	9409	12877	4735	3878
179	563.068	684	776	982	840	2090	1189	1465	1332	3891	5139	7197	10614	9562	10998	6826	6243	7091	11841	9144	11271	6315	6189	6104	8722	4594	2554	4769	5839	7746	10414	8144	11282	7652	9095	4477	3167	3910	5610	4511	6074	5835	8721	7978	8471	6343	7337	3683	3297
180	565.048	1169	1670	2164	1486	18590	12193	4944	2925	11073	15086	54523	96863	97311	128846	67558	68309	69200	112245	101816	120207	66939	64150	65933	101583	36808	17880	48601	65917	65976	103311	82928	114154	79465	102471	39556	23648	16301	17108	31568	57583	56076	93864	68976	90774	69458	93341	33784	20813
181	585.312	2877	2717	2950	2573	7116	4122	2897	2452	2301	3398	3745	4358	6390	6920	6579	6156	5708	5300	6723	6423	4709	6014	4174	5367	5247	6497	6252	5677	5409	6402	5263	6576	5581	5805	3816	3419	3375	4037	5521	6546	5952	5699	4915	6210	6086	7061	5100	7255
182	604.07	447	506	400	512	955	792	417	759	1451	2799	30981	61410	50150	60998	28616	24385	40849	66340	50913	53272	28589	27733	32284	47305	15785	8121	21067	33771	36572	54149	46326	64602	42164	49492	19619	10944	3764	3719	10388	21141	24463	41025	38184	52573	30144	30794	12271	5969
183	606.074	495	443	3270	2065	8927	5554	1859	1673	28903	38297	133827	261094	203009	284919	129195	118027	170864	321795	225741	247803	133935	129867	148836	238969	71079	34601	81458	117978	154986	261576	186380	246496	154885	212443	72109	39012	32440	44384	51272	80497	92062	156894	139620	191881	121015	144592	47310	26425
184	611.144	699	845	2736	2159	33091	19162	7157	4782	6589	15344	21637	35405	41374	41545	28999	31984	25051	38006	37073	40466	26266	27860	21534	31302	20602	16532	23667	29854	28006	37015	28366	35162	29134	33451	19658	15639	9324	11325	16216	21956	21922	31273	24923	30058	27552	32444	23265	23166
185	624.298	581	482	1074	667	3451	2251	637	772	1392	1656	2339	2898	3509	4742	4395	5636	3241	5295	3986	5185	4576	4658	3031	3129	3672	3596	4035	3393	4918	5446	4168	5064	3773	4256	2301	1913	1333	2385	3571	6020	3738	4653	4386	5733	3952	4342	3593	4077
186	665.215	1153	851	3643	2127	5380	2598	1060	1223	1411	2582	2298	3314	3634	3900	3945	3959	3130	3969	4056	4125	3238	3479	3214	3664	2699	3153	3927	3615	4189	4083	3411	3690	3649	3680	3029	2898	2461	2930	3485	4473	3450	4550	3681	4329	4187	4892	4456	4584
187	766.107	250	594	330	404	1537	711	327	446	1303	1987	1538	2328	2882	3857	3426	3056	2022	3039	3811	5146	2593	2557	2276	3608	1312	1782	1461	2833	2246	3770	2540	4011	2797	2981	1356	894	1392	2071	2032	3853	2624	3733	2954	4192	2981	3508	1871	1410
188	784.149	343	311	751	549	1143	562	523	408	920	1257	2314	3481	4607	5280	4565	4983	3078	5280	4621	5671	4102	4274	4387	6161	1975	1237	2480	3109	3974	5823	4507	5430	3847	4581	1983	1220	1054	1573	1983	3252	3239	4352	3772	4521	3383	4512	1480	1141
189	808.118	242	148	240	251	1773	1117	422	438	783	1087	1302	2466	3254	4643	3153	3431	2730	3270	3970	4976	3341	4242	3091	4400	1707	1001	1935	2592	3149	4623	3124	4330	3514	4270	1803	1251	864	1259	2272	3544	2535	3861	2983	3629	2980	4448	1840	1717
190	822.133	276	215	259	295	720	485	363	263	529	1220	513	838	906	1716	681	888	708	707	1020	978	618	945	727	924	700	469	611	610	742	882	535	1144	823	1033	395	306	777	1153	822	893	736	1178	721	740	550	998	675	785
191	837.37	500	332	1166	547	2494	1352	619	726	934	1159	728	1944	2132	2564	3038	3027	2254	2382	1755	2711	2153	2537	1621	2599	2228	1859	1687	1981	2539	3156	2038	2704	1744	2101	1603	1073	1035	1638	1700	2708	1657	2394	2712	3155	2577	2222	1880	2282
[truncated: 2,370 more columns]
