# Supplementary material for: Systematic multi‐level analysis of an organelle proteome reveals new peroxisomal functions
Source: Mol Syst Biol. 2022 Sep 27;18(9):e11186. doi: 10.15252/msb.202211186 (PMC9513677; doi:10.15252/msb.202211186)
Supplement: Supplementary file 7 — Dataset EV6 [file MSB-18-e11186-s009.xlsx]

## Sheet: File legend
Dataset EV6: Sample information and annotated ion intensities from the metabolomics profiling of AYT1 deletion and over-expression (TEF2 promoter) mutants
Column legends:
Sheet name	Column name	Description
injections	dsIdx	Dataset index numbers
injections	dsPert	Sample perturbation name
injections	dsSequence	Injection sequence
injections	SameName	Sample name
injections	OD	OD600 at time of harvest
ions	ionIdx	Ion index number
ions	ionMz	Apparent ion m/z
ions	ionAverageInt	Average ion intensity across dataset
ions	ionQualTIC	Correlation of ion intensity to total ion current
ions	Top annotation ids	Top ranking annotation identification
ions	Top annotation formula	Chemical formula for top ranking annotation
ions	Top annotation ion	Ionization form of top ranking annotation
ions	Top annotation score	Score for top annotation
annotation	ionIdx	Ion index number across annotations
annotation	ionMz	Apparent ion m/z across annotations
annotation	ionQualTIC	Correlation of ion intensity to total ion current for annotations
annotation	ionAverageInt	Average ion intensity across dataset for all annotation
annotation	Mz delta	Difference in expected and apparent m/z for annotations
annotation	Formula	Chemical formula for annotations
annotation	Ion	Ionization form of annotations
annotation	Score	Score for all annotations
annotation	label (bona fide)	Top ranking annotation identification
annotation	desc	Alternate descriptors for the annotation
intensities	ionIdx	Ion index number
intensities	ionMz	Apparent ion m/z
intensities	others	Columns containing intensity data for all samples

## Sheet: injections
dsIdx	dsPert	dsAmount	dsSequence	SampleName	OD
1	burnin	0	1	burnin1	0
2	burnin	0	2	burnin1	0
3	burnin	0	3	burnin2	0
4	burnin	0	4	burnin2	0
5	wt	0.004	5	1_B10_wt	0.004
6	wt	0.004	6	1_B10_wt	0.004
7	wt	0.256	7	1_C4_wt	0.256
8	wt	0.256	8	1_C4_wt	0.256
9	wt	0.552	9	1_D3_wt	0.552
10	wt	0.552	10	1_D3_wt	0.552
11	aytlof	0.012	11	1_F11_aytlof	0.012
12	aytlof	0.012	12	1_F11_aytlof	0.012
13	aytlof	2.04	13	1_F1_aytlof	2.04
14	aytlof	2.04	14	1_F1_aytlof	2.04
15	aytlof	0.016	15	1_H9_aytlof	0.016
16	aytlof	0.016	16	1_H9_aytlof	0.016
17	wt	0.124	17	1_A5_wt	0.124
18	wt	0.124	18	1_A5_wt	0.124
19	wt	0.032	19	1_C7_wt	0.032
20	wt	0.032	20	1_C7_wt	0.032
21	wt	0.008	21	1_D11_wt	0.008
22	wt	0.008	22	1_D11_wt	0.008
23	wt	1.004	23	1_B2_wt	1.004
24	wt	1.004	24	1_B2_wt	1.004
25	aytlof	0.02	25	1_F9_aytlof	0.02
26	aytlof	0.02	26	1_F9_aytlof	0.02
27	wt	0	27	1_C12_wt	0
28	wt	0	28	1_C12_wt	0
29	wt	0	29	1_B12_wt	0
30	wt	0	30	1_B12_wt	0
31	aytlof	0.008	31	1_E10_aytlof	0.008
32	aytlof	0.008	32	1_E10_aytlof	0.008
33	aytlof	0.1	33	1_H6_aytlof	0.1
34	aytlof	0.1	34	1_H6_aytlof	0.1
35	aytlof	0.008	35	1_H10_aytlof	0.008
36	aytlof	0.008	36	1_H10_aytlof	0.008
37	wt	0.012	37	1_D8_wt	0.012
38	wt	0.012	38	1_D8_wt	0.012
39	wt	1.62	39	1_A1_wt	1.62
40	wt	1.62	40	1_A1_wt	1.62
41	aytlof	0	41	1_G12_aytlof	0
42	aytlof	0	42	1_G12_aytlof	0
43	aytlof	0.2	43	1_F5_aytlof	0.2
44	aytlof	0.2	44	1_F5_aytlof	0.2
45	wt	0.568	45	1_C3_wt	0.568
46	wt	0.568	46	1_C3_wt	0.568
47	wt	0.012	47	1_C9_wt	0.012
48	wt	0.012	48	1_C9_wt	0.012
49	wt	1.532	49	1_B1_wt	1.532
50	wt	1.532	50	1_B1_wt	1.532
51	wt	1.384	51	1_C1_wt	1.384
52	wt	1.384	52	1_C1_wt	1.384
53	aytlof	0.048	53	1_F7_aytlof	0.048
54	aytlof	0.048	54	1_F7_aytlof	0.048
55	wt	0.124	55	1_B5_wt	0.124
56	wt	0.124	56	1_B5_wt	0.124
57	wt	0.544	57	1_A3_wt	0.544
58	wt	0.544	58	1_A3_wt	0.544
59	wt	0.032	59	1_A7_wt	0.032
60	wt	0.032	60	1_A7_wt	0.032
61	aytlof	0.024	61	1_H8_aytlof	0.024
62	aytlof	0.024	62	1_H8_aytlof	0.024
63	wt	0.008	63	1_D10_wt	0.008
64	wt	0.008	64	1_D10_wt	0.008
65	aytlof	0.044	65	1_G7_aytlof	0.044
66	aytlof	0.044	66	1_G7_aytlof	0.044
67	wt	0.012	67	1_D9_wt	0.012
68	wt	0.012	68	1_D9_wt	0.012
69	aytlof	0.016	69	1_G9_aytlof	0.016
70	aytlof	0.016	70	1_G9_aytlof	0.016
71	wt	0.064	71	1_C6_wt	0.064
72	wt	0.064	72	1_C6_wt	0.064
73	aytlof	0.872	73	1_G3_aytlof	0.872
74	aytlof	0.872	74	1_G3_aytlof	0.872
75	wt	0	75	1_C11_wt	0
76	wt	0	76	1_C11_wt	0
77	aytlof	0.004	77	1_E11_aytlof	0.004
78	aytlof	0.004	78	1_E11_aytlof	0.004
79	wt	0.012	79	1_B9_wt	0.012
80	wt	0.012	80	1_B9_wt	0.012
81	aytlof	0.904	81	1_F3_aytlof	0.904
82	aytlof	0.904	82	1_F3_aytlof	0.904
83	aytlof	0.012	83	1_F10_aytlof	0.012
84	aytlof	0.012	84	1_F10_aytlof	0.012
85	wt	0.12	85	1_D5_wt	0.12
86	wt	0.12	86	1_D5_wt	0.12
87	wt	0.004	87	1_B11_wt	0.004
88	wt	0.004	88	1_B11_wt	0.004
89	aytlof	0.872	89	1_H3_aytlof	0.872
90	aytlof	0.872	90	1_H3_aytlof	0.872
91	aytlof	0.048	91	1_E7_aytlof	0.048
92	aytlof	0.048	92	1_E7_aytlof	0.048
93	aytlof	0.46	93	1_G4_aytlof	0.46
94	aytlof	0.46	94	1_G4_aytlof	0.46
95	wt	0.028	95	1_B7_wt	0.028
96	wt	0.028	96	1_B7_wt	0.028
97	wt	0.572	97	1_B3_wt	0.572
98	wt	0.572	98	1_B3_wt	0.572
99	wt	0.056	99	1_D6_wt	0.056
100	wt	0.056	100	1_D6_wt	0.056
101	wt	0.004	101	1_A10_wt	0.004
102	wt	0.004	102	1_A10_wt	0.004
103	aytlof	0.464	103	1_H4_aytlof	0.464
104	aytlof	0.464	104	1_H4_aytlof	0.464
105	aytlof	0.004	105	1_G10_aytlof	0.004
106	aytlof	0.004	106	1_G10_aytlof	0.004
107	aytlof	0.084	107	1_E6_aytlof	0.084
108	aytlof	0.084	108	1_E6_aytlof	0.084
109	wt	0.252	109	1_A4_wt	0.252
110	wt	0.252	110	1_A4_wt	0.252
111	wt	0.016	111	1_B8_wt	0.016
112	wt	0.016	112	1_B8_wt	0.016
113	aytlof	0	113	1_G11_aytlof	0
114	aytlof	0	114	1_G11_aytlof	0
115	aytlof	1.412	115	1_H2_aytlof	1.412
116	aytlof	1.412	116	1_H2_aytlof	1.412
117	wt	0.032	117	1_D7_wt	0.032
118	wt	0.032	118	1_D7_wt	0.032
119	aytlof	0.004	119	1_F12_aytlof	0.004
120	aytlof	0.004	120	1_F12_aytlof	0.004
121	aytlof	0.212	121	1_H5_aytlof	0.212
122	aytlof	0.212	122	1_H5_aytlof	0.212
123	aytlof	0.472	123	1_E4_aytlof	0.472
124	aytlof	0.472	124	1_E4_aytlof	0.472
125	aytlof	0.024	125	1_G8_aytlof	0.024
126	aytlof	0.024	126	1_G8_aytlof	0.024
127	aytlof	1.96	127	1_E1_aytlof	1.96
128	aytlof	1.96	128	1_E1_aytlof	1.96
129	wt	0.012	129	1_A9_wt	0.012
130	wt	0.012	130	1_A9_wt	0.012
131	wt	1.508	131	1_D1_wt	1.508
132	wt	1.508	132	1_D1_wt	1.508
133	wt	0.004	133	1_A12_wt	0.004
134	wt	0.004	134	1_A12_wt	0.004
135	wt	0.272	135	1_B4_wt	0.272
136	wt	0.272	136	1_B4_wt	0.272
137	wt	0.12	137	1_C5_wt	0.12
138	wt	0.12	138	1_C5_wt	0.12
139	wt	0.016	139	1_A8_wt	0.016
140	wt	0.016	140	1_A8_wt	0.016
141	wt	0.068	141	1_A6_wt	0.068
142	wt	0.068	142	1_A6_wt	0.068
143	aytlof	1.82	143	1_H1_aytlof	1.82
144	aytlof	1.82	144	1_H1_aytlof	1.82
145	aytlof	0.02	145	1_F8_aytlof	0.02
146	aytlof	0.02	146	1_F8_aytlof	0.02
147	wt	1.084	147	1_A2_wt	1.084
148	wt	1.084	148	1_A2_wt	1.084
149	aytlof	0.028	149	1_E8_aytlof	0.028
150	aytlof	0.028	150	1_E8_aytlof	0.028
151	aytlof	0.008	151	1_H11_aytlof	0.008
152	aytlof	0.008	152	1_H11_aytlof	0.008
153	aytlof	0.1	153	1_F6_aytlof	0.1
154	aytlof	0.1	154	1_F6_aytlof	0.1
155	wt	0.004	155	1_D12_wt	0.004
156	wt	0.004	156	1_D12_wt	0.004
157	aytlof	1.432	157	1_G2_aytlof	1.432
158	aytlof	1.432	158	1_G2_aytlof	1.432
159	aytlof	0.096	159	1_G6_aytlof	0.096
160	aytlof	0.096	160	1_G6_aytlof	0.096
161	aytlof	0.004	161	1_H12_aytlof	0.004
162	aytlof	0.004	162	1_H12_aytlof	0.004
163	wt	0.252	163	1_D4_wt	0.252
164	wt	0.252	164	1_D4_wt	0.252
165	aytlof	0.468	165	1_F4_aytlof	0.468
166	aytlof	0.468	166	1_F4_aytlof	0.468
167	aytlof	1.408	167	1_F2_aytlof	1.408
168	aytlof	1.408	168	1_F2_aytlof	1.408
169	wt	0.952	169	1_C2_wt	0.952
170	wt	0.952	170	1_C2_wt	0.952
171	aytlof	0.016	171	1_E9_aytlof	0.016
172	aytlof	0.016	172	1_E9_aytlof	0.016
173	wt	0.004	173	1_C10_wt	0.004
174	wt	0.004	174	1_C10_wt	0.004
175	aytlof	0.192	175	1_E5_aytlof	0.192
176	aytlof	0.192	176	1_E5_aytlof	0.192
177	aytlof	0	177	1_E12_aytlof	0
178	aytlof	0	178	1_E12_aytlof	0
179	aytlof	0.048	179	1_H7_aytlof	0.048
180	aytlof	0.048	180	1_H7_aytlof	0.048
181	wt	0.016	181	1_C8_wt	0.016
182	wt	0.016	182	1_C8_wt	0.016
183	aytlof	1.92	183	1_G1_aytlof	1.92
184	aytlof	1.92	184	1_G1_aytlof	1.92
185	wt	1.004	185	1_D2_wt	1.004
186	wt	1.004	186	1_D2_wt	1.004
187	aytlof	0.844	187	1_E3_aytlof	0.844
188	aytlof	0.844	188	1_E3_aytlof	0.844
189	aytlof	1.368	189	1_E2_aytlof	1.368
190	aytlof	1.368	190	1_E2_aytlof	1.368
191	aytlof	0.204	191	1_G5_aytlof	0.204
192	aytlof	0.204	192	1_G5_aytlof	0.204
193	wt	0.004	193	1_A11_wt	0.004
194	wt	0.004	194	1_A11_wt	0.004
195	wt	0.06	195	1_B6_wt	0.06
196	wt	0.06	196	1_B6_wt	0.06
197	tef2ctrl	1.428	197	2_D1_tef2ctrl	1.428
198	tef2ctrl	1.428	198	2_D1_tef2ctrl	1.428
199	tef2ctrl	0	199	2_D12_tef2ctrl	0
200	tef2ctrl	0	200	2_D12_tef2ctrl	0
201	tef2ayt1	1.476	201	2_E1_tef2ayt1	1.476
202	tef2ayt1	1.476	202	2_E1_tef2ayt1	1.476
203	tef2ctrl	0.236	203	2_D4_tef2ctrl	0.236
204	tef2ctrl	0.236	204	2_D4_tef2ctrl	0.236
205	tef2ayt1	1.044	205	2_H2_tef2ayt1	1.044
206	tef2ayt1	1.044	206	2_H2_tef2ayt1	1.044
207	tef2ayt1	0.228	207	2_E4_tef2ayt1	0.228
208	tef2ayt1	0.228	208	2_E4_tef2ayt1	0.228
209	tef2ayt1	0.064	209	2_H6_tef2ayt1	0.064
210	tef2ayt1	0.064	210	2_H6_tef2ayt1	0.064
211	tef2ayt1	0.032	211	2_H7_tef2ayt1	0.032
212	tef2ayt1	0.032	212	2_H7_tef2ayt1	0.032
213	tef2ayt1	0.252	213	2_F4_tef2ayt1	0.252
214	tef2ayt1	0.252	214	2_F4_tef2ayt1	0.252
215	tef2ayt1	0.012	215	2_F9_tef2ayt1	0.012
216	tef2ayt1	0.012	216	2_F9_tef2ayt1	0.012
217	tef2ctrl	0.012	217	2_B9_tef2ctrl	0.012
218	tef2ctrl	0.012	218	2_B9_tef2ctrl	0.012
219	tef2ayt1	0.548	219	2_E3_tef2ayt1	0.548
220	tef2ayt1	0.548	220	2_E3_tef2ayt1	0.548
221	tef2ayt1	0.008	221	2_H9_tef2ayt1	0.008
222	tef2ayt1	0.008	222	2_H9_tef2ayt1	0.008
223	tef2ctrl	-0.004	223	2_C11_tef2ctrl	-0.004
224	tef2ctrl	-0.004	224	2_C11_tef2ctrl	-0.004
225	tef2ctrl	0.112	225	2_D5_tef2ctrl	0.112
226	tef2ctrl	0.112	226	2_D5_tef2ctrl	0.112
227	tef2ctrl	0.004	227	2_A10_tef2ctrl	0.004
228	tef2ctrl	0.004	228	2_A10_tef2ctrl	0.004
229	tef2ayt1	0.112	229	2_E5_tef2ayt1	0.112
230	tef2ayt1	0.112	230	2_E5_tef2ayt1	0.112
231	tef2ayt1	0.56	231	2_F3_tef2ayt1	0.56
232	tef2ayt1	0.56	232	2_F3_tef2ayt1	0.56
233	tef2ctrl	0.104	233	2_B5_tef2ctrl	0.104
234	tef2ctrl	0.104	234	2_B5_tef2ctrl	0.104
235	tef2ayt1	0.012	235	2_H8_tef2ayt1	0.012
236	tef2ayt1	0.012	236	2_H8_tef2ayt1	0.012
237	tef2ayt1	0.004	237	2_E11_tef2ayt1	0.004
238	tef2ayt1	0.004	238	2_E11_tef2ayt1	0.004
239	tef2ctrl	0.016	239	2_B8_tef2ctrl	0.016
240	tef2ctrl	0.016	240	2_B8_tef2ctrl	0.016
241	tef2ayt1	0.024	241	2_G7_tef2ayt1	0.024
242	tef2ayt1	0.024	242	2_G7_tef2ayt1	0.024
243	tef2ayt1	0.02	243	2_E8_tef2ayt1	0.02
244	tef2ayt1	0.02	244	2_E8_tef2ayt1	0.02
245	tef2ctrl	0.048	245	2_D6_tef2ctrl	0.048
246	tef2ctrl	0.048	246	2_D6_tef2ctrl	0.048
247	tef2ctrl	0.008	247	2_D9_tef2ctrl	0.008
248	tef2ctrl	0.008	248	2_D9_tef2ctrl	0.008
249	tef2ayt1	0.008	249	2_F11_tef2ayt1	0.008
250	tef2ayt1	0.008	250	2_F11_tef2ayt1	0.008
251	tef2ctrl	-0.004	251	2_C12_tef2ctrl	-0.004
252	tef2ctrl	-0.004	252	2_C12_tef2ctrl	-0.004
253	tef2ctrl	0.944	253	2_D2_tef2ctrl	0.944
254	tef2ctrl	0.944	254	2_D2_tef2ctrl	0.944
255	tef2ctrl	0.004	255	2_C10_tef2ctrl	0.004
256	tef2ctrl	0.004	256	2_C10_tef2ctrl	0.004
257	tef2ctrl	1.4	257	2_B1_tef2ctrl	1.4
258	tef2ctrl	1.4	258	2_B1_tef2ctrl	1.4
259	tef2ctrl	0.008	259	2_C9_tef2ctrl	0.008
260	tef2ctrl	0.008	260	2_C9_tef2ctrl	0.008
261	tef2ayt1	0.116	261	2_G5_tef2ayt1	0.116
262	tef2ayt1	0.116	262	2_G5_tef2ayt1	0.116
263	tef2ctrl	0.492	263	2_B3_tef2ctrl	0.492
264	tef2ctrl	0.492	264	2_B3_tef2ctrl	0.492
265	tef2ctrl	1.008	265	2_A1_tef2ctrl	1.008
266	tef2ctrl	1.008	266	2_A1_tef2ctrl	1.008
267	tef2ctrl	0.02	267	2_A7_tef2ctrl	0.02
268	tef2ctrl	0.02	268	2_A7_tef2ctrl	0.02
269	tef2ayt1	0.028	269	2_F7_tef2ayt1	0.028
270	tef2ayt1	0.028	270	2_F7_tef2ayt1	0.028
271	tef2ctrl	0.028	271	2_B7_tef2ctrl	0.028
272	tef2ctrl	0.028	272	2_B7_tef2ctrl	0.028
273	tef2ctrl	0.012	273	2_C8_tef2ctrl	0.012
274	tef2ctrl	0.012	274	2_C8_tef2ctrl	0.012
275	tef2ctrl	0	275	2_B12_tef2ctrl	0
276	tef2ctrl	0	276	2_B12_tef2ctrl	0
277	tef2ayt1	1.02	277	2_G2_tef2ayt1	1.02
278	tef2ayt1	1.02	278	2_G2_tef2ayt1	1.02
279	tef2ayt1	0.016	279	2_G9_tef2ayt1	0.016
280	tef2ayt1	0.016	280	2_G9_tef2ayt1	0.016
281	tef2ayt1	0	281	2_F12_tef2ayt1	0
282	tef2ayt1	0	282	2_F12_tef2ayt1	0
283	tef2ayt1	0.008	283	2_F10_tef2ayt1	0.008
284	tef2ayt1	0.008	284	2_F10_tef2ayt1	0.008
285	tef2ctrl	0.004	285	2_A11_tef2ctrl	0.004
286	tef2ctrl	0.004	286	2_A11_tef2ctrl	0.004
287	tef2ayt1	0	287	2_G12_tef2ayt1	0
288	tef2ayt1	0	288	2_G12_tef2ayt1	0
289	tef2ayt1	0.016	289	2_G8_tef2ayt1	0.016
290	tef2ayt1	0.016	290	2_G8_tef2ayt1	0.016
291	tef2ayt1	0.564	291	2_H3_tef2ayt1	0.564
292	tef2ayt1	0.564	292	2_H3_tef2ayt1	0.564
293	tef2ayt1	0.008	293	2_H11_tef2ayt1	0.008
294	tef2ayt1	0.008	294	2_H11_tef2ayt1	0.008
295	tef2ayt1	1.568	295	2_H1_tef2ayt1	1.568
296	tef2ayt1	1.568	296	2_H1_tef2ayt1	1.568
297	tef2ayt1	0.016	297	2_E9_tef2ayt1	0.016
298	tef2ayt1	0.016	298	2_E9_tef2ayt1	0.016
299	tef2ayt1	0.548	299	2_G3_tef2ayt1	0.548
300	tef2ayt1	0.548	300	2_G3_tef2ayt1	0.548
301	tef2ctrl	0.008	301	2_D8_tef2ctrl	0.008
302	tef2ctrl	0.008	302	2_D8_tef2ctrl	0.008
303	tef2ayt1	1.036	303	2_F2_tef2ayt1	1.036
304	tef2ayt1	1.036	304	2_F2_tef2ayt1	1.036
305	tef2ctrl	0.048	305	2_B6_tef2ctrl	0.048
306	tef2ctrl	0.048	306	2_B6_tef2ctrl	0.048
307	tef2ctrl	0.024	307	2_D7_tef2ctrl	0.024
308	tef2ctrl	0.024	308	2_D7_tef2ctrl	0.024
309	tef2ayt1	1.436	309	2_G1_tef2ayt1	1.436
310	tef2ayt1	1.436	310	2_G1_tef2ayt1	1.436
311	tef2ctrl	0.004	311	2_D10_tef2ctrl	0.004
312	tef2ctrl	0.004	312	2_D10_tef2ctrl	0.004
313	tef2ctrl	0.48	313	2_C3_tef2ctrl	0.48
314	tef2ctrl	0.48	314	2_C3_tef2ctrl	0.48
315	tef2ayt1	0	315	2_H12_tef2ayt1	0
316	tef2ayt1	0	316	2_H12_tef2ayt1	0
317	tef2ayt1	0.124	317	2_F5_tef2ayt1	0.124
318	tef2ayt1	0.124	318	2_F5_tef2ayt1	0.124
319	tef2ayt1	0.016	319	2_F8_tef2ayt1	0.016
320	tef2ayt1	0.016	320	2_F8_tef2ayt1	0.016
321	tef2ayt1	0.124	321	2_H5_tef2ayt1	0.124
322	tef2ayt1	0.124	322	2_H5_tef2ayt1	0.124
323	tef2ctrl	0.004	323	2_B11_tef2ctrl	0.004
324	tef2ctrl	0.004	324	2_B11_tef2ctrl	0.004
325	tef2ayt1	1.496	325	2_F1_tef2ayt1	1.496
326	tef2ayt1	1.496	326	2_F1_tef2ayt1	1.496
327	tef2ayt1	0	327	2_E12_tef2ayt1	0
328	tef2ayt1	0	328	2_E12_tef2ayt1	0
329	tef2ctrl	0.108	329	2_A5_tef2ctrl	0.108
330	tef2ctrl	0.108	330	2_A5_tef2ctrl	0.108
331	tef2ctrl	0.024	331	2_C7_tef2ctrl	0.024
332	tef2ctrl	0.024	332	2_C7_tef2ctrl	0.024
333	tef2ayt1	0.956	333	2_E2_tef2ayt1	0.956
334	tef2ayt1	0.956	334	2_E2_tef2ayt1	0.956
335	tef2ayt1	0	335	2_G10_tef2ayt1	0
336	tef2ayt1	0	336	2_G10_tef2ayt1	0
337	tef2ctrl	0.972	337	2_B2_tef2ctrl	0.972
338	tef2ctrl	0.972	338	2_B2_tef2ctrl	0.972
339	tef2ctrl	0.104	339	2_C5_tef2ctrl	0.104
340	tef2ctrl	0.104	340	2_C5_tef2ctrl	0.104
341	tef2ctrl	0.816	341	2_A2_tef2ctrl	0.816
342	tef2ctrl	0.816	342	2_A2_tef2ctrl	0.816
343	tef2ctrl	0.22	343	2_C4_tef2ctrl	0.22
344	tef2ctrl	0.22	344	2_C4_tef2ctrl	0.22
345	tef2ayt1	0.052	345	2_E6_tef2ayt1	0.052
346	tef2ayt1	0.052	346	2_E6_tef2ayt1	0.052
347	tef2ctrl	0.052	347	2_C6_tef2ctrl	0.052
348	tef2ctrl	0.052	348	2_C6_tef2ctrl	0.052
349	tef2ctrl	0.544	349	2_D3_tef2ctrl	0.544
350	tef2ctrl	0.544	350	2_D3_tef2ctrl	0.544
351	tef2ctrl	1.436	351	2_C1_tef2ctrl	1.436
352	tef2ctrl	1.436	352	2_C1_tef2ctrl	1.436
353	tef2ctrl	0.048	353	2_A6_tef2ctrl	0.048
354	tef2ctrl	0.048	354	2_A6_tef2ctrl	0.048
355	tef2ayt1	0.004	355	2_H10_tef2ayt1	0.004
356	tef2ayt1	0.004	356	2_H10_tef2ayt1	0.004
357	tef2ctrl	0.004	357	2_A12_tef2ctrl	0.004
358	tef2ctrl	0.004	358	2_A12_tef2ctrl	0.004
359	tef2ctrl	0.012	359	2_A8_tef2ctrl	0.012
360	tef2ctrl	0.012	360	2_A8_tef2ctrl	0.012
361	tef2ctrl	0.396	361	2_A3_tef2ctrl	0.396
362	tef2ctrl	0.396	362	2_A3_tef2ctrl	0.396
363	tef2ctrl	0.884	363	2_C2_tef2ctrl	0.884
364	tef2ctrl	0.884	364	2_C2_tef2ctrl	0.884
365	tef2ctrl	0.008	365	2_A9_tef2ctrl	0.008
366	tef2ctrl	0.008	366	2_A9_tef2ctrl	0.008
367	tef2ctrl	0.004	367	2_B10_tef2ctrl	0.004
368	tef2ctrl	0.004	368	2_B10_tef2ctrl	0.004
369	tef2ayt1	0.028	369	2_E7_tef2ayt1	0.028
370	tef2ayt1	0.028	370	2_E7_tef2ayt1	0.028
371	tef2ayt1	0	371	2_G11_tef2ayt1	0
372	tef2ayt1	0	372	2_G11_tef2ayt1	0
373	tef2ayt1	0.272	373	2_G4_tef2ayt1	0.272
374	tef2ayt1	0.272	374	2_G4_tef2ayt1	0.272
375	tef2ctrl	0.228	375	2_B4_tef2ctrl	0.228
376	tef2ctrl	0.228	376	2_B4_tef2ctrl	0.228
377	tef2ayt1	0.052	377	2_G6_tef2ayt1	0.052
378	tef2ayt1	0.052	378	2_G6_tef2ayt1	0.052
379	tef2ctrl	0.224	379	2_A4_tef2ctrl	0.224
380	tef2ctrl	0.224	380	2_A4_tef2ctrl	0.224
381	tef2ctrl	0.008	381	2_D11_tef2ctrl	0.008
382	tef2ctrl	0.008	382	2_D11_tef2ctrl	0.008
383	tef2ayt1	0.24	383	2_H4_tef2ayt1	0.24
384	tef2ayt1	0.24	384	2_H4_tef2ayt1	0.24
385	tef2ayt1	0.004	385	2_E10_tef2ayt1	0.004
386	tef2ayt1	0.004	386	2_E10_tef2ayt1	0.004
387	tef2ayt1	0.052	387	2_F6_tef2ayt1	0.052
388	tef2ayt1	0.052	388	2_F6_tef2ayt1	0.052

## Sheet: ions
ionIdx	ionMz	ionAverageInt	ionQualTIC	Top annotation name	Top annotation ids	Top annotation formula	Top annotation ion	Top annotation score
1	59.0139	98136.4	0.967749	Acetatic acid	C00033; C00266	C2H4O2	-H(-)	100
2	70.0299	2491.98	0.797173	Acrylamide	C01659	C3H5NO	-H(-)	100
3	71.0139	65727.5	0.956094	Propenoic acid C3:1	C00511; C00546	C3H4O2	-H(-)	100
4	73.0295	32690.4	0.851582	C3:0 (Propionic acid)	C00163; C00424	C3H6O2	-H(-)	100
5	74.0248	34384.4	0.968606	Glycine	C00037	C2H5NO2	-H(-)	100
6	75.0088	3020.99	0.525564	Glycolate	C00160	C2H4O3	-H(-)	100
7	85.0295	166470	0.981669	Succinic aldehyde	C00741	C4H6O2	-H(-)	100
8	87.009	21117.7	0.864496	Pyruvate	C00022; C00222	C3H4O3	-H(-)	100
9	87.0452	2398.84	0.722214	C4:0 (Butyric acid)	C00810; C01769	C4H8O2	-H(-)	100
10	88.0406	12534.3	0.940896	Alanine	C00041; C00099; C01401	C3H7NO2	-H(-)	100
11	89.0245	131380	0.987249	Lactate	C00184; C00186; C00256; C00577; C01013	C3H6O3	-H(-)	100
12	95.0139	43183.4	0.956101	Furfural	C07090	C5H4O2	-H(-)	100
13	101.024	155973	0.964517	Oxobutanoic acid	C00109; C00232; C06002	C4H6O3	-H(-)	100
14	102.056	125348	0.984229	Aminobutanoic acid (ABA)	C00334; C02356; C03284	C4H9NO2	-H(-)	100
15	103.004	6849.07	-0.310468	Hydroxypyruvate	C00168	C3H4O4	-H(-)	100
16	103.04	4805.46	0.714114	Hydroxybutanoic acid	C06001	C4H8O3	-H(-)	100
17	104.035	134062	0.9767	Serine	C00065; C00740	C3H7NO3	-H(-)	100
18	105.019	4190.29	0.575304	D-Glyceric acid	C00258	C3H6O4	-H(-)	100
19	109.041	13511.3	0.794601	N-Acetylimidazole	C05130	C5H6N2O	-H(-)	100
20	111.02	851977	0.939187	Uracil	C00106	C4H4N2O2	-H(-)	100
21	113.024	863161	0.988396	2-Hydroxy-2,4-pentadienoic acid	C07091	C5H6O3	-H(-)	100
22	114.056	822079	0.986509	Proline	C00148; C18170	C5H9NO2	-H(-)	100
23	115.004	29139.3	0.8708	Fumarate	C00122	C4H4O4	-H(-)	100
24	115.04	15902.3	0.832626	Ketovaline	C00141; C03273	C5H8O3	-H(-)	100
25	116.035	5185.95	0.721912	Aspartate semialdehyde	C00441; C03508	C4H7NO3	-H(-)	100
26	116.072	670282	0.991798	Valine; Betaine	C00183	C5H11NO2	-H(-)	100
27	117.019	82276.7	0.434534	Succinate	C00042; C02170	C4H6O4	-H(-)	100
28	118.051	246986	0.989538	Threonine	C00188; C00263; C05519	C4H9NO3	-H(-)	100
29	119.017	3055.63	0.526365	3-(Methylthio)propionic acid	C08276	C4H8O2S	-H(-)	100
30	119.05	31101.6	0.954294	Phenylacetaldehyde	C00601; C05627	C8H8O	-H(-)	100
31	120.012	7792.36	0.891264	Cys	C00097	C3H7NO2S	-H(-)	100
32	120.046	3743.31	0.676795	Benzamide	C09815	C7H7NO	-H(-)	100
33	121.03	26817.9	0.852202	Benzoate	C00180	C7H6O2	-H(-)	100
34	121.04	7630.53	0.745198	Nicotinamide	C00153	C6H6N2O	-H(-)	100
35	122.025	9315.98	0.485268	Nicotinate	C00253	C6H5NO2	-H(-)	100
36	127.051	55477.9	0.978356	Dihydrothymine	C05715	C5H8N2O2	-H(-)	100
37	128.035	573981	0.988159	Oxoproline	C01879; C04281	C5H7NO3	-H(-)	100
38	129.019	21231.2	0.201835	Itaconate	C00433	C5H6O4	-H(-)	100
39	129.055	17110.9	0.855441	4-Methyl-2-oxopentanoate	C00233; C00671; C06102	C6H10O3	-H(-)	100
40	130.051	5117.01	0.835782	5-Aminolevulinic acid	C00430; C01157; C01165	C5H9NO3	-H(-)	100
41	130.087	3.81725e+06	0.988844	(Iso)Leucine	C00123; C00407	C6H13NO2	-H(-)	100
42	131.035	36302.1	0.938123	Glutarate	C00489; C00900; C04181; C06010	C5H8O4	-H(-)	100
43	131.046	175365	0.983746	Asparagine	C00152	C4H8N2O3	-H(-)	100
44	131.083	188211	0.901628	Ornithine	C00077	C5H12N2O2	-H(-)	100
45	132.03	345198	0.994471	Aspartate	C00049	C4H7NO4	-H(-)	100
46	133.014	121433	0.150271	Malate	C00149	C4H6O5	-H(-)	100
47	133.05	64594.5	0.910169	Deoxyribose	C01801; C04039; C04272	C5H10O4	-H(-)	100
48	134.027	3432.82	0.794107	Homocysteine	C00155	C4H9NO2S	-H(-)	100
49	136.041	42575.6	0.95764	Anthranilate	C00108; C00568	C7H7NO2	-H(-)	100
50	139.976	13774.1	0.145661	Carbamoyl phosphate	C00169	CH4NO5P	-H(-)	100
51	144.03	1563.49	0.68487	2-Oxoglutaramate	C00940	C5H7NO4	-H(-)	100
52	144.066	9168.18	0.708214	4-Acetamidobutanoate	C02946; C04076	C6H11NO3	-H(-)	100
53	145.014	10771.6	0.788977	Oxoglutarate	C00026	C5H6O5	-H(-)	100
54	145.062	504239	0.99169	Glutamine	C00064	C5H10N2O3	-H(-)	100
55	145.098	738410	0.853673	Lysine	C00047	C6H14N2O2	-H(-)	100
56	146.046	1.00914e+06	0.998336	Glutamate	C00025; C00302; C00979; C05938	C5H9NO4	-H(-)	100
57	147.03	106476	0.301545	Hydroxyglutarate	C01087; C06032	C5H8O5	-H(-)	100
58	147.066	38551.9	0.960699	Mevalonate	C00418; C00522; C06007	C6H12O4	-H(-)	100
59	148.044	455518	0.989268	Methionine	C00073	C5H11NO2S	-H(-)	100
60	149.097	8818	0.881836	Perillyl aldehyde	C02576	C10H14O	-H(-)	100
61	151.025	3175.37	0.845661	Xanthine	C00385	C5H4N4O2	-H(-)	100
62	151.04	9955.54	0.635946	4-Hydroxyphenylacetate	C00642; C04043	C8H8O3	-H(-)	100
63	151.061	3153.94	0.794852	Xylitol	C00379	C5H12O5	-H(-)	100
64	151.984	2950.2	0.603874	Thiocysteine	C01962	C3H7NO2S2	-H(-)	100
65	152.035	10672	0.642522	3-Hydroxyanthranilate	C00632	C7H7NO3	-H(-)	100
66	154.062	736435	0.99172	Histidine	C00135	C6H9N3O2	-H(-)	100
67	155.01	47667	0.854526	Orotate	C00295	C5H4N2O4	-H(-)	100
68	157.025	6315.85	0.922585	Dihydroorotate	C00337	C5H6N2O4	-H(-)	100
69	157.05	20882.1	0.850945	Isopropylmaleate	C02631	C7H10O4	-H(-)	100
70	159.03	25384.2	-0.394203	Oxoadipate	C00322	C6H8O5	-H(-)	100
71	160.061	13322	0.950537	Aminoadipate	C00956; C01077	C6H11NO4	-H(-)	100
72	162.041	5454.67	0.952333	Hydroxy-Glu	C05947	C5H9NO5	-H(-)	100
73	163.039	16515	0.783462	Coumarate	C00166; C00811	C9H8O3	-H(-)	100
74	164.038	53781	0.982413	Met-oxide	C02989	C5H11NO3S	-H(-)	100
75	164.071	1.74138e+06	0.986769	Phenylalanine	C00079; C02265	C9H11NO2	-H(-)	100
76	165.055	21459.2	0.902427	3-Methoxy-4-hydroxyphenylacetaldehyde	C05581	C9H10O3	-H(-)	100
77	166.051	5600.74	0.571792	Pyridoxal	C00250	C8H9NO3	-H(-)	100
78	166.975	1908.31	0.813981	Phosphoenolpyruvate	C00074	C3H5O6P	-H(-)	100
79	167.071	4591.97	0.612916	N-Trimethyl-2-aminoethylphosphonate	C06459	C5H15NO3P	-H(-)	100
80	167.997	10692.6	0.932212	Cysteic acid	C00506	C3H7NO5S	-H(-)	100
81	168.066	26393.8	0.88494	Pyridoxine	C00314	C8H11NO3	-H(-)	100
82	168.99	49827.8	0.779044	Glycerone phosphate	C00111; C00118	C3H7O6P	-H(-)	100
83	171.006	8252.84	0.956671	sn-Glycerol 3-phosphate	C00093	C3H9O6P	-H(-)	100
84	171.029	3485.07	0.710664	3-Dehydroshikimate	C02637	C7H8O5	-H(-)	100
85	172.061	4931.78	0.873398	Acetyl-Glu-semialdehyde	C01250	C7H11NO4	-H(-)	100
86	173.009	12712.9	0.325184	Aconitate	C00417	C6H6O6	-H(-)	100
87	173.045	8338.63	0.704945	Shikimate	C00493; C04236	C7H10O5	-H(-)	100
88	173.093	18001.7	0.973645	Acetylornithine	C00437	C7H14N2O3	-H(-)	100
89	173.104	515940	0.823528	Arginine	C00062	C6H14N4O2	-H(-)	100
90	174.056	11638.9	0.922917	Indole-3-acetate	C00954; C05634	C10H9NO2	-H(-)	100
91	174.088	10939.9	0.889261	Citrulline	C00327	C6H13N3O3	-H(-)	100
92	175.024	3623.24	0.379888	Hexuronic acid; Ascorbate	C02670	C6H8O6	-H(-)	100
93	175.036	6676.11	0.893053	Carbamoyl-Asp	C00438	C5H8N2O5	-H(-)	100
94	175.061	194897	0.875074	3-Propylmalate	C02504; C04411	C7H12O5	-H(-)	100
95	179.036	9976.66	0.897147	3-(4-Hydroxyphenyl)pyruvate	C01179; C01197	C9H8O4	-H(-)	91
96	179.056	1.30112e+06	0.992135	Hexose	C00031; C00095; C00124; C00137; C00159; C00221; C00267; C00984; C02336	C6H12O6	-H(-)	60
97	180.066	366516	0.993148	Tyrosine	C00082	C9H11NO3	-H(-)	100
98	182.97	3325.93	0.87092	3-Phosphonooxypyruvate	C03232	C3H5O7P	-H(-)	100
99	183.065	3845.91	0.505515	Choline-P	C00588	C5H15NO4P	-H(-)	74
100	184.001	74339.6	0.940312	Phosphoserine	C01005	C3H8NO6P	-H(-)	100
101	184.985	14220	0.239921	Phosphoglycerate	C00197; C00631	C3H7O7P	-H(-)	100
102	186.113	2492.11	0.607997	8-Amino-7-oxononanoate	C01092	C9H17NO3	-H(-)	100
103	187.025	17123.6	0.659407	(Z)-But-1-ene-1,2,4-tricarboxylate	C04002; C04225	C7H8O6	-H(-)	100
104	188.034	7217.67	0.905056	1-Nitronaphthalene-5,6-oxide	C14800; C14802	C10H7NO3	-H(-)	100
105	188.056	47412.3	0.852165	Acetyl-Glu	C00624	C7H11NO5	-H(-)	100
106	189.003	3037.08	0.0983057	Oxalosuccinate	C05379	C6H6O7	-H(-)	100
107	189.039	6085.27	0.524334	3-Dehydroquinate	C00944	C7H10O6	-H(-)	100
108	191.02	443445	-0.444739	(Iso)Citrate	C00158; C00311	C6H8O7	-H(-)	100
109	194.081	2526.82	0.694291	Methyl-Tyr	C16586	C10H13NO3	-H(-)	100
110	195.051	39290.9	0.978156	Hexonic acid	C00257; C00800	C6H12O7	-H(-)	100
111	198.017	2632.57	0.877231	P-homoserine	C01102; C05702; C12215	C4H10NO6P	-H(-)	100
112	198.088	2402.48	0.793549	gamma-Glutamyl-beta-aminopropiononitrile	C06114	C8H13N3O3	-H(-)	100
113	203.082	1.21319e+06	0.988917	Tryptophan	C00078	C11H12N2O2	-H(-)	100
114	205.035	121640	0.412977	(R)-2-Hydroxybutane-1,2,4-tricarboxylate	C01251; C02225; C05662	C7H10O7	-H(-)	100
115	213.017	4324.12	0.922147	2-Deoxy-D-ribose 1-phosphate	C00672; C00673	C5H11O7P	-H(-)	100
116	213.124	2313.23	0.901324	Dethiobiotin	C01909	C10H18N2O3	-H(-)	100
117	214.012	2402.19	0.79821	O-Phospho-4-hydroxy-L-threonine	C06055	C4H10NO7P	-H(-)	100
118	214.048	8212.35	0.886749	sn-Glycero-3-phosphoethanolamine	C01233	C5H14NO6P	-H(-)	100
119	218.033	27350.7	0.922346	4-Amino-2-methyl-5-phosphomethylpyrimidine	C04556	C6H10N3O4P	-H(-)	100
120	218.103	26103.9	0.971306	Pantothenate	C00864	C9H17NO5	-H(-)	100
121	219.077	42998.9	0.979603	5-Hydroxy-L-tryptophan	C00643	C11H12N2O3	-H(-)	100
122	221.06	32846.5	0.971631	Cystathionine	C00542; C02291	C7H14N2O4S	-H(-)	100
123	223.072	5515.71	0.325412	3-Hydroxy-L-kynurenine	C03227; C05651	C10H12N2O4	-H(-)	100
124	225.098	3456.84	0.834509	Carnosine	C00386	C9H14N4O3	-H(-)	73
125	226.012	3292.16	0.872197	L-Glutamyl 5-phosphate	C03287	C5H10NO7P	-H(-)	100
126	226.083	2455.21	0.778613	Deoxycytidine	C00881	C9H13N3O4	-H(-)	100
127	227.068	8302.63	0.157004	Deoxyuridine	C00526	C9H12N2O5	-H(-)	96
128	228.028	3703.18	0.847974	5-Phosphoribosylamine	C03090	C5H12NO7P	-H(-)	100
129	229.012	6704.59	0.954648	Pentose P	C00117; C00199; C00231; C00620	C5H11O8P	-H(-)	100
130	235.073	17295.5	0.961033	L-Formylkynurenine	C02700	C11H12N2O4	-H(-)	100
131	237.028	10205.8	0.961144	D-erythro-1-(Imidazol-4-yl)glycerol 3-phosphate	C04666	C6H11N2O6P	-H(-)	100
132	238.094	930.203	0.89374	Dihydrobiopterin	C00268; C02953	C9H13N5O3	-H(-)	100
133	239.017	122912	0.988435	L-Cystine	C00491	C6H12N2O4S2	-H(-)	100
134	242.079	5933.23	0.890167	Cytidine	C00475; C05711	C9H13N3O5	-H(-)	100
135	243.062	12692.2	0.919582	Uridine	C00299; C02067	C9H12N2O6	-H(-)	100
136	244.999	2917.28	0.793718	Isopentenyl diphosphate	C00129; C00235	C5H12O7P2	-H(-)	100
137	249.055	15986.1	0.958483	gamma-L-Glutamyl-L-cysteine	C00669	C8H14N2O5S	-H(-)	100
138	251.066	3612.15	0.789837	5-Hydroxy-N-formylkynurenine	C05648	C11H12N2O5	-H(-)	100
139	253.049	2172.8	0.633217	5-L-Glutamyl-taurine	C05844	C7H14N2O6S	-H(-)	100
140	255.074	8804.1	0.809609	Nicotinate D-ribonucleoside	C05841	C11H14NO6	-H(-)	100
141	258.038	3373.95	0.900112	Hexosamine P	C00352; C12214	C6H14NO8P	-H(-)	100
142	259.023	75362.8	0.986436	Hexose P	C00085; C00092; C00103; C00275; C00446; C00636; C00668; C01094; C01097; C01172; C01177; C03546; C04006; C05345	C6H13O9P	-H(-)	100
143	267.073	19434	0.93928	Inosine	C00294	C10H12N4O5	-H(-)	100
144	275.125	14219.9	0.928815	N6-(L-1,3-Dicarboxypropyl)-L-lysine	C00449	C11H20N2O6	-H(-)	100
145	285.049	3374.97	0.873344	5'-Phosphoribosylglycinamide	C03838	C7H15N2O8P	-H(-)	100
146	289.032	10934.8	0.889253	Sedoheptulose P	C05382	C7H15O10P	-H(-)	100
147	298.07	3914.29	0.915803	D-4'-Phosphopantothenate	C03492	C9H18NO8P	-H(-)	100
148	301.217	1817.58	0.775958	(5Z,8Z,11Z,14Z,17Z)-Icosapentaenoic acid	C06428	C20H30O2	-H(-)	100
149	306.077	492771	0.957031	Glutathione	C00051	C10H17N3O6S	-H(-)	100
150	313.044	4067.62	0.942441	FGAR	C04376	C8H15N2O9P	-H(-)	100
151	321.05	2412.54	0.923585	dTMP	C00364	C10H15N2O8P	-H(-)	100
152	322.045	6224.64	0.920314	CMP	C00055	C9H14N3O8P	-H(-)	100
153	323.029	47879.8	0.975821	UMP	C00105; C01168	C9H13N2O9P	-H(-)	100
154	337.055	8522.97	0.901592	1-(5'-Phosphoribosyl)-5-amino-4-imidazolecarboxamide	C04677	C9H15N4O8P	-H(-)	100
155	338.989	125758	0.902777	Hexose bisP	C00354; C00665; C01220; C03785; C05378	C6H14O12P2	-H(-)	100
156	341.109	89208.4	0.939025	Disaccharide	C00089; C00252; C01083; C05402	C12H22O11	-H(-)	100
157	346.056	64947.9	0.950556	AMP	C00020; C00362	C10H14N5O7P	-H(-)	100
158	347.04	5355.68	0.940861	IMP	C00130	C10H13N4O8P	-H(-)	100
159	357.091	2211.53	0.946516	Pantetheine 4'-phosphate	C01134	C11H23N2O7PS	-H(-)	14
160	362.051	7537.02	0.915465	GMP	C00144	C10H14N5O8P	-H(-)	100
161	365.05	2295.49	0.671981	1-(5'-Phosphoribosyl)-5-formamido-4-imidazolecarboxamide	C04734	C10H15N4O9P	-H(-)	100
162	367.018	14973	0.960701	Orotidine 5'-phosphate	C01103	C10H13N2O11P	-H(-)	100
163	375.131	1717.77	0.908388	Riboflavin	C00255	C17H20N4O6	-H(-)	100
164	381.123	5870.77	0.868707	trans,trans-Farnesyl diphosphate	C00448	C15H28O7P2	-H(-)	100
165	383.115	7810.72	0.948672	S-Adenosyl-L-homocysteine	C00021	C14H20N6O5S	-H(-)	100
166	387.001	3062.9	0.912565	dUDP	C01346	C9H14N2O11P2	-H(-)	84
167	401.015	2704.85	0.893476	dTDP	C00363	C10H16N2O11P2	-H(-)	100
168	402.011	5061.59	0.876271	CDP	C00112	C9H15N3O11P2	-H(-)	100
169	402.995	22534.4	0.88811	UDP	C00015	C9H14N2O12P2	-H(-)	100
170	410.028	1788.82	0.890504	dADP	C00206	C10H15N5O9P2	-H(-)	100
171	411.012	1922.14	0.929479	dIDP	C01344	C10H14N4O10P2	-H(-)	100
172	421.076	5011.19	0.920673	alpha,alpha'-Trehalose 6-phosphate	C00689; C16688	C12H23O14P	-H(-)	100
173	426.022	56975.9	0.893114	ADP	C00008; C00054; C00361	C10H15N5O10P2	-H(-)	100
174	433.332	3283.17	-0.106423	3alpha,7alpha-Dihydroxy-5beta-cholestanate	C04554	C27H46O4	-H(-)	100
175	455.097	2952.18	0.916249	FMN (ox)	C00061	C17H21N4O9P	-H(-)	100
176	462.066	2411.2	0.77561	N6-(1,2-Dicarboxyethyl)-AMP	C03794	C14H18N5O11P	-H(-)	100
177	465.98	2562.94	0.923412	dCTP	C00458	C9H16N3O13P3	-H(-)	21
178	482.961	22089.2	0.783463	UTP	C00075	C9H15N2O15P3	-H(-)	100
179	487.1	2972.54	0.806072	CDP-choline	C00307	C14H26N4O11P2	-H(-)	100
180	489.992	2757.33	0.872508	dATP	C00131	C10H16N5O12P3	-H(-)	31
181	503.162	7957.33	0.826641	Triose	C00492; C05404	C18H32O16	-H(-)	100
182	505.988	56301.3	0.771687	ATP	C00002; C00286	C10H16N5O13P3	-H(-)	100
183	521.983	7191.18	0.826783	GTP	C00044	C10H16N5O14P3	-H(-)	100
184	558.064	5158.84	0.838436	ADP-ribose	C00301; C02741	C15H23N5O14P2	-H(-)	100
185	563.068	3113.54	0.888152	dTDP-hexose	C00842; C02097	C16H26N2O16P2	-H(-)	100
186	565.048	32893.6	0.877072	UDP-hexose	C00029; C00052	C15H24N2O17P2	-H(-)	100
187	604.07	11755.3	0.834074	GDP-hexose	C00096	C16H25N5O16P2	-H(-)	100
188	606.075	85769	0.864236	UDP-acetyl-hexosamine	C00043	C17H27N3O17P2	-H(-)	100
189	611.145	6838.15	0.763384	Glutathione disulfide	C00127	C20H32N6O12S2	-H(-)	100
190	664.118	42486.1	0.882581	NADH (red)	C00004	C21H29N7O14P2	-H(-)	100
191	766.108	1391.9	0.810616	CoA	C00010	C21H36N7O16P3S	-H(-)	100
192	784.149	1472.9	0.82823	FAD (ox)	C00016	C27H33N9O15P2	-H(-)	100
193	808.118	7823.33	0.799354	Acetyl-CoA	C00024	C23H38N7O17P3S	-H(-)	100
194	910.15	859.173	0.688331	(S)-3-Hydroxy-3-methylglutaryl-CoA	C00356	C27H44N7O20P3S	-H(-)	100

## Sheet: annotation
ionIdx	ionMz	ionQualTIC	ionAverageInt	mz delta	formula	ion	score	label (bona fide)	desc
1	59.0139	0.967749	98136.4	-3.63648e-06	C2H4O2	-H(-)	100	Acetatic acid	Acetate; Acetic acid; Ethanoic acid; Glycolaldehyde; Hydroxyacetaldehyde
2	70.0299	0.797173	2491.98	-6.50997e-05	C3H5NO	-H(-)	100	Acrylamide	2-Propenamide; Acrylamide
3	71.0139	0.956094	65727.5	-1.4753e-05	C3H4O2	-H(-)	100	Propenoic acid C3:1	2-Ketopropionaldehyde; 2-Oxopropanal; 2-Propenoic acid; Acrylate; Acrylic acid; Methylglyoxal; Propenoate; Pyruvaldehyde; Pyruvic aldehyde; Vinylformic acid
4	73.0295	0.851582	32690.4	-4.58685e-05	C3H6O2	-H(-)	100	C3:0 (Propionic acid)	(S)-Lactaldehyde; L-2-Hydroxypropionaldehyde; L-Lactaldehyde; Propanoate; Propanoic acid; Propionate; Propionic acid
5	74.0248	0.968606	34384.4	-0.000100739	C2H5NO2	-H(-)	100	Glycine	Aminoacetic acid; Gly; Glycine
6	75.0088	0.525564	3020.99	-1.04398e-05	C2H4O3	-H(-)	100	Glycolate	Glycolate; Glycolic acid; Hydroxyacetic acid
7	85.0295	0.981669	166470	-2.80752e-05	C4H6O2	-H(-)	100	Succinic aldehyde	2,3-Butanedione; Biacetyl; Diacetyl; Dimethylglyoxal
8	87.009	0.864496	21117.7	-0.000204441	C3H4O3	-H(-)	100	Pyruvate	2-Oxopropanoate; 2-Oxopropanoic acid; 3-Oxopropanoate; Malonate semialdehyde; Pyroracemic acid; Pyruvate; Pyruvic acid
9	87.0452	0.722214	2398.84	-3.36984e-05	C4H8O2	-H(-)	100	C4:0 (Butyric acid)	(R)-2-Acetoin; (R)-3-Hydroxy-2-butanone; (R)-3-Hydroxybutan-2-one; (R)-Acetoin; (R)-Dimethylketol; (S)-2-Acetoin; (S)-Acetoin
10	88.0406	0.940896	12534.3	-0.000164408	C3H7NO2	-H(-)	100	Alanine	2-Aminopropanoic acid; 2-Aminopropionic acid; 3-Aminopropanoate; 3-Aminopropionic acid; Alanine; L-2-Aminopropionic acid; L-Alanine; L-alpha-Alanine; beta-Alanine
11	89.0245	0.987249	131380	-4.02451e-05	C3H6O3	-H(-)	100	Lactate	(R)-Lactate; (S)-Lactate; 1,3-Dihydroxy-2-propanone; 1,3-Dihydroxyacetone; 1,3-Dihydroxypropan-2-one; 3-Hydroxypropanoate; 3-Hydroxypropanoic acid; 3-Hydroxypropionate; 3-Hydroxypropionic acid; D-2-Hydroxypropanoic acid; D-2-Hydroxypropionic acid; D-Glyceraldehyde; D-Lactate; D-Lactic acid; Dihydroxyacetone; Glycerone; Hydracrylic acid; L-Lactate; L-Lactic acid
12	95.0139	0.956101	43183.4	-3.41433e-05	C5H4O2	-H(-)	100	Furfural	4-Methylenebut-2-en-4-olide; Protoanemonin; cis-4-Methylenebut-2-en-4-olide
13	101.024	0.964517	155973	-2.61069e-06	C4H6O3	-H(-)	100	Oxobutanoic acid	(S)-Methylmalonate semialdehyde; 2-Ketobutyric acid; 2-Oxobutanoate; 2-Oxobutanoic acid; 2-Oxobutyrate; 2-Oxobutyric acid; 4-Oxobutanoate; Succinate semialdehyde; Succinic semialdehyde; alpha-Ketobutyrate; alpha-Ketobutyric acid
14	102.056	0.984229	125348	-7.35407e-05	C4H9NO2	-H(-)	100	Aminobutanoic acid (ABA)	(S)-2-Aminobutanoate; (S)-2-Aminobutanoic acid; (S)-2-Aminobutyric acid; (S)-3-Amino-2-methylpropanoate; (S)-3-Amino-isobutanoate; (S)-3-Amino-isobutyrate; 4-Aminobutanoate; 4-Aminobutanoic acid; 4-Aminobutyrate; 4-Aminobutyric acid; GABA; L-3-Amino-isobutanoate; L-3-Amino-isobutyrate; gamma-Aminobutyric acid
15	103.004	-0.310468	6849.07	9.92586e-05	C3H4O4	-H(-)	100	Hydroxypyruvate	3-Hydroxypyruvate; 3-Hydroxypyruvic acid; Hydroxypyruvate; Hydroxypyruvic acid
16	103.04	0.714114	4805.46	-1.96719e-05	C4H8O3	-H(-)	100	Hydroxybutanoic acid	(S)-3-Hydroxyisobutyrate
17	104.035	0.9767	134062	-1.63257e-05	C3H7NO3	-H(-)	100	Serine	D-Serine; L-2-Amino-3-hydroxypropionic acid; L-3-Hydroxy-alanine; L-Serine; Serine
18	105.019	0.575304	4190.29	1.30161e-05	C3H6O4	-H(-)	100	D-Glyceric acid	(R)-Glycerate; D-Glycerate; Glycerate; Glyceric acid
19	109.041	0.794601	13511.3	-3.56427e-05	C5H6N2O	-H(-)	100	N-Acetylimidazole	Imidazole acetaldehyde; Imidazole-4-acetaldehyde
20	111.02	0.939187	851977	4.28488e-05	C4H4N2O2	-H(-)	100	Uracil	Uracil
21	113.024	0.988396	863161	-8.36767e-05	C5H6O3	-H(-)	100	2-Hydroxy-2,4-pentadienoic acid	cis-Acetylacrylate
22	114.056	0.986509	822079	8.28986e-05	C5H9NO2	-H(-)	100	Proline	2-Pyrrolidinecarboxylic acid; 3-Acetamidopropanal; L-Proline
23	115.004	0.8708	29139.3	-6.25547e-05	C4H4O4	-H(-)	100	Fumarate	Fumarate; Fumaric acid; trans-Butenedioic acid
24	115.04	0.832626	15902.3	0.000232088	C5H8O3	-H(-)	100	Ketovaline	2-Keto-3-methylbutyric acid; 2-Ketovaline; 2-Oxo-3-methylbutanoate; 2-Oxoisopentanoate; 2-Oxoisovalerate; 3-Methyl-2-oxobutanoate; 3-Methyl-2-oxobutanoic acid; 3-Methyl-2-oxobutyric acid; 5-Oxopentanoate; Glutarate semialdehyde; alpha-Ketovaline
25	116.035	0.721912	5185.95	-2.27952e-06	C4H7NO3	-H(-)	100	Aspartate semialdehyde	(S)-2-Amino-3-oxobutanoic acid; Aspartate beta-semialdehyde; L-2-Amino-3-oxobutanoate; L-2-Amino-3-oxobutanoic acid; L-2-Amino-acetoacetate; L-Aspartate 4-semialdehyde; L-Aspartic 4-semialdehyde
26	116.072	0.991798	670282	-4.62593e-05	C5H11NO2	-H(-)	100	Valine; Betaine	2-Amino-3-methylbutyric acid; L-Valine
27	117.019	0.434534	82276.7	5.46052e-05	C4H6O4	-H(-)	100	Succinate	Butanedionic acid; Ethylenesuccinic acid; Methylmalonate; Methylmalonic acid; Succinate; Succinic acid
28	118.051	0.989538	246986	0.000128864	C4H9NO3	-H(-)	100	Threonine	2-Amino-3-hydroxybutyric acid; 2-Amino-4-hydroxybutyric acid; L-Allothreonine; L-Homoserine; L-Threonine; L-allo-Threonine
29	119.017	0.526365	3055.63	0.000591719	C4H8O2S	-H(-)	100	3-(Methylthio)propionic acid	3-(Methylthio)propionic acid; 3-Methylthiopropionate
30	119.05	0.954294	31101.6	7.64272e-06	C8H8O	-H(-)	100	Phenylacetaldehyde	4-Hydroxystyrene; 4-Vinylphenol; Phenylacetaldehyde; alpha-Tolualdehyde
31	120.012	0.891264	7792.36	8.943e-05	C3H7NO2S	-H(-)	100	Cys	L-2-Amino-3-mercaptopropionic acid; L-Cysteine
32	120.046	0.676795	3743.31	-2.0689e-05	C7H7NO	-H(-)	100	Benzamide	Benzamide
33	121.03	0.852202	26817.9	-0.000161752	C7H6O2	-H(-)	100	Benzoate	Benzenecarboxylic acid; Benzoate; Benzoic acid; Dracylic acid; Phenylformic acid
33	121.03	0.852202	26817.9	0.000980548	C4H6O3	.F(-)	40	Oxobutanoic acid	(S)-Methylmalonate semialdehyde; 2-Ketobutyric acid; 2-Oxobutanoate; 2-Oxobutanoic acid; 2-Oxobutyrate; 2-Oxobutyric acid; 4-Oxobutanoate; Succinate semialdehyde; Succinic semialdehyde; alpha-Ketobutyrate; alpha-Ketobutyric acid
34	121.04	0.745198	7630.53	0.000690763	C6H6N2O	-H(-)	100	Nicotinamide	Niacinamide; Nicotinamide; Nicotinic acid amide; Vitamin PP
35	122.025	0.485268	9315.98	8.62378e-05	C6H5NO2	-H(-)	100	Nicotinate	3-Pyridinecarboxylic acid; Niacin; Nicotinate; Nicotinic acid
36	127.051	0.978356	55477.9	7.81315e-05	C5H8N2O2	-H(-)	100	Dihydrothymine	4-Amino-4-cyanobutanoic acid; gamma-Amino-gamma-cyanobutanoate
37	128.035	0.988159	573981	-2.21632e-05	C5H7NO3	-H(-)	100	Oxoproline	(3R,5S)-1-Pyrroline-3-hydroxy-5-carboxylate; 3-Hydroxy-L-1-pyrroline-5-carboxylate; 5-Oxo-L-proline; 5-Oxoproline; 5-Pyrrolidone-2-carboxylic acid; L-1-Pyrroline-3-hydroxy-5-carboxylate; L-5-Pyrrolidone-2-carboxylic acid; L-Pyroglutamic acid; Pidolic acid; Pyroglutamate; Pyroglutamic acid
38	129.019	0.201835	21231.2	8.64123e-06	C5H6O4	-H(-)	100	Itaconate	2,5-Dioxopentanoate; 2-Oxoglutarate semialdehyde
39	129.055	0.855441	17110.9	0.000240922	C6H10O3	-H(-)	100	4-Methyl-2-oxopentanoate	(3S)-3-Methyl-2-oxopentanoate; (3S)-3-Methyl-2-oxopentanoic acid; (S)-3-Methyl-2-oxopentanoate; (S)-3-Methyl-2-oxopentanoic acid; 2-Oxoisocaproate; 4-Methyl-2-oxopentanoate; 6-Oxohexanoate; 6-Oxohexanoic acid; Adipate semialdehyde; Hexan-1-one-6-carboxylate
40	130.051	0.835782	5117.01	-5.08689e-05	C5H9NO3	-H(-)	100	5-Aminolevulinic acid	5-Amino-4-oxopentanoate; 5-Amino-4-oxovaleric acid; 5-Aminolevulinate; Hydroxyproline; L-Glutamate 5-semialdehyde; L-Glutamate gamma-semialdehyde; L-Hydroxyproline; trans-4-Hydroxy-L-proline
41	130.087	0.988844	3.81725e+06	-7.45995e-06	C6H13NO2	-H(-)	100	(Iso)Leucine	(2S)-alpha-2-Amino-4-methylvaleric acid; (2S)-alpha-Leucine; 2-Amino-3-methylvaleric acid; 2-Amino-4-methylvaleric acid; L-Isoleucine; L-Leucine
42	131.035	0.938123	36302.1	4.07976e-05	C5H8O4	-H(-)	100	Glutarate	(S)-2-Acetolactate; (S)-2-Hydroxy-2-methyl-3-oxobutanoate; 1,3-Propanedicarboxylic acid; 2-Acetolactate; 2-Oxo-3-hydroxyisovalerate; 3-Hydroxy-3-methyl-2-oxobutanoate; 3-Hydroxy-3-methyl-2-oxobutanoic acid; Glutarate; Glutaric acid; Pentanedioic acid
43	131.046	0.983746	175365	0.0001047	C4H8N2O3	-H(-)	100	Asparagine	2-Aminosuccinamic acid; L-Asparagine
44	131.083	0.901628	188211	6.48907e-05	C5H12N2O2	-H(-)	100	Ornithine	(S)-2,5-Diaminopentanoate; (S)-2,5-Diaminopentanoic acid; (S)-2,5-Diaminovaleric acid; L-Ornithine
45	132.03	0.994471	345198	8.26379e-05	C4H7NO4	-H(-)	100	Aspartate	2-Aminosuccinic acid; L-Asp; L-Aspartate; L-Aspartic acid
46	133.014	0.150271	121433	0.000205057	C4H6O5	-H(-)	100	Malate	(S)-Malate; L-2-Hydroxybutanedioic acid; L-Apple acid; L-Malate; L-Malic acid; Malate; Malic acid
47	133.05	0.910169	64594.5	0.000317808	C5H10O4	-H(-)	100	Deoxyribose	(2R)-2,3-Dihydroxy-3-methylbutanoate; (R)-2,3-Dihydroxy-3-methylbutanoate; (R)-2,3-Dihydroxy-isovalerate; (R)-2,3-Dihydroxy-isovaleric acid; 2,3-Dihydroxy-3-methylbutanoate; 2,3-Dihydroxy-isovalerate; 2,3-Dihydroxy-isovaleric acid; 2-Deoxy-D-erythro-pentose; 2-Deoxy-D-ribose; Deoxyribose; Thyminose
48	134.027	0.794107	3432.82	0.000741339	C4H9NO2S	-H(-)	100	Homocysteine	Homocysteine; L-2-Amino-4-mercaptobutyric acid; L-Homocysteine
48	134.027	0.794107	3432.82	0.000380776	C3H6N2O4	-H(-) [+1]	51	(-)-Ureidoglycolate	(-)-Ureidoglycolate; (S)-Ureidoglycolate
49	136.041	0.95764	42575.6	-0.000127351	C7H7NO2	-H(-)	100	Anthranilate	2-Aminobenzoate; 4-Aminobenzoate; 4-Aminobenzoic acid; ABEE; Anthranilate; Anthranilic acid; Vitamin L1; o-Aminobenzoic acid; p-Aminobenzoate
50	139.976	0.145661	13774.1	-0.000482685	CH4NO5P	-H(-)	100	Carbamoyl phosphate	Carbamoyl phosphate
51	144.03	0.68487	1563.49	0.00048165	C5H7NO4	-H(-)	100	2-Oxoglutaramate	2-Ketoglutaramate; 2-Oxoglutaramate; 2-Oxoglutaramic acid; alpha-Ketoglutaramate
51	144.03	0.68487	1563.49	0.000316164	C6H9NOS	-H(-) [+2]	37	5-(2-Hydroxyethyl)-4-methylthiazole	4-Methyl-5-(2'-hydroxyethyl)-thiazole; 4-Methyl-5-(2-hydroxyethyl)-thiazole; 5-(2-Hydroxyethyl)-4-methylthiazole
52	144.066	0.708214	9168.18	0.000274445	C6H11NO3	-H(-)	100	4-Acetamidobutanoate	(S)-2-Amino-6-oxohexanoate; 2-Aminoadipate 6-semialdehyde; 4-Acetamidobutanoate; Allysine; L-2-Aminoadipate 6-semialdehyde; L-Allysine; N4-Acetylaminobutanoate
53	145.014	0.788977	10771.6	0.000226058	C5H6O5	-H(-)	100	Oxoglutarate	2-Ketoglutaric acid; 2-Oxoglutarate; Oxoglutaric acid; alpha-Ketoglutaric acid
54	145.062	0.99169	504239	0.000228489	C5H10N2O3	-H(-)	100	Glutamine	L-2-Aminoglutaramic acid; L-Glutamine
55	145.098	0.853673	738410	1.9483e-05	C6H14N2O2	-H(-)	100	Lysine	2,6-Diaminohexanoic acid; L-Lysine; Lysine acid
56	146.046	0.998336	1.00914e+06	-6.00085e-06	C5H9NO4	-H(-)	100	Glutamate	2-Aminoglutaric acid; Glutamate; Glutaminic acid; L-4-Hydroxyglutamate semialdehyde; L-Glutamate; L-Glutamic acid; L-Glutaminic acid; O-Acetyl-L-serine; O3-Acetyl-L-serine
57	147.03	0.301545	106476	0.000105383	C5H8O5	-H(-)	100	Hydroxyglutarate	(2R,3S)-3-Methylmalate; (R)-2-Hydroxyglutarate; (R)-Hydroxyglutarate; D-erythro-3-Methylmalate
58	147.066	0.960699	38551.9	0.000546033	C6H12O4	-H(-)	100	Mevalonate	(2R,3R)-2,3-Dihydroxy-3-methylpentanoate; (R)-2,3-Dihydroxy-3-methylpentanoate; (R)-2,3-Dihydroxy-3-methylvalerate; (R)-Mevalonate; (R)-Pantoate; 3,5-Dihydroxy-3-methylvaleric acid; Mevalonic acid; Pantoate; Pantoic acid
59	148.044	0.989268	455518	3.19318e-05	C5H11NO2S	-H(-)	100	Methionine	L-2-Amino-4methylthiobutyric acid; L-Methionine; Methionine
60	149.097	0.881836	8818	0.000582402	C10H14O	-H(-)	100	Perillyl aldehyde	Perillaldehyde; Perillyl aldehyde
61	151.025	0.845661	3175.37	0.000786469	C5H4N4O2	-H(-)	100	Xanthine	Xanthine
62	151.04	0.635946	9955.54	-7.34958e-05	C8H8O3	-H(-)	100	4-Hydroxyphenylacetate	3,4-Dihydroxyphenylacetaldehyde; 4-Hydroxyphenylacetate; 4-Hydroxyphenylacetic acid; Protocatechuatealdehyde
63	151.061	0.794852	3153.94	0.0002316	C5H12O5	-H(-)	100	Xylitol	Xylitol
64	151.984	0.603874	2950.2	0.000230645	C3H7NO2S2	-H(-)	100	Thiocysteine	S-Mercapto-L-cysteine; Thiocysteine
65	152.035	0.642522	10672	0.000404065	C7H7NO3	-H(-)	100	3-Hydroxyanthranilate	3-Hydroxyanthranilate; 3-Hydroxyanthranilic acid
66	154.062	0.99172	736435	0.000216815	C6H9N3O2	-H(-)	100	Histidine	(S)-alpha-Amino-1H-imidazole-4-propionic acid; L-Histidine
67	155.01	0.854526	47667	0.000128123	C5H4N2O4	-H(-)	100	Orotate	Orotate; Orotic acid; Uracil-6-carboxylic acid
68	157.025	0.922585	6315.85	0.000352952	C5H6N2O4	-H(-)	100	Dihydroorotate	(S)-4,5-Dihydroorotate; (S)-Dihydroorotate; Dihydro-L-orotic acid; L-Dihydroorotate; L-Dihydroorotic acid
69	157.05	0.850945	20882.1	0.000161312	C7H10O4	-H(-)	100	Isopropylmaleate	2-Isopropylmaleate; beta-Isopropylmaleate
70	159.03	-0.394203	25384.2	0.000141114	C6H8O5	-H(-)	100	Oxoadipate	2-Oxoadipate; 2-Oxoadipic acid
71	160.061	0.950537	13322	0.00038183	C6H11NO4	-H(-)	100	Aminoadipate	L-2-Aminoadipate; L-2-Aminoadipic acid; L-2-Aminohexanedioate; L-alpha-Aminoadipate; L-alpha-Aminoadipic acid; O-Acetyl-L-homoserine; O-Acetylhomoserine
72	162.041	0.952333	5454.67	-0.000495718	C5H9NO5	-H(-)	100	Hydroxy-Glu	L-erythro-4-Hydroxyglutamate
73	163.039	0.783462	16515	0.00063267	C9H8O3	-H(-)	100	Coumarate	2-Oxo-3-phenylpropanoate; 3-Phenyl-2-oxopropanoate; 4-Coumarate; 4-Hydroxycinnamate; 4-Hydroxycinnamic acid; Phenylpyruvate; Phenylpyruvic acid; alpha-Ketohydrocinnamic acid; keto-Phenylpyruvate; p-Coumaric acid; trans-4-Hydroxycinnamate; trans-p-Hydroxycinnamate
74	164.038	0.982413	53781	0.000580277	C5H11NO3S	-H(-)	100	Met-oxide	L-Methionine S-oxide
75	164.071	0.986769	1.74138e+06	0.000307527	C9H11NO2	-H(-)	100	Phenylalanine	(S)-alpha-Amino-beta-phenylpropionic acid; D-Phenylalanine; D-alpha-Amino-beta-phenylpropionic acid; L-Phenylalanine
76	165.055	0.902427	21459.2	0.000477857	C9H10O3	-H(-)	100	3-Methoxy-4-hydroxyphenylacetaldehyde	(4-Hydroxy-3-methoxyphenyl)acetaldehyde; 3-Methoxy-4-hydroxyphenylacetaldehyde; Homovanillin
77	166.051	0.571792	5600.74	8.12759e-05	C8H9NO3	-H(-)	100	Pyridoxal	Pyridoxal
78	166.975	0.813981	1908.31	0.000173567	C3H5O6P	-H(-)	100	Phosphoenolpyruvate	PEP; Phosphoenolpyruvate; Phosphoenolpyruvic acid
79	167.071	0.612916	4591.97	0.000916398	C5H15NO3P	-H(-)	100	N-Trimethyl-2-aminoethylphosphonate	2-Trimethylaminoethylphosphonate; N-Trimethyl-2-aminoethylphosphonate
80	167.997	0.932212	10692.6	0.000638556	C3H7NO5S	-H(-)	100	Cysteic acid	2-Amino-3-sulfopropionic acid; 3-Sulfoalanine; L-Cysteate; L-Cysteic acid
81	168.066	0.88494	26393.8	0.000279502	C8H11NO3	-H(-)	100	Pyridoxine	Pyridoxine; Pyridoxol
82	168.99	0.779044	49827.8	0.000869835	C3H7O6P	-H(-)	100	Glycerone phosphate	(2R)-2-Hydroxy-3-(phosphonooxy)-propanal; 3-Hydroxy-2-oxopropyl phosphate; D-Glyceraldehyde 3-phosphate; Dihydroxyacetone phosphate; Glyceraldehyde 3-phosphate; Glycerone phosphate
83	171.006	0.956671	8252.84	0.000348406	C3H9O6P	-H(-)	100	sn-Glycerol 3-phosphate	D-Glycerol 1-phosphate; Glycerophosphoric acid; sn-Glycerol 3-phosphate
84	171.029	0.710664	3485.07	0.000479521	C7H8O5	-H(-)	100	3-Dehydroshikimate	3-Dehydroshikimate
85	172.061	0.873398	4931.78	0.000570435	C7H11NO4	-H(-)	100	Acetyl-Glu-semialdehyde	2-Acetamido-5-oxopentanoate; N-Acetyl-L-glutamate 5-semialdehyde
86	173.009	0.325184	12712.9	9.35992e-05	C6H6O6	-H(-)	100	Aconitate	cis-Aconitate; cis-Aconitic acid
87	173.045	0.704945	8338.63	0.000206249	C7H10O5	-H(-)	100	Shikimate	(2S)-2-Isopropyl-3-oxosuccinate; 2-Oxo-4-methyl-3-carboxypentanoate; 3,4,5-Trihydroxy-1-cyclohexenecarboxylic acid; 3-Carboxy-4-methyl-2-oxopentanoate; Shikimate; Shikimic acid
88	173.093	0.973645	18001.7	8.94338e-05	C7H14N2O3	-H(-)	100	Acetylornithine	N-Acetylornithine; N2-Acetyl-L-ornithine
89	173.104	0.823528	515940	0.000447942	C6H14N4O2	-H(-)	100	Arginine	(S)-2-Amino-5-guanidinovaleric acid; L-Arg; L-Arginine
90	174.056	0.922917	11638.9	0.000148017	C10H9NO2	-H(-)	100	Indole-3-acetate	(Indol-3-yl)acetate; 5-Hydroxyindoleacetaldehyde; IAA; Indole-3-acetate; Indole-3-acetic acid; Indoleacetate; Indoleacetic acid
91	174.088	0.889261	10939.9	0.000587932	C6H13N3O3	-H(-)	100	Citrulline	2-Amino-5-ureidovaleric acid; Citrulline; L-Citrulline
92	175.024	0.379888	3623.24	0.000440631	C6H8O6	-H(-)	100	Hexuronic acid; Ascorbate	D-Glucurone; D-Glucurono-3,6-lactone; D-Glucuronolactone; Glucurone
93	175.036	0.893053	6676.11	-6.56492e-05	C5H8N2O5	-H(-)	100	Carbamoyl-Asp	N-Carbamoyl-L-aspartate
94	175.061	0.875074	194897	0.000218338	C7H12O5	-H(-)	100	3-Propylmalate	(2R,3S)-3-Isopropylmalate; (2S)-2-Hydroxy-2-isopropylsuccinic acid; (2S)-2-Isopropylmalate; 2-D-threo-Hydroxy-3-carboxy-isocaproate; 2-Isopropylmalic acid; 3-Carboxy-2-hydroxy-4-methylpentanoate; 3-Carboxy-3-hydroxy-4-methylpentanoate; 3-Carboxy-3-hydroxyisocaproate; 3-Isopropylmalate; alpha-Isopropylmalate
95	179.036	0.897147	9976.66	-0.00105681	C9H8O4	-H(-)	91	3-(4-Hydroxyphenyl)pyruvate	3,4-Dihydroxy-trans-cinnamate; 3-(4-Hydroxyphenyl)pyruvate; 4-Hydroxyphenylpyruvate; Caffeate; Caffeic acid; p-Hydroxyphenylpyruvic acid; trans-Caffeate
95	179.036	0.897147	9976.66	8.549e-05	C6H8O5	.F(-)	40	Oxoadipate	2-Oxoadipate; 2-Oxoadipic acid
96	179.056	0.992135	1.30112e+06	0.000273438	C6H12O6	-H(-)	60	Hexose	1D-myo-Inositol; 1L-myo-Inositol; Bios I; Carubinose; Cyclohexitol; D-Fructose; D-Galactopyranose; D-Galactose; D-Glucopyranose; D-Glucose; D-Mannose; D-arabino-Hexulose; D-myo-Inositol; Dambose; Dextrose; Fructose; Fruit sugar; Glucose; Grape sugar; Inositol; L-myo-Inositol; Levulose; Mannose; Meat sugar; Seminose; alpha-D-Galactose; alpha-D-Glucose; beta-D-Fructose; beta-D-Glucose; beta-D-arabi…
97	180.066	0.993148	366516	0.000651338	C9H11NO3	-H(-)	100	Tyrosine	(S)-2-Amino-3-(p-hydroxyphenyl)propionic acid; (S)-3-(p-Hydroxyphenyl)alanine; L-Tyrosine; Tyrosine
98	182.97	0.87092	3325.93	6.74147e-05	C3H5O7P	-H(-)	100	3-Phosphonooxypyruvate	3-Phosphohydroxypyruvate; 3-Phosphohydroxypyruvic acid; 3-Phosphonooxypyruvate; 3-Phosphonooxypyruvic acid
99	183.065	0.505515	3845.91	0.00118648	C5H15NO4P	-H(-)	74	Choline-P	Choline phosphate; O-Phosphocholine; Phosphocholine; Phosphorylcholine
100	184.001	0.940312	74339.6	0.000144329	C3H8NO6P	-H(-)	100	Phosphoserine	3-Phosphoserine; Dexfosfoserine; L-O-Phosphoserine; O-Phospho-L-serine
101	184.985	0.239921	14220	0.000158225	C3H7O7P	-H(-)	100	Phosphoglycerate	2-Phospho-(R)-glycerate; 2-Phospho-D-glycerate; 3-Phospho-(R)-glycerate; 3-Phospho-D-glycerate; 3-Phosphoglycerate; D-Glycerate 2-phosphate; D-Glycerate 3-phosphate
102	186.113	0.607997	2492.11	0.000231598	C9H17NO3	-H(-)	100	8-Amino-7-oxononanoate	8-Amino-7-oxononanoate; 8-Amino-7-oxononanoic acid
103	187.025	0.659407	17123.6	0.000110117	C7H8O6	-H(-)	100	(Z)-But-1-ene-1,2,4-tricarboxylate	(Z)-1,2,4-But-1-enetricarboxylic acid; (Z)-But-1-ene-1,2,4-tricarboxylate; (Z)-But-2-ene-1,2,3-tricarboxylate; Homo-cis-aconitate; cis-2-Methylaconitate; cis-Homoaconitate
104	188.034	0.905056	7217.67	0.00094997	C10H7NO3	-H(-)	100	1-Nitronaphthalene-5,6-oxide	1-Nitronaphthalene-5,6-oxide; 1-Nitronaphthalene-7,8-oxide
105	188.056	0.852165	47412.3	0.000297047	C7H11NO5	-H(-)	100	Acetyl-Glu	N-Acetyl-L-glutamate; N-Acetyl-L-glutamic acid
106	189.003	0.0983057	3037.08	0.00081618	C6H6O7	-H(-)	100	Oxalosuccinate	Oxalosuccinate; Oxalosuccinic acid
107	189.039	0.524334	6085.27	0.000977483	C7H10O6	-H(-)	100	3-Dehydroquinate	3-Dehydroquinate; 3-Dehydroquinic acid; 5-Dehydroquinate; 5-Dehydroquinic acid
107	189.039	0.524334	6085.27	-0.000993951	C10H7NO3	-H(-) [+1]	33	1-Nitronaphthalene-5,6-oxide	1-Nitronaphthalene-5,6-oxide; 1-Nitronaphthalene-7,8-oxide
108	191.02	-0.444739	443445	-5.20737e-05	C6H8O7	-H(-)	100	(Iso)Citrate	1-Hydroxypropane-1,2,3-tricarboxylic acid; 1-Hydroxytricarballylic acid; 2-Hydroxy-1,2,3-propanetricarboxylic acid; 2-Hydroxytricarballylic acid; Citrate; Citric acid; Isocitrate; Isocitric acid
109	194.081	0.694291	2526.82	0.000831936	C10H13NO3	-H(-)	100	Methyl-Tyr	2-Phenyl-1,3-propanediol monocarbamate
110	195.051	0.978156	39290.9	0.000370693	C6H12O7	-H(-)	100	Hexonic acid	D-Gluconate; D-Gluconic acid; D-gluco-Hexonic acid; Gulonate; Gulonic acid; L-Gulonate; L-Gulonic acid
110	195.051	0.978156	39290.9	-0.000987507	C7H12O3S	.F(-)	40	2-Oxo-6-methylthiohexanoic acid	2-Oxo-6-methylthiohexanoic acid; 6-(Methylthio)-2-oxo-hexanoic acid
111	198.017	0.877231	2632.57	0.000109148	C4H10NO6P	-H(-)	100	P-homoserine	Imino-D-erythrose 4-phosphate; Iminoerythrose 4-phosphate; O-Phospho-L-homoserine; O-Phosphorylhomoserine
112	198.088	0.793549	2402.48	0.000130402	C8H13N3O3	-H(-)	100	gamma-Glutamyl-beta-aminopropiononitrile	gamma-Glutamyl-3-aminopropiononitrile; gamma-Glutamyl-beta-aminopropiononitrile
113	203.082	0.988917	1.21319e+06	0.000211322	C11H12N2O2	-H(-)	100	Tryptophan	(S)-alpha-Amino-beta-(3-indolyl)-propionic acid; L-Tryptophan; Tryptophan
114	205.035	0.412977	121640	7.36189e-05	C7H10O7	-H(-)	100	(R)-2-Hydroxybutane-1,2,4-tricarboxylate	(-)-1-Hydroxy-1,2,4-butanetricarboxylate; (-)-threo-Homoisocitrate; (1R,2S)-1-Hydroxybutane-1,2,4-tricarboxylate; (2R,3S)-2-Hydroxybutane-1,2,3-tricarboxylate; (R)-2-Hydroxy-1,2,4-butanetricarboxylic acid; (R)-2-Hydroxybutane-1,2,4-tricarboxylate; 2-Hydroxybutane-1,2,3-tricarboxylate; 2-Methylcitrate; 3-Carboxy-2-hydroxyadipate; 3-Hydroxy-3-carboxyadipic acid; Homocitrate; Homocitric acid; Homois…
115	213.017	0.922147	4324.12	9.26537e-05	C5H11O7P	-H(-)	100	2-Deoxy-D-ribose 1-phosphate	2-Deoxy-D-ribose 1-phosphate; 2-Deoxy-D-ribose 5-phosphate; 2-Deoxy-alpha-D-ribose 1-phosphate
116	213.124	0.901324	2313.23	0.000108701	C10H18N2O3	-H(-)	100	Dethiobiotin	Desthiobiotin; Dethiobiotin
117	214.012	0.79821	2402.19	-0.00021223	C4H10NO7P	-H(-)	100	O-Phospho-4-hydroxy-L-threonine	4-(Phosphonooxy)-L-threonine; 4-(Phosphonooxy)-threonine; O-Phospho-4-hydroxy-L-threonine
118	214.048	0.886749	8212.35	0.000394536	C5H14NO6P	-H(-)	100	sn-Glycero-3-phosphoethanolamine	Glycerophosphoethanolamine; sn-Glycero-3-phosphoethanolamine
119	218.033	0.922346	27350.7	0.000255199	C6H10N3O4P	-H(-)	100	4-Amino-2-methyl-5-phosphomethylpyrimidine	4-Amino-2-methyl-5-phosphomethylpyrimidine; 4-Amino-5-phosphomethyl-2-methylpyrimidine
120	218.103	0.971306	26103.9	0.000339974	C9H17NO5	-H(-)	100	Pantothenate	(R)-Pantothenate; Pantothenate; Pantothenic acid
121	219.077	0.979603	42998.9	0.000249429	C11H12N2O3	-H(-)	100	5-Hydroxy-L-tryptophan	5-Hydroxy-L-tryptophan; Oxitriptan
122	221.06	0.971631	32846.5	0.000259105	C7H14N2O4S	-H(-)	100	Cystathionine	Cystathionine; L-Cystathionine
123	223.072	0.325412	5515.71	0.000831658	C10H12N2O4	-H(-)	100	3-Hydroxy-L-kynurenine	3-Hydroxy-L-kynurenine; 5-Hydroxy-L-kynurenine; 5-Hydroxykynurenine
124	225.098	0.834509	3456.84	0.00119958	C9H14N4O3	-H(-)	73	Carnosine	Carnosine; Nalpha-(beta-alanyl)-L-histidine
125	226.012	0.872197	3292.16	0.000408882	C5H10NO7P	-H(-)	100	L-Glutamyl 5-phosphate	L-Glutamate 5-phosphate; L-Glutamyl 5-phosphate
126	226.083	0.778613	2455.21	0.000699774	C9H13N3O4	-H(-)	100	Deoxycytidine	2'-Deoxycytidine; Deoxycytidine
127	227.068	0.157004	8302.63	-0.00102397	C9H12N2O5	-H(-)	96	Deoxyuridine	2'-Deoxyuridine; 2-Deoxyuridine; Deoxyuridine
128	228.028	0.847974	3703.18	-0.000136662	C5H12NO7P	-H(-)	100	5-Phosphoribosylamine	5-Phospho-D-ribosylamine; 5-Phospho-beta-D-ribosylamine; 5-Phosphoribosyl-1-amine; 5-Phosphoribosylamine
129	229.012	0.954648	6704.59	0.000356376	C5H11O8P	-H(-)	100	Pentose P	D-Ribose 1-phosphate; D-Ribose 5-phosphate; D-Ribulose 5-phosphate; D-Xylulose 5-phosphate; Ribose 1-phosphate; Ribose 5-phosphate; alpha-D-Ribose 1-phosphate
130	235.073	0.961033	17295.5	-0.000188442	C11H12N2O4	-H(-)	100	L-Formylkynurenine	L-Formylkynurenine; N-Formyl-L-kynurenine; N-Formylkynurenine
131	237.028	0.961144	10205.8	2.10709e-05	C6H11N2O6P	-H(-)	100	D-erythro-1-(Imidazol-4-yl)glycerol 3-phosphate	D-erythro-1-(Imidazol-4-yl)glycerol 3-phosphate; D-erythro-Imidazole-glycerol 3-phosphate; D-erythro-Imidazole-glycerol phosphate
132	238.094	0.89374	930.203	0.000515727	C9H13N5O3	-H(-)	100	Dihydrobiopterin	(6R)-6-(L-erythro-1,2-Dihydroxypropyl)-7,8-dihydro-6H-pterin; 6,7-Dihydrobiopterin; 7,8-Dihydrobiopterin; Dihydrobiopterin; L-erythro-7,8-Dihydrobiopterin; Quinoid-dihydrobiopterin
133	239.017	0.988435	122912	-0.000259557	C6H12N2O4S2	-H(-)	100	L-Cystine	L-Cystine; L-Dicysteine; L-alpha-Diamino-beta-dithiolactic acid
134	242.079	0.890167	5933.23	-0.000781655	C9H13N3O5	-H(-)	100	Cytidine	Cytidine; gamma-Glutamyl-beta-cyanoalanine
135	243.062	0.919582	12692.2	0.000397566	C9H12N2O6	-H(-)	100	Uridine	Pseudouridine; Uridine
136	244.999	0.793718	2917.28	-0.000534541	C5H12O7P2	-H(-)	100	Isopentenyl diphosphate	2-Isopentenyl diphosphate; DMAPP; Dimethylallyl diphosphate; Dimethylallyl pyrophosphate; Isopentenyl diphosphate; Monoprenyl diphosphate; Prenyl diphosphate; delta2-Isopentenyl diphosphate; delta3-Isopentenyl diphosphate; delta3-Methyl-3-butenyl diphosphate
137	249.055	0.958483	15986.1	0.000281166	C8H14N2O5S	-H(-)	100	gamma-L-Glutamyl-L-cysteine	5-L-Glutamyl-L-cysteine; L-gamma-Glutamylcysteine; gamma-Glutamylcysteine; gamma-L-Glutamyl-L-cysteine
138	251.066	0.789837	3612.15	0.000888525	C11H12N2O5	-H(-)	100	5-Hydroxy-N-formylkynurenine	5-Hydroxy-N-formyl-L-kynurenine; 5-Hydroxy-N-formylkynurenine
139	253.049	0.633217	2172.8	0.000547328	C7H14N2O6S	-H(-)	100	5-L-Glutamyl-taurine	5-Glutamyl-taurine; 5-L-Glutamyl-taurine; Glutaurine
140	255.074	0.809609	8804.1	0.000327694	C11H14NO6	-H(-)	100	Nicotinate D-ribonucleoside	Nicotinate D-ribonucleoside; beta-D-Ribosylnicotinate
141	258.038	0.900112	3373.95	0.00023414	C6H14NO8P	-H(-)	100	Hexosamine P	Amino-D-fructose 6-phosphate; Aminofructose 6-phosphate; D-Glucosamine 6-phosphate; D-Glucosamine phosphate
142	259.023	0.986436	75362.8	-0.000266691	C6H13O9P	-H(-)	100	Hexose P	1D-myo-Inositol 1-monophosphate; 1D-myo-Inositol 1-phosphate; 1D-myo-Inositol 3-monophosphate; 1D-myo-Inositol 3-phosphate; 1D-myo-Inositol 4-monophosphate; 1D-myo-Inositol 4-phosphate; 1L-myo-Inositol 1-phosphate; Cori ester; D-Fructose 1-phosphate; D-Fructose 6-phosphate; D-Fructose 6-phosphoric acid; D-Glucose 1-phosphate; D-Glucose 6-phosphate; D-Glucose alpha-1-phosphate; D-Mannose 1-phospha…
142	259.023	0.986436	75362.8	9.77399e-05	C6H12N2O4S2	.F(-)	40	L-Cystine	L-Cystine; L-Dicysteine; L-alpha-Diamino-beta-dithiolactic acid
143	267.073	0.93928	19434	0.000841138	C10H12N4O5	-H(-)	100	Inosine	Inosine
144	275.125	0.928815	14219.9	0.000189454	C11H20N2O6	-H(-)	100	N6-(L-1,3-Dicarboxypropyl)-L-lysine	L-Saccharopine; N-[(S)-5-Amino-5-carboxypentyl]-L-glutamic acid; N6-(L-1,3-Dicarboxypropyl)-L-lysine; Saccharopine
145	285.049	0.873344	3374.97	0.000751797	C7H15N2O8P	-H(-)	100	5'-Phosphoribosylglycinamide	5'-Phosphoribosylglycinamide; GAR; Glycinamide ribonucleotide; N1-(5-Phospho-D-ribosyl)glycinamide
146	289.032	0.889253	10934.8	0.000888065	C7H15O10P	-H(-)	100	Sedoheptulose P	D-Sedoheptulose 7-phosphate; D-altro-Heptulose 7-phosphate; Sedoheptulose 7-phosphate; altro-Heptulose 7-phosphate
147	298.07	0.915803	3914.29	-0.000244416	C9H18NO8P	-H(-)	100	D-4'-Phosphopantothenate	(R)-4'-Phosphopantothenate; D-4'-Phosphopantothenate
148	301.217	0.775958	1817.58	0.000354727	C20H30O2	-H(-)	100	(5Z,8Z,11Z,14Z,17Z)-Icosapentaenoic acid	(5Z,8Z,11Z,14Z,17Z)-Eicosapentaenoate; (5Z,8Z,11Z,14Z,17Z)-Eicosapentaenoic acid; (5Z,8Z,11Z,14Z,17Z)-Icosapentaenoic acid; 5,8,11,14,17-Icosapentaenoic acid; Eicosapentaenoic acid
149	306.077	0.957031	492771	-3.93727e-05	C10H17N3O6S	-H(-)	100	Glutathione	5-L-Glutamyl-L-cysteinylglycine; GSH; Glutathione; N-(N-gamma-L-Glutamyl-L-cysteinyl)glycine; Reduced glutathione; gamma-L-Glutamyl-L-cysteinyl-glycine
150	313.044	0.942441	4067.62	1.55958e-05	C8H15N2O9P	-H(-)	100	FGAR	5'-Phosphoribosyl-N-formylglycinamide; N-Formyl-GAR; N-Formylglycinamide ribonucleotide; N2-Formyl-N1-(5-phospho-D-ribosyl)glycinamide
151	321.05	0.923585	2412.54	-0.00063646	C10H15N2O8P	-H(-)	100	dTMP	5'-Thymidylic acid; Deoxythymidine 5'-phosphate; Deoxythymidylic acid; Thymidine 5'-phosphate; Thymidine monophosphate; Thymidylate; Thymidylic acid; dTMP
152	322.045	0.920314	6224.64	-0.000185142	C9H14N3O8P	-H(-)	100	CMP	CMP; Cytidine-5'-monophosphate; Cytidylic acid
153	323.029	0.975821	47879.8	-0.000483994	C9H13N2O9P	-H(-)	100	UMP	5'Uridylic acid; Pseudouridine 5'-phosphate; UMP; Uridine 5'-monophosphate; Uridine monophosphate; Uridylic acid
154	337.055	0.901592	8522.97	0.000951113	C9H15N4O8P	-H(-)	100	1-(5'-Phosphoribosyl)-5-amino-4-imidazolecarboxamide	1-(5'-Phosphoribosyl)-5-amino-4-imidazolecarboxamide; 5'-Phospho-ribosyl-5-amino-4-imidazole carboxamide; 5'-Phosphoribosyl-5-amino-4-imidazolecarboxamide; 5-Amino-1-(5-phospho-D-ribosyl)imidazole-4-carboxamide; 5-Aminoimidazole-4-carboxamide ribotide; 5-Phosphoribosyl-4-carbamoyl-5-aminoimidazole; AICAR
155	338.989	0.902777	125758	-0.000128664	C6H14O12P2	-H(-)	100	Hexose bisP	1D-myo-Inositol 1,4-bisphosphate; D-Fructose 1,6-bisphosphate; D-Fructose 2,6-bisphosphate; D-Tagatose 1,6-bisphosphate; D-myo-Inositol 1,4-bisphosphate; Inositol 1,4-bisphosphate; beta-D-Fructose 1,6-bisphosphate; beta-D-Fructose 2,6-bisphosphate; myo-Inositol 1,4-bisphosphate
156	341.109	0.939025	89208.4	-0.000130247	C12H22O11	-H(-)	100	Disaccharide	1-alpha-D-Glucopyranosyl-2-beta-D-fructofuranoside; 6-O-(alpha-D-Galactopyranosyl)-D-glucopyranose; Brachiose; Cane sugar; D-Gal-alpha1->6D-Glucose; Isomaltose; Melibiose; Saccharose; Sucrose; Trehalose; alpha,alpha'-Trehalose; alpha,alpha-Trehalose
157	346.056	0.950556	64947.9	-1.88564e-05	C10H14N5O7P	-H(-)	100	AMP	2'-Deoxyguanosine 5'-monophosphate; 2'-Deoxyguanosine 5'-phosphate; 5'-AMP; 5'-Adenosine monophosphate; 5'-Adenylic acid; AMP; Adenosine 5'-monophosphate; Adenosine 5'-phosphate; Adenylate; Adenylic acid; Deoxyguanosine monophosphate; Deoxyguanylic acid; dGMP
158	347.04	0.940861	5355.68	6.34477e-05	C10H13N4O8P	-H(-)	100	IMP	5'-IMP; 5'-Inosinate; 5'-Inosine monophosphate; 5'-Inosinic acid; IMP; Inosine 5'-monophosphate; Inosine 5'-phosphate; Inosine monophosphate; Inosinic acid
159	357.091	0.946516	2211.53	-0.00222751	C11H23N2O7PS	-H(-)	14	Pantetheine 4'-phosphate	4'-Phosphopantetheine; D-Pantetheine 4'-phosphate; Pantetheine 4'-phosphate; Phosphopantetheine
160	362.051	0.915465	7537.02	-6.68472e-05	C10H14N5O8P	-H(-)	100	GMP	GMP; Guanosine 5'-monophosphate; Guanosine 5'-phosphate; Guanosine monophosphate; Guanylic acid
161	365.05	0.671981	2295.49	0.000545888	C10H15N4O9P	-H(-)	100	1-(5'-Phosphoribosyl)-5-formamido-4-imidazolecarboxamide	1-(5'-Phosphoribosyl)-5-formamido-4-imidazolecarboxamide; 5'-Phosphoribosyl-5-formamido-4-imidazolecarboxamide; 5-Formamido-1-(5-phospho-D-ribosyl)imidazole-4-carboxamide; 5-Formamido-1-(5-phosphoribosyl)imidazole-4-carboxamide; FAICAR
162	367.018	0.960701	14973	-1.40576e-06	C10H13N2O11P	-H(-)	100	Orotidine 5'-phosphate	Orotidine 5'-phosphate; Orotidylic acid
163	375.131	0.908388	1717.77	-0.000477307	C17H20N4O6	-H(-)	100	Riboflavin	7,8-Dimethyl-10-ribitylisoalloxazine; Lactoflavin; Riboflavin; Vitamin B2
164	381.123	0.868707	5870.77	0.000567826	C15H28O7P2	-H(-)	100	trans,trans-Farnesyl diphosphate	(2E,6E)-Farnesyl diphosphate; 2-trans,6-trans-Farnesyl diphosphate; Farnesyl diphosphate; Farnesyl pyrophosphate; trans,trans-Farnesyl diphosphate
165	383.115	0.948672	7810.72	-0.000244197	C14H20N6O5S	-H(-)	100	S-Adenosyl-L-homocysteine	S-Adenosyl-L-homocysteine; S-Adenosylhomocysteine
166	387.001	0.912565	3062.9	-0.00110871	C9H14N2O11P2	-H(-)	84	dUDP	2'-Deoxyuridine 5'-diphosphate; dUDP
167	401.015	0.893476	2704.85	0.000644996	C10H16N2O11P2	-H(-)	100	dTDP	Deoxythymidine 5'-diphosphate; dTDP
168	402.011	0.876271	5061.59	-0.00055871	C9H15N3O11P2	-H(-)	100	CDP	CDP; Cytidine 5'-diphosphate; Cytidine diphosphate
169	402.995	0.88811	22534.4	-5.73485e-05	C9H14N2O12P2	-H(-)	100	UDP	UDP; Uridine 5'-diphosphate
170	410.028	0.890504	1788.82	-0.000365831	C10H15N5O9P2	-H(-)	100	dADP	2'-Deoxyadenosine 5'-diphosphate; dADP
171	411.012	0.929479	1922.14	-0.000812576	C10H14N4O10P2	-H(-)	100	dIDP	2'-Deoxyinosine 5'-diphosphate; 2'-Deoxyinosine-5'-diphosphate; dIDP
172	421.076	0.920673	5011.19	-0.000246946	C12H23O14P	-H(-)	100	alpha,alpha'-Trehalose 6-phosphate	6-O-Phosphonosucrose; 6-Phosphosucrose; Sucrose 6-phosphate; Trehalose 6-phosphate; alpha,alpha'-Trehalose 6-phosphate; beta-D-Fructofuranosyl-6-O-phosphono-alpha-D-glucopyranoside
173	426.022	0.893114	56975.9	-0.000297591	C10H15N5O10P2	-H(-)	100	ADP	2'-Deoxyguanosine 5'-diphosphate; 3'-Phosphoadenylate; ADP; Adenosine 3',5'-bisphosphate; Adenosine 5'-diphosphate; PAP; Phosphoadenosine phosphate; dGDP
174	433.332	-0.106423	3283.17	0.000419891	C27H46O4	-H(-)	100	3alpha,7alpha-Dihydroxy-5beta-cholestanate	3alpha,7alpha-Dihydroxy-5beta-cholestanate; 3alpha,7alpha-Dihydroxy-5beta-cholestanoate
175	455.097	0.916249	2952.18	-1.49944e-05	C17H21N4O9P	-H(-)	100	FMN (ox)	FMN; Flavin mononucleotide; Riboflavin-5-phosphate
176	462.066	0.77561	2411.2	0.000871233	C14H18N5O11P	-H(-)	100	N6-(1,2-Dicarboxyethyl)-AMP	Adenylosuccinate; Adenylosuccinic acid; N6-(1,2-Dicarboxyethyl)-AMP; N6-(1,2-Dicarboxyethyl)AMP
177	465.98	0.923412	2562.94	0.00197591	C9H16N3O13P3	-H(-)	21	dCTP	2'-Deoxycytidine 5'-triphosphate; Deoxycytidine 5'-triphosphate; Deoxycytidine triphosphate; dCTP
178	482.961	0.783463	22089.2	-6.4833e-05	C9H15N2O15P3	-H(-)	100	UTP	UTP; Uridine 5'-triphosphate; Uridine triphosphate
179	487.1	0.806072	2972.54	0.000130582	C14H26N4O11P2	-H(-)	100	CDP-choline	CDP-choline; Citicoline; Cytidine 5'-diphosphocholine
180	489.992	0.872508	2757.33	0.0017298	C10H16N5O12P3	-H(-)	31	dATP	2'-Deoxyadenosine 5'-triphosphate; Deoxyadenosine 5'-triphosphate; Deoxyadenosine triphosphate; dATP
181	503.162	0.826641	7957.33	0.0001927	C18H32O16	-H(-)	100	Triose	6G-alpha-D-galactosylsucrose; D-Gal alpha 1->6D-Gal alpha 1->6D-Glucose; D-Gal-alpha1->6D-Gal-alpha1->6D-Glucose; Gossypose; Manninotriose; Melitose; Melitriose; Raffinose
182	505.988	0.771687	56301.3	1.75811e-05	C10H16N5O13P3	-H(-)	100	ATP	2'-Deoxyguanosine 5'-triphosphate; ATP; Adenosine 5'-triphosphate; Deoxyguanosine 5'-triphosphate; Deoxyguanosine triphosphate; dGTP
183	521.983	0.826783	7191.18	0.000188606	C10H16N5O14P3	-H(-)	100	GTP	GTP; Guanosine 5'-triphosphate
184	558.064	0.838436	5158.84	0.000499804	C15H23N5O14P2	-H(-)	100	ADP-ribose	1-(5-Phospho-beta-D-ribosyl)-AMP; 1-(5-Phosphoribosyl)-AMP; ADP-D-ribose; ADP-ribose; Adenosine diphosphate ribose; N1-(5-Phospho-D-ribosyl)-AMP; Phosphoribosyl-AMP
185	563.068	0.888152	3113.54	0.000410033	C16H26N2O16P2	-H(-)	100	dTDP-hexose	dTDP-D-galactose; dTDP-D-glucose; dTDP-alpha-D-glucose; dTDP-galactose; dTDP-glucose
186	565.048	0.877072	32893.6	0.000107756	C15H24N2O17P2	-H(-)	100	UDP-hexose	UDP-D-galactopyranose; UDP-D-galactose; UDP-D-glucose; UDP-alpha-D-galactopyranose; UDP-alpha-D-galactose; UDP-alpha-D-glucose; UDP-galactose; UDP-glucose; UDPglucose; Uridine diphosphate glucose
187	604.07	0.834074	11755.3	-0.000312091	C16H25N5O16P2	-H(-)	100	GDP-hexose	GDP-D-mannose; GDP-alpha-D-mannose; GDP-mannose
188	606.075	0.864236	85769	-0.000452717	C17H27N3O17P2	-H(-)	100	UDP-acetyl-hexosamine	UDP-N-acetyl-D-glucosamine; UDP-N-acetyl-alpha-D-glucosamine; UDP-N-acetylglucosamine
188	606.075	0.864236	85769	0.000157634	C16H25N5O16P2	-H(-) [+2]	35	GDP-hexose	GDP-D-mannose; GDP-alpha-D-mannose; GDP-mannose
189	611.145	0.763384	6838.15	-0.000372358	C20H32N6O12S2	-H(-)	100	Glutathione disulfide	GSSG; Glutathione disulfide; Oxidized glutathione; Oxiglutatione
190	664.118	0.882581	42486.1	-0.000218603	C21H29N7O14P2	-H(-)	100	NADH (red)	DPNH; NADH; Reduced nicotinamide adenine dinucleotide
191	766.108	0.810616	1391.9	-0.00054723	C21H36N7O16P3S	-H(-)	100	CoA	CoA; CoA-SH; Coenzyme A
192	784.149	0.82823	1472.9	0.000548648	C27H33N9O15P2	-H(-)	100	FAD (ox)	FAD; Flavin adenine dinucleotide
193	808.118	0.799354	7823.33	0.000256009	C23H38N7O17P3S	-H(-)	100	Acetyl-CoA	Acetyl coenzyme A; Acetyl-CoA
194	910.15	0.688331	859.173	0.000226197	C27H44N7O20P3S	-H(-)	100	(S)-3-Hydroxy-3-methylglutaryl-CoA	(S)-3-Hydroxy-3-methylglutaryl-CoA; 3-Hydroxy-3-methylglutaryl-CoA; HMG-CoA; Hydroxymethylglutaroyl coenzyme A; Hydroxymethylglutaryl-CoA

## Sheet: intensities
ionIdx	ionMz		001 / burnin	002 / burnin	003 / burnin	004 / burnin	005 / wt	006 / wt	007 / wt	008 / wt	009 / wt	010 / wt	011 / aytlof	012 / aytlof	013 / aytlof	014 / aytlof	015 / aytlof	016 / aytlof	017 / wt	018 / wt	019 / wt	020 / wt	021 / wt	022 / wt	023 / wt	024 / wt	025 / aytlof	026 / aytlof	027 / wt	028 / wt	029 / wt	030 / wt	031 / aytlof	032 / aytlof	033 / aytlof	034 / aytlof	035 / aytlof	036 / aytlof	037 / wt	038 / wt	039 / wt	040 / wt	041 / aytlof	042 / aytlof	043 / aytlof	044 / aytlof	045 / wt	046 / wt	047 / wt
1	59.0139		96886	105694	101222	102384	107463	119281	105667	111123	96402	96905	114933	113148	64721	66755	103696	105406	111008	106983	110030	113835	108316	105414	88227	92067	111795	111374	90390	94259	104583	100896	103983	111084	113850	113181	103706	108148	105542	106762	63794	62716	88506	95269	98405	100451	96509	93588	105733
2	70.0299		1744	2165	2103	1542	2569	2654	2541	1875	2443	2030	2466	3294	1941	1267	1741	2701	1892	1821	1695	1879	2055	2988	2361	2013	2163	2148	1491	1793	1538	1768	2116	1915	2431	2431	2352	1825	2081	2391	2309	2388	1421	2477	2573	2901	2643	2945	3023
3	71.0139		57915	60950	59482	61145	66450	72269	65482	69082	67108	66127	66119	63465	41906	40635	57357	62751	67221	70828	68977	67873	67238	66218	63957	67684	64541	70245	56973	58845	59224	66242	62696	64940	67921	72258	64064	61655	63820	65280	54865	56511	52015	56436	58468	64081	64602	67082	59314
4	73.0295		21224	20796	20594	22753	24681	24395	29001	25506	27327	25605	26896	26621	32846	33141	23370	24437	30275	26815	26579	24556	26619	26090	34580	35043	24798	28223	24743	22301	24809	27700	26289	26780	29628	30178	28037	24226	26323	28698	39964	38934	23072	23544	29319	25675	27171	27882	24993
5	74.0248		34740	36553	35213	32892	35216	43281	39081	43843	44269	41863	42609	39774	70237	72746	36464	39411	39575	39175	36511	41823	41026	38031	58211	56354	40989	39705	31025	33431	38392	32702	36145	37156	40774	40902	37263	33698	36210	38399	79877	84870	30736	29929	41228	37349	40955	42919	34810
6	75.0088		4226	4603	3164	3763	4160	3624	2887	2792	2613	2545	2994	3427	3831	3730	3692	3160	3932	3783	3180	3403	2859	2888	3470	2701	3599	3651	4111	2607	2365	2648	3782	3190	3022	3814	3630	2375	2685	2997	3187	3718	3165	3177	2628	3176	2949	2996	2617
7	85.0295		157218	165541	170288	170528	208284	217083	190163	191711	142566	143879	216236	214575	73838	74461	199887	197881	199899	197312	220951	226171	209698	205150	136434	134727	216124	225920	171636	170713	194682	192201	205030	207160	201320	196685	188829	196745	208711	210200	95610	99495	160448	156374	162698	165008	144226	145433	184284
8	87.009		15784	13924	12036	12559	11007	12234	26956	26841	31458	31017	10486	12106	30472	32869	11221	12301	18976	17944	13260	12144	11641	11402	39191	36458	13047	12523	10423	10627	12188	10279	12196	10978	15825	13857	9856	11366	11160	13606	41102	42198	9020	10716	18850	21333	31919	31800	10735
9	87.0452		2406	2408	2288	2132	2972	2217	2997	2892	2255	3129	2272	2007	2653	2511	1299	1976	3581	2892	2808	3157	2647	1989	2321	2398	2522	3690	2153	2564	2079	2789	2742	1831	2006	2371	2171	2363	2474	3185	2494	2088	2687	1745	2368	2633	2259	2723	2394
10	88.0406		8578	7581	9078	7818	9115	10394	14506	16464	17212	18682	9208	10076	18994	17594	8460	7693	11896	12340	10501	9735	8296	9699	23606	20310	9303	9650	8126	6743	7716	7983	9069	9248	9771	10315	8579	7505	7766	9715	20845	25847	7694	6072	11550	13059	18785	18699	8874
11	89.0245		132931	132247	126910	129871	183966	190994	149953	151297	114168	116539	174019	177714	64386	59250	156694	160917	166045	163799	175033	179308	177935	173823	101751	102218	173643	179625	128074	132716	158434	153232	163226	170757	167708	171087	157213	154830	165484	165148	65797	62668	122913	116876	127496	120258	123800	123601	165250
12	95.0139		43119	41045	46538	45427	49431	54379	45112	47477	36102	37791	53024	52750	22263	19747	46834	49433	46460	52311	50656	54556	52050	54427	31697	31624	51480	53206	43191	42907	49877	47755	49453	48955	51208	50566	47300	50517	52365	49165	26393	22059	42122	39003	41642	45204	39971	37114	45672
13	101.024		107591	116207	122454	122098	144280	152368	142723	148957	121211	116946	151963	155966	92539	96267	134261	140958	152242	150458	151314	165761	149615	155964	121104	119531	156598	155447	130233	125986	143428	141140	144130	149305	143363	152273	143867	144458	148936	156337	110989	110546	123473	125433	135484	136032	133500	127540	145137
14	102.056		61986	68101	69087	63944	56187	53216	151428	152721	246380	247111	53616	56038	322181	332704	50420	53572	92910	92250	58643	52361	44133	43165	309014	319963	51635	51561	48864	42084	42681	41191	42169	43713	77256	73681	46056	45810	49209	49977	377398	364788	38177	40034	129850	137939	241884	238628	46729
15	103.004		10631	9078	10372	9487	9258	7491	8883	8077	7928	7927	8511	8487	7356	6530	8229	8710	8465	7397	8308	7720	7611	7840	6988	7303	8169	7835	8096	8026	8152	7791	7831	7470	7954	7997	7508	7698	8277	7493	7269	6511	8343	7886	7415	7575	7393	7470	7792
16	103.04		3727	5051	4168	3681	3996	3681	4303	3636	5129	4987	3705	3161	9159	8260	4031	3856	4660	3287	4586	4424	3163	3472	7727	5737	3753	4323	4571	3312	4179	3370	3443	3922	3268	3465	2839	3013	3556	4010	9537	8418	3042	3713	3455	3467	4483	4251	3415
17	104.035		148033	158044	163420	163680	197147	204995	189071	197242	152376	150650	206334	207735	81278	75161	181063	185592	189588	184205	199639	209256	186886	185298	124807	128775	194228	194128	134828	139674	173007	168424	173308	181662	174929	175792	164720	160945	197485	206365	115203	118458	127907	131095	159605	166341	144880	137637	188608
18	105.019		5750	4106	5532	4296	3996	4850	5933	4444	5313	6088	3870	4431	8544	8065	4194	5186	6001	4547	7008	4445	3592	4579	6510	5990	4523	3834	9609	4742	5359	4955	5325	3883	3797	4118	4655	4265	2854	4540	8613	6039	5022	3866	4394	5322	6674	5411	3919
19	109.041		10215	10283	7278	7212	7918	7470	21630	19308	26369	26018	7959	8666	28015	31437	8018	7842	13996	14714	7352	8767	9065	8548	34888	33983	7726	8123	7991	8017	7689	7641	7059	7531	7161	9015	8170	9173	6642	9966	36717	41243	7420	9127	13218	11880	23683	26124	8640
20	111.02		693740	709575	706597	695972	787032	813382	859033	861348	854893	850300	804936	816816	1316433	1357140	749401	767240	795364	796412	810891	818261	731944	745112	1018442	1043964	753505	779030	621867	622409	703677	702374	714423	725518	746870	765613	677511	676090	770995	786325	1332020	1372669	585670	596857	732586	735570	801870	819217	741983
21	113.025		845504	854224	865254	886767	1071764	1095223	919397	918014	800888	757852	1109822	1130816	362752	352328	1004286	1037557	989893	1006221	1073863	1077396	1073825	1090618	647557	650100	1071481	1093299	864227	891417	981858	982755	1034451	1060790	1044990	1044423	1009266	1020828	1064699	1092996	426120	416098	827407	851605	849856	870255	767930	758041	1002299
22	114.056		840077	880501	849106	863796	922473	929029	1013959	1028779	1050734	1032037	976525	981302	1309470	1338384	916870	927573	926511	914073	921860	965474	883612	890711	1106006	1097201	901404	928167	753622	762442	792155	813165	840906	863059	908939	924143	852577	862303	930043	927877	1123376	1130528	732152	744895	902639	911771	983439	994238	948866
23	115.004		17125	17957	19155	17249	14606	15713	33950	35906	54232	56641	15945	16602	42643	42211	15739	14661	22928	21133	16177	17482	14035	13719	73031	75026	14745	14889	14712	14305	12698	15020	15502	14914	18346	17790	13651	15272	15685	14723	96620	93048	12216	13200	28645	27732	58876	56705	15624
24	115.04		13918	13469	15448	13498	13189	13233	13413	12825	14432	14352	12991	13590	18102	14200	12331	15849	15111	13214	15493	13776	12189	13838	15816	15583	14688	12009	16251	13141	14361	13085	14115	12385	13246	12631	14514	12736	12591	14399	15781	13616	12134	13038	14359	15199	17668	14646	13864
25	116.035		3984	5254	4635	3887	3878	3775	5662	4073	6496	7301	3436	4065	18594	21153	3520	3120	3512	4583	4110	4184	3467	4696	8718	8835	4220	3860	3941	2416	4397	4041	3773	4081	4617	3898	4694	3258	3724	4329	16951	18401	3237	3412	4095	4980	5119	6150	3938
26	116.072		496623	513430	481240	488282	537313	556964	562771	565370	567042	558723	547668	552895	796674	804737	516310	507746	513915	524001	511034	517590	502195	499490	605170	602612	511474	534086	428993	417415	466836	452014	495561	489052	533112	530328	479352	485590	518968	527293	637644	645678	412123	398147	499444	490226	556307	552433	530240
27	117.019		42068	46527	43898	40336	26195	25552	92246	92835	121819	117549	26916	28165	316001	326813	30963	30263	54582	57741	31655	31797	23715	22249	232293	226498	27048	26637	36161	29396	24252	24736	26577	24973	42698	42512	26830	26497	25005	28512	332469	340994	29575	28526	78435	75740	108704	110947	23434
28	118.051		259220	277562	259293	256888	295904	300698	295601	304699	328589	321404	312069	317937	485069	503541	282441	294978	270746	280945	288510	299021	280272	280661	411501	408780	279864	288358	224186	222923	247587	246146	267466	272686	272255	284429	256403	265447	293089	286047	504545	525522	213102	214532	273585	275740	299510	293378	277104
29	119.017		3054	2968	2829	2842	2895	2802	2479	2712	2600	2403	2609	3353	2101	1959	3326	3255	3179	3406	3484	3780	3538	4022	2539	2285	3424	3325	3637	3719	3489	3342	3483	3615	3676	3024	3912	3921	3048	3327	2386	2996	3163	3405	2743	2931	2982	2718	3964
30	119.05		23622	21174	23105	22872	33498	33867	30117	31564	30149	29971	35865	38947	42031	37627	27311	27957	27946	27716	36299	36562	29409	29987	36075	36448	31430	31424	23028	24347	29957	27074	28894	31155	28386	29022	28489	28551	32642	30199	32535	32702	21348	22738	30640	33639	31753	34076	40112
31	120.012		5790	6535	5401	5102	5928	6243	6858	5894	5408	5377	5470	5860	7939	7021	6954	6131	6611	6407	5875	7095	5610	6113	5283	6685	5647	6937	5451	4910	6277	5595	5267	5751	6648	5591	5611	5677	5731	5521	6649	6829	3680	4935	5357	4623	6395	5336	6640
32	120.046		4165	3510	3930	3857	4298	4319	3844	2487	3417	3679	3936	3688	4731	3832	3421	3740	4649	4034	4622	3980	3356	3529	4370	4189	3594	4044	7172	3543	5049	4045	4360	3632	3877	3659	4108	4061	3233	3680	5320	3891	3645	3437	3939	4020	5381	3419	3859
33	121.03		30753	30961	31245	30035	26124	26718	26387	26817	26439	27202	26331	28235	61509	44550	29945	28294	32826	26147	29531	28988	27747	26821	27727	27665	25906	27272	37219	32576	27306	27811	28231	29450	42994	48273	30063	30000	25286	28635	35610	33251	31176	30649	25455	27224	24219	26652	26791
34	121.04		8069	7019	7926	7154	5918	6458	8371	8371	8156	9129	7788	7473	15290	12665	7850	6776	8354	7701	8492	7325	6970	7005	9899	10185	6496	8027	8610	7273	6851	6833	6971	7019	9273	9945	7191	6986	6593	8291	9671	10814	7834	8070	7932	7858	8648	9511	6848
35	122.025		10476	10030	9200	10421	10770	10657	8342	7733	9333	8094	11678	12212	8633	6831	9957	11178	9159	10022	10792	10363	10534	9801	6443	6813	9463	11768	11088	8418	12453	11863	10802	11399	10096	11066	11208	10791	9751	11066	7953	8656	10367	10495	8936	8638	8705	8767	9170
36	127.051		39803	41106	43047	40711	43048	43137	52807	51697	76348	77631	39270	40519	110449	103797	38300	39837	41386	38430	38495	39143	36503	36662	81799	85584	39611	40091	34528	29844	35983	34436	37020	35691	36884	36758	35959	35758	37350	40188	97555	99173	29368	31010	41088	46559	71454	73334	41626
37	128.035		281506	286218	271269	266094	278400	293340	393804	400967	539165	566125	275258	287330	929177	928248	281299	286190	335948	333688	286231	300601	276961	287238	714258	727355	302681	311414	269633	254851	270585	264493	277601	277062	321344	333165	273965	276589	274772	278998	875974	891051	269674	262226	395689	398966	602184	604293	313945
38	129.019		13944	13434	12998	13235	7833	9542	16677	19146	31640	31452	11376	11841	65415	63889	10723	11413	15292	15209	13564	13306	9705	10448	47891	51317	11756	11302	16224	11765	10661	10857	11692	10264	12013	12532	11750	12298	11363	11720	77764	75704	13343	11894	14332	13982	30884	33466	11332
39	129.055		18073	13873	14870	16979	12911	12549	17327	15051	23349	22825	11130	11624	52775	56374	12610	14682	16084	13966	12877	12036	13113	12952	33297	35871	11682	12012	19304	14074	13485	11938	11707	12581	12463	13896	12369	12305	9782	9612	42824	44170	13960	14261	13115	13845	23336	21184	11605
40	130.051		3304	3336	3241	4744	3984	3536	4653	4987	5762	6732	2704	3801	16438	14874	3343	3674	5477	3597	3996	4306	4000	3424	7751	9054	3515	4054	4136	2855	3664	2980	3991	3848	4272	4278	3770	3081	3758	3990	11481	11600	2489	3752	5254	5553	6932	6373	3503
41	130.087		5591710	5702531	5302973	5433871	7001059	7022477	6325398	6408030	6004189	6073280	6788700	6875505	6935423	7066287	6333015	6345320	6393344	6457505	6622564	6690463	6655099	6704103	5987838	6053595	6764211	6866374	5158082	5241706	5896579	5943513	6434635	6518734	6752703	6737899	6215432	6241828	6444355	6453395	5628388	5768409	5036186	4992965	5632660	5696771	6180884	6247352	6894725
42	131.035		35587	34837	36020	32047	37965	38507	38155	37420	33226	32594	40003	43104	27929	25065	39957	42740	37697	39452	47343	42396	40044	40242	31270	27592	41024	43983	36289	38532	39398	35966	39114	43401	41818	44907	39332	43857	41592	45450	26887	26277	35104	37753	37844	34614	35499	34187	42687
43	131.046		153946	162746	150071	153210	185255	187622	174290	174192	174646	165422	193953	191741	110641	108870	170106	173318	172414	170431	176986	177532	185612	178089	162794	169632	187827	186867	139142	143932	159599	160535	177196	177350	178486	176798	172972	167203	177122	180565	144495	137535	139362	135811	148671	143700	164805	170733	182157
44	131.083		135819	148098	123428	137935	120456	129261	197298	206605	305334	315960	134562	133458	485292	520936	138208	138929	138746	141554	125550	139790	115825	118436	447572	456140	134220	130980	105618	110761	108456	112799	109358	108650	123904	130757	113409	113936	115100	126158	590150	616629	126940	125504	185222	195550	314738	318670	136351
45	132.03		234889	231244	223346	230421	269244	281313	491173	505783	680444	692754	271538	268068	269450	279123	240482	247488	357693	349059	251233	260954	245847	243177	695746	704785	266955	263326	193119	185601	206865	207577	246825	244583	276146	291587	231339	231538	244506	255714	664349	672841	189661	183404	354308	354682	665296	659298	259269
46	133.014		65501	60151	51893	50653	26804	31826	147215	159831	310512	330169	31921	30222	293665	305156	34480	34056	75143	74688	29710	33149	24169	24161	489668	511497	37965	33979	36520	32238	23736	21687	27389	25084	48279	50190	25031	25671	24031	27237	632912	658464	38331	34382	115626	121123	286660	283045	28388
47	133.05		29436	31748	28666	26376	15101	12748	62883	63888	105175	101169	12114	12657	295780	309658	16030	14853	39676	40825	17907	16390	11085	9079	184906	184400	15783	11765	19178	10744	10711	8042	13173	11327	22517	24259	11505	11124	12100	12166	314289	323228	13908	11751	47903	46704	111675	106773	12438
48	134.027		2702	1694	2052	2534	1740	1920	2334	2737	3799	4414	1882	1773	7570	7522	1984	2452	1880	2117	2196	1825	1788	1743	5459	5724	2104	1766	1691	2044	1618	2486	1558	1696	1779	1504	1759	1876	2422	1827	7266	8494	2059	1587	2116	2611	3969	3495	2189
49	136.041		25513	26141	22742	27203	28927	28471	34331	34029	35076	38801	24840	27062	74730	79915	24310	27492	28920	29256	27508	27250	25993	26705	51535	52593	27200	27560	22593	21270	24603	23528	27787	25527	28296	30113	24314	24115	24784	28897	73630	76490	20154	22349	32361	31175	38103	42011	25353
50	139.976		9258	9158	7862	8426	8240	8080	8442	9820	10929	12277	8657	11505	11056	11858	10461	11752	10982	12659	10817	11182	12212	13397	11243	12522	12736	13296	14282	14832	12569	14896	12961	15293	12421	13453	11607	13713	11059	12591	13261	11565	15612	14940	12485	13738	13167	12889	12413
51	144.03		1147	1548	1395	1189	1364	1154	1328	1626	1873	1967	1414	1440	3066	3570	1658	1716	1084	1012	851	1235	1287	1450	2114	1530	1225	1572	1787	1186	1453	1099	1380	935	989	1597	882	1626	1540	1562	3311	2537	1327	1246	1633	1304	1431	1305	1823
52	144.066		5029	6481	6275	6493	4317	5629	8982	8261	11439	11422	4723	5472	25994	21489	5403	5020	6644	7512	5083	4907	4402	4311	13705	13743	4242	4745	5837	4427	4176	4787	5004	4593	4649	5590	4085	5690	4823	5299	15833	15094	4825	5495	7932	7494	9967	11464	4728
53	145.014		6263	6039	4934	5052	2415	3282	11984	10348	20948	19263	3544	3223	42894	44853	3726	3878	6746	5924	3977	3372	3052	2340	26080	26972	3867	3443	4128	3306	2800	2840	3483	3843	4306	4740	2495	2926	2090	2922	36646	40872	3285	2786	7949	8822	17772	15849	3518
54	145.062		373099	382457	363482	359370	369597	371135	494478	490387	731346	722901	373933	369228	1043392	1036758	344966	356699	383364	366810	354496	352842	333528	323995	833767	833648	358433	351724	290283	279347	298469	303433	326265	328264	368539	366964	332422	322669	343507	347432	945764	978373	265302	262954	414004	425655	704737	705358	363518
55	145.098		524941	608980	521694	560809	542302	600731	1078437	1167268	1666873	1741622	627614	629247	3284671	3541702	709414	684830	752857	781548	595388	619690	518515	550947	2185360	2299061	622094	634160	468721	465579	475957	508578	489631	527537	614411	630806	499137	519986	529283	548434	3172432	3399939	583175	572410	968312	993481	1671336	1740922	631732
56	146.046		456657	497458	454041	448875	387734	392732	1201642	1223779	2200854	2193160	353827	352746	2984421	3048641	367748	365977	731639	708378	393357	383872	320208	299335	2851961	2929729	371850	370637	319191	253688	281006	259095	328573	316560	569707	564600	310319	314116	325111	333216	3401650	3464975	255047	250904	1192624	1177312	2135028	2146911	336704
57	147.03		54346	59778	45378	45244	19549	22585	38883	41808	86863	89462	15265	19610	192220	197057	17312	20217	28099	24323	16951	18705	14676	17382	125677	131312	14468	15687	26472	18128	15054	15323	13347	14617	15882	17627	15499	15427	13131	15312	185200	187365	15987	17626	21212	21128	79772	80876	12745
58	147.066		22298	22013	24180	21771	18011	16893	42875	42923	64419	65348	16379	15741	143663	151518	17621	19088	31007	26792	19428	18229	13967	13233	92109	92224	16915	16385	19965	13925	14210	12684	16469	16436	22013	21163	16050	15135	14068	16299	137349	127178	14726	12480	42326	38858	68556	69628	16454
59	148.044		507227	528086	487703	502878	610910	640480	587194	594624	555094	570725	609244	629416	914533	950695	586521	584911	582560	587421	608364	618180	596499	603821	588251	585677	621518	617027	449391	474289	528548	532406	574313	584838	601061	585051	552677	561069	592314	590540	645099	647710	457779	449198	512363	518737	546079	553853	580369
60	149.097		10914	10747	9409	9868	8384	9206	8946	8751	9213	8704	9260	8249	8712	8857	8364	9062	8735	8517	7870	7547	10127	8855	10388	9350	8605	9524	11165	10532	10073	9194	9387	8071	9267	9362	9600	10132	8893	9344	8946	9033	10063	10662	9174	9365	9224	8681	8246
61	151.025		2951	2097	2164	1878	1746	2021	2261	2614	3568	2618	1254	1379	19473	19494	2032	1879	2256	2650	2064	1294	2165	1834	4568	4391	1436	1680	1764	1687	2133	1801	1471	1929	2004	1675	1612	1327	1568	1766	9477	9612	1930	1765	2150	2405	2940	2584	1424
62	151.04		9141	10211	10451	11756	9785	9844	9172	10494	11149	10417	9278	9962	15763	14759	10041	9402	11315	10636	10077	10391	9843	10080	11517	10883	10923	10623	12811	12954	10450	10795	11116	9273	9420	9933	9911	10200	8877	10459	12893	10933	11567	11221	9882	10858	10620	10016	9724
63	151.061		2533	2110	2959	2428	2150	2221	2818	3097	3447	3407	2586	2527	8618	8081	2412	2288	2227	3564	2260	2473	2615	2119	5181	4921	3326	2374	2828	3154	2201	2488	2187	2476	2660	2489	2199	3703	2258	2278	7123	6870	2438	2452	2921	2907	3776	3366	2083
64	151.984		2491	2570	2142	2252	3457	3566	2549	2451	2192	2909	3080	3437	2756	1959	2627	2589	2569	2955	2242	2842	1894	2633	2478	2521	2670	2546	2633	2313	2213	2300	2053	2547	3211	3073	2087	2267	3313	2273	2440	3169	1943	1931	2302	2254	2662	2031	2937
65	152.035		6607	6513	7209	6804	5481	3484	7548	8212	10201	11497	3933	3582	75045	75278	6056	5083	8273	6045	6208	4751	4813	4416	20418	17982	3847	3768	13474	4780	7023	5233	6408	3937	6161	4866	6588	4666	3629	4442	37923	34889	5094	5329	7902	7853	12554	8870	3721
66	154.062		619255	648269	584080	605553	655060	668985	625330	647345	643191	672411	666160	690622	1246255	1285651	624562	654530	583570	613675	611217	643328	625230	630467	733139	732588	638914	646014	501455	517610	541989	562103	585910	609543	619360	630524	588516	590900	626290	637024	859157	885096	506801	509541	594026	592041	674841	674262	670425
67	155.01		11596	12457	11839	11704	6449	4313	35577	41315	53287	50731	4337	5680	195957	200553	6659	6200	18564	18377	8236	7516	3178	4045	105975	111868	5946	6549	6664	4590	4916	3872	5148	3906	17494	14665	4766	5185	4807	5308	180680	191354	5626	4667	29095	30234	45121	46374	4311
68	157.025		2956	3386	4501	3110	2757	2540	4978	5600	4419	5781	2411	2933	10231	9144	2424	2993	3699	4498	2356	2491	2245	2410	7511	8273	2278	2693	3036	2615	3088	2485	2314	2601	2752	3027	2558	2824	2597	2600	12115	12341	2222	2601	4516	4902	3853	4299	2040
69	157.05		10681	9868	10553	9776	4996	5431	10795	11388	18008	16505	6012	4869	45087	43034	5378	5118	8098	6698	6872	6233	4538	4282	23595	23278	5048	5111	9189	5324	5226	5392	5528	4127	6693	7156	4984	6140	4712	4278	32038	26595	5311	5870	12592	11006	15723	15451	3934
70	159.03		10985	9708	9576	9023	7545	8467	9702	9469	10990	9735	10053	11282	14986	15544	11171	10323	11709	11543	11504	12514	12801	14221	15146	13664	12309	13920	15770	13709	12690	14008	15521	14472	14244	14535	14629	13743	15100	15412	18365	17489	14191	15147	14627	15860	14396	16368	15268
71	160.061		7457	7177	7868	7472	3533	3976	6066	6693	14165	13879	2110	2792	86415	85493	4044	3258	4361	4136	2405	2849	2637	2179	25891	26786	2873	2484	3605	2370	1981	1893	2495	2087	1978	2351	1810	1897	1861	2333	54134	57666	2297	2354	4644	5603	9281	11758	1637
72	162.041		3002	3172	2494	2737	2202	2283	3421	4346	5436	5973	2484	3287	14675	18010	2627	2565	3046	2853	2395	2714	2106	2580	8731	8714	2758	2898	3030	2521	2859	2086	2358	2407	3429	3406	2547	2175	2216	2248	15543	14484	2492	2515	3580	4292	6126	5920	3671
73	163.039		14447	15578	14943	13428	13326	14440	16877	14361	16998	13835	13565	13035	25805	22433	13304	13196	13378	12141	13434	15132	13717	14134	17924	18720	12915	14099	13832	13321	13537	13446	13387	11821	14479	14527	12932	13484	12637	12365	20161	20387	13525	12841	13631	15041	16381	15328	13372
74	164.038		48786	51689	58230	54594	54813	53279	45184	47644	42568	42991	49565	56377	48540	46522	47525	48121	51673	43833	51145	51328	45653	45077	41971	38934	50176	48885	48102	39248	48641	46350	47531	45016	45092	47030	45927	44249	46188	48588	43494	39760	36206	38265	37032	40151	42346	40277	49370
75	164.071		1892758	1956061	1914384	1920783	2366256	2374543	2218861	2251974	2028466	2022188	2405541	2418345	2316973	2390029	2152389	2138102	2158231	2183727	2284224	2310604	2137957	2156643	1913728	1943418	2182674	2193867	1605157	1594567	1938837	1946575	2044480	2071130	2110765	2126106	1929893	1944955	2267135	2265418	1944268	1999755	1508976	1525083	1930078	1946169	1958296	1975796	2355287
76	165.055		15776	16854	15815	16003	12531	10235	15326	16635	22281	22463	10590	11998	70939	71203	13117	11291	14512	12659	13890	13051	11836	12731	32160	32679	11333	11750	13997	12117	12492	11523	11988	10800	11672	12869	12161	10823	11066	12628	52562	49408	12547	12702	15409	18193	21598	19702	11048
77	166.051		5148	5585	4845	4863	3688	5932	5524	5118	4731	5208	4278	5669	8589	8437	4132	4626	4285	5691	4305	5378	4358	4654	5910	6731	4276	5167	5679	4579	5621	4472	5637	4655	4703	4791	5456	5138	4500	4076	6945	7455	4716	5263	4484	4876	4802	5811	5158
78	166.975		1556	1592	1352	1908	1254	1335	2814	3422	4030	4229	1007	1126	2992	3496	1298	1038	1558	1694	911	1277	770	1036	3171	3527	945	1159	1498	1256	1134	949	1007	1375	1250	1565	1337	1266	1128	1454	4330	3716	1085	1118	2861	3051	3388	3903	870
79	167.071		4868	5265	5544	5753	4592	3707	4457	4269	5284	5462	4537	3826	6672	5569	4262	4080	4294	4088	4734	4158	4494	3995	5474	4635	4134	4595	6479	5179	4367	5047	4804	4713	4611	4243	5182	4430	4109	4762	6525	4563	4776	5334	4963	3944	4621	4336	4161
80	167.997		10042	12112	9699	11466	8901	9339	7058	9256	7748	8564	8646	8830	8311	7506	7739	8357	9231	7521	8166	8452	8583	7440	7899	7357	7990	8396	8632	8286	8005	8290	7848	8504	8324	8082	7744	8442	8013	8111	7501	8446	7264	7136	6294	6883	7861	7784	8394
81	168.066		23347	23666	23088	23074	24454	23451	23965	26462	25364	29049	24341	24033	34700	38384	22517	23962	22449	23703	24591	24627	23675	23710	25229	27849	22330	23841	20980	21074	21951	20888	23398	22131	25295	21987	22281	22292	24637	24488	29512	30975	20939	23612	24860	24055	24129	25689	24329
82	168.99		55645	69758	49577	58748	45557	48981	61601	65046	62922	72319	35550	39427	82170	82275	36844	41550	49376	53458	43465	46738	41630	42158	75668	81088	38741	43207	43817	47525	45508	46626	45262	44320	50356	45056	39319	43523	41477	47062	76196	81510	40024	47226	52678	53934	64630	64123	35391
83	171.006		4123	4682	3391	4588	2819	3015	15314	13631	19520	18298	2095	4210	21060	19488	3925	3919	8275	9084	2705	2883	2152	2001	21884	18897	2734	2179	3858	4268	4343	1896	2447	1881	5176	6032	3737	3593	2000	3847	27253	28401	3766	3775	13270	12153	20813	19403	1686
84	171.029		4012	2900	3806	2598	2756	2909	4566	3960	4037	4647	3162	3347	7546	6687	3004	2602	3092	3359	2993	3392	3017	3293	5302	5657	2924	3864	4379	3715	3560	3133	3081	2890	2529	3414	3652	2694	2998	3118	5885	5802	3107	2433	4434	4217	4447	4791	2800
85	172.061		2459	3163	3335	2904	1878	1893	2327	3617	4309	3583	1952	2283	10790	9279	2352	2376	2261	3248	2082	1883	1911	1704	5447	5235	1862	2308	2529	1706	1977	1742	2452	2338	2693	2000	1863	1910	1446	1360	7100	6532	1971	2006	3466	4318	3403	4384	1484
86	173.009		21702	13546	10360	10254	7694	8224	20070	20618	29906	32374	11254	12284	44485	41609	11717	9736	13489	13644	10937	11740	9251	9783	43469	47230	10238	9998	11108	9825	9677	9210	8535	8599	9957	8798	9011	9790	8349	8067	81457	82982	10724	10346	10511	12749	29970	28439	8505
87	173.045		11293	9549	10487	10867	8344	7764	8232	8230	9053	8884	8043	9422	11728	11228	8388	8244	8590	8393	8089	8406	9112	8452	9270	11169	8671	7798	12470	12942	7626	8128	9541	9791	7176	8408	9447	8203	8645	8180	10130	10095	8681	8484	7746	7928	8904	9401	9272
88	173.093		9727	9847	10511	10935	7447	7794	9115	9145	14167	14216	7072	8576	43088	47192	8709	9310	10164	9279	9230	7885	7896	8124	23193	23914	8015	8025	9957	8445	8906	7384	7421	7680	8222	8646	8395	8025	8394	7621	39610	42606	7864	8780	10531	11667	14491	16583	8773
89	173.104		318975	365135	330223	352164	340306	357104	580990	619055	909159	928839	371342	367085	1353103	1450085	366915	364782	402835	423494	346407	355924	304814	332496	1395682	1474286	375207	376527	284467	295756	299907	317290	308637	310774	345461	366390	295861	295501	313859	322879	1942493	2060079	354018	347121	542129	555918	938839	990205	351872
90	174.056		14447	12060	20565	18699	18377	17184	13325	13650	11249	13901	10946	11989	17198	15725	10464	12090	12919	11625	14034	12327	13444	12547	13295	11318	14422	14003	18273	13510	14604	11884	13444	11210	9973	11171	12664	12029	12046	10330	15650	10412	11342	10237	8069	8987	12111	9737	12052
91	174.088		8731	8470	9313	9253	5869	4129	5245	4886	5450	4790	3008	3123	17868	16420	4185	4229	4666	2541	3822	2872	2971	2698	7005	5533	3474	2668	5823	3129	4243	3553	3472	2545	4124	3468	3013	3406	3420	2800	8680	9072	2964	3730	3861	4412	5194	3695	2672
92	175.024		3946	4450	3492	3440	2728	4213	3619	3924	3446	3972	4037	3568	5824	5754	3878	3451	3433	4452	3369	3445	2262	2518	3692	4320	3084	3713	3781	4062	3461	3695	3648	2987	3931	4097	2895	3785	3164	3990	6072	4801	3517	3277	3385	3817	4872	4555	3278
93	175.036		2607	2921	2303	2816	1788	2251	7651	6434	5750	5042	1785	1449	9791	10473	2606	1847	4812	5111	2239	2286	2294	1619	8966	9231	1927	1985	2307	1900	1877	1688	1493	1606	3197	3276	2177	1363	1885	2082	15688	14425	1842	2116	4906	5267	6967	5244	1954
94	175.061		78589	81806	80843	79763	30374	26712	80355	84705	132065	128231	16762	17001	296761	303467	21450	23678	48483	39631	24094	21847	12957	12687	153604	148840	16929	18656	34067	17384	16467	14196	16345	15142	31986	39955	15875	14991	13414	13783	203911	199129	16395	15878	80904	79884	119001	110100	12623
95	179.036		5932	6597	5916	6121	6764	7131	6497	6715	6678	7417	6106	6757	14169	14234	7537	7253	9143	8368	7517	7771	7908	8909	8965	9102	6989	7827	7930	7823	7163	7262	7587	8612	8002	8695	6445	8260	8244	8726	11410	10926	6630	7861	6603	6416	8779	8568	7907
96	179.056		1240970	1248903	1293045	1289692	1741838	1757967	1438566	1456195	1098845	1117661	1752905	1728715	647926	640988	1495209	1493942	1488037	1469418	1648850	1673577	1555212	1554412	906913	917828	1568287	1580318	1090915	1110453	1388252	1389863	1497168	1505813	1506008	1494397	1364085	1349252	1622123	1618611	664036	660352	1031340	1026634	1229898	1232239	1118833	1114744	1619426
97	180.066		279824	277703	290777	286900	345718	340050	322492	314502	275540	278146	334185	330427	300500	305828	303383	288840	319217	312147	323984	327820	315312	309603	286989	290271	313208	311646	246304	249968	291182	283568	306174	302876	308027	308912	289822	288828	313178	321454	282977	273969	238217	231670	267915	271080	298614	289432	316299
98	182.97		2396	2467	3012	2009	2282	2440	3011	2771	3167	5123	2114	1982	6109	5734	2012	2436	2633	2403	2287	1976	2709	2618	5172	5690	2387	1973	2020	1645	2477	2506	2446	2175	2467	2902	1565	1631	2396	1940	6471	6566	1861	1707	2179	2568	3516	3186	1974
99	183.065		3813	3906	3215	4593	3965	3627	2885	3729	3604	4597	3692	3542	4240	5153	2901	3205	3547	3093	3576	3792	3314	3790	4483	4009	2985	3694	3646	4744	4369	3756	4307	3466	3614	3686	2920	3711	3581	3991	4810	4574	3890	4521	3532	3705	3691	4411	3147
100	184.001		24500	32514	28149	27599	19609	18530	74500	77105	152605	159000	15771	16750	268240	265925	17692	19747	35360	39852	18998	17505	14174	13898	225040	225975	15744	17356	17346	11747	12326	13566	15144	15682	27884	28186	13819	14457	14784	14620	307640	311658	13998	14965	70211	72022	148218	152113	15602
101	184.986		8018	9614	8334	8265	6972	7748	21839	20024	26821	28544	6888	7903	26128	25076	6312	6061	11461	12915	6596	8645	5757	6772	24690	24250	8047	7601	8106	6744	6212	6520	7130	6930	7871	8371	7042	5939	6436	6887	26524	26500	7009	6375	16635	17728	21431	23709	6735
102	186.113		1993	2730	2709	2572	2429	2637	1988	2835	3431	2964	2143	2273	6404	5374	2623	2205	2344	2599	1983	2310	2233	2345	3870	4107	2163	2528	2328	2026	2556	2403	2392	2292	1979	2185	2570	2609	2651	2337	5366	4609	2659	2100	2691	2644	2737	2568	2832
103	187.025		6660	7231	8299	6136	3413	2959	3330	3299	4017	4036	2045	2299	8420	7230	2325	3010	2351	2542	3202	2282	1818	2218	5173	5318	1870	2320	3586	3000	2402	2509	2187	2120	2404	1909	2184	1843	2430	2375	8802	7220	2053	2024	2226	2655	3280	3092	2122
104	188.034		4849	4682	4087	3324	3233	2900	4424	3719	5527	5118	1720	2482	27001	29622	2197	2788	3278	2769	3103	2407	2066	1997	7397	7895	2088	2544	3291	1836	2160	2372	2151	1826	2799	2676	1866	2400	2227	1505	15550	14888	2217	1573	3641	3603	4493	5073	2210
105	188.056		27758	29197	26732	28486	12198	10689	11926	13938	16481	17416	6046	7904	209663	207242	8560	9993	11925	7513	8515	7023	4596	5305	19657	19966	5530	6749	10600	7140	7558	5890	5443	4096	6449	6843	5444	5566	4462	4673	33894	28098	4899	4526	12168	11283	13468	11310	4831
106	189.003		5888	4919	4693	4334	4509	4393	4703	4793	4966	4667	4665	4932	6038	6106	5193	4733	3660	4803	4427	4853	3910	3542	4868	4916	4769	3979	3718	5085	3740	3789	3725	3900	3430	4133	4694	3394	4063	4168	5600	4369	3877	3468	3856	4237	3589	3875	4012
107	189.04		6457	7412	6302	7717	5390	5802	5916	5141	5502	6797	4867	5711	11891	11794	4753	5300	5887	6252	4584	5269	5081	5842	6921	7129	4946	4055	8548	7221	4628	4664	5512	5128	3874	4826	4903	5502	4397	5475	8032	8518	5340	7574	5713	4876	5681	5587	5562
108	191.02		718233	448822	298675	303974	252225	288423	792848	848508	1445529	1574633	395456	386760	1855764	1942122	394061	365769	543207	551673	356213	344476	269197	263486	2263193	2383373	303439	309238	269299	262815	239829	254802	260891	242569	272914	277988	230424	223277	237013	242230	5236794	5392683	245828	238987	339701	359315	1317078	1367056	259803
109	194.081		2348	2549	3334	2317	2293	2103	3195	2464	3103	3120	2045	2378	3814	4190	2859	2202	2048	2217	2134	2341	2156	2427	2935	3593	2297	3089	2787	2375	2409	2338	2890	2777	1972	2272	2393	2156	2579	2473	3446	3484	2578	3245	1611	2365	2697	2825	2493
110	195.051		27224	29688	31252	28355	37328	38476	30791	28727	24634	26769	31410	31868	41025	37342	29574	29224	30789	31243	34618	33976	34375	30267	26245	26205	32307	32346	32658	24805	28769	28362	30629	28452	29097	29416	27065	27596	28043	30544	36074	30038	22644	22950	24047	24710	27834	26014	28101
111	198.017		2323	2944	2197	2713	1963	1834	2685	2500	2684	2172	1382	1581	4199	4997	1834	1685	1963	1748	2200	2014	2465	1974	2791	2441	2034	2242	1899	1407	1437	2159	1600	1365	1206	1621	1678	1646	1952	1725	3428	2846	1593	1495	2685	1926	2696	2581	1770
112	198.088		2185	1842	2023	1816	2173	1461	2019	2653	2219	2819	1804	1973	4350	3761	1746	2009	2068	2140	1742	2191	2764	2026	2833	3206	2004	2018	1753	2022	2276	1772	1934	1962	1938	1875	1702	2184	2009	2014	3980	3827	2136	2012	2585	1983	2342	2188	1908
113	203.082		1151261	1197154	1142296	1157918	1401211	1418290	1339717	1398396	1260492	1284808	1424528	1432065	1482772	1522020	1280640	1280149	1320196	1349160	1363795	1379522	1328838	1319541	1272678	1286084	1341707	1330212	998745	1022719	1213454	1189335	1269992	1310509	1321610	1313966	1197315	1190686	1338533	1349404	1284151	1344072	958523	948791	1203546	1216692	1276150	1291666	1391341
114	205.035		40992	49346	41850	40703	16039	19672	20132	21983	23700	30541	8311	10315	45479	50524	7521	9520	10364	10996	8256	10586	6778	7611	35631	38525	6920	8001	13757	11415	8021	8333	5356	6074	6243	8299	5340	7546	5855	8293	73320	68266	6760	6538	7849	8737	21409	20756	5820
115	213.017		3696	3675	2914	3523	1877	2233	3678	3670	5659	5853	2214	2314	15216	12794	2131	2437	3222	3290	3008	1624	2055	1885	6964	8663	2311	2020	2664	2313	2751	2523	2196	2531	2632	3095	2000	2870	2535	2273	8795	9941	2969	2585	4089	4390	5643	6134	2334
116	213.124		2439	2651	2169	1946	1689	1742	2142	2147	2772	2548	1414	1348	12258	12135	1366	1711	1629	1707	1407	1448	1362	1248	5546	4619	1689	1436	1526	1337	1508	1804	1293	1485	1766	1312	1679	1232	1632	1401	9200	9296	2007	1563	1528	1697	3337	2522	1696
117	214.012		2780	3308	2142	2887	2445	3504	2951	3004	3136	3253	3334	2423	4243	2791	2467	3285	2312	2393	2056	2956	3075	2283	3525	2998	2329	3051	2753	2281	2177	2132	2493	1979	2732	2712	1686	2143	2365	2065	2992	2808	1688	2176	2502	3438	4004	2170	2227
118	214.048		6245	6500	6104	5869	4970	5957	8281	8853	9703	9727	5070	5883	17416	17860	4966	5003	6612	6779	5175	4294	4367	5446	13818	11540	5586	5314	3829	4417	4490	4997	4347	4163	5747	6217	3992	4395	3955	3884	17722	17993	4153	4732	6614	8309	9665	9650	4676
119	218.033		24885	25784	24144	25610	29642	27912	29464	30926	27194	25605	29769	29171	26287	26191	26719	29634	27787	26242	27448	29470	28160	28231	26891	29301	27010	29248	23002	21237	26240	24419	27201	28069	28574	27856	25732	26715	28276	29756	24233	25606	23480	23176	24944	26709	26605	25422	27798
120	218.103		23264	24327	23773	23577	28226	30224	27884	30864	29270	27989	29131	27784	25870	24548	24855	26660	28102	25081	27719	27707	27863	25819	27437	29657	26117	25088	21523	20144	25278	24554	26121	28193	28714	27718	23250	24604	27847	26343	29780	29787	19514	18556	26897	23915	29862	29223	26137
121	219.077		29761	30358	32950	27619	36094	33262	31054	30400	30737	30534	33502	34358	37674	39642	29553	29267	31374	32932	32755	31886	30104	30569	36513	35255	31956	30679	25863	25404	28983	27588	29640	28881	30165	31494	28019	28888	30718	31502	40126	40878	22051	24398	27115	26296	31121	31652	32097
122	221.06		19868	24451	18408	20355	8855	8806	18226	21232	34156	33555	7487	8144	241420	250245	12377	13789	10642	10807	9929	9779	5672	6916	66195	68592	7151	6928	9191	7120	6300	6755	6610	5179	9816	10496	6360	6659	6503	7791	150466	152769	10906	9173	19241	21942	31938	33006	7299
123	223.072		5747	7100	6128	4748	3442	3873	3914	4692	7057	6289	5445	4133	25508	26356	4960	6046	3211	4198	3379	3044	3776	4216	9469	9014	3920	4333	3879	3874	3477	3082	3209	3871	4268	4018	5552	4040	4799	4575	14117	14308	4417	5669	5892	5668	6921	7100	4240
124	225.098		3749	3848	4187	4671	3809	4262	3545	4751	3990	3598	3201	3303	7469	8459	3435	3319	3600	4113	3680	3795	4241	3755	4419	4820	3081	3721	3996	3623	3905	3785	3546	4021	3315	4155	3239	3494	3941	4444	6507	6961	2905	3455	3080	2628	3777	3508	3261
125	226.012		2568	2240	2908	2915	2772	2636	2949	2756	3427	2735	1990	1981	12901	10295	2309	2341	2528	2117	2418	2457	2184	1888	4187	3756	1889	2484	2679	2425	2440	2774	2488	2077	2153	2244	2425	1851	2325	2351	5607	5214	2340	2099	2951	2150	2789	2690	2191
126	226.083		2404	2916	2408	2413	1844	2124	2219	2648	2568	2909	2456	2305	3772	3294	2454	2493	2037	2626	2412	2476	1888	2120	2267	2790	1900	2072	2640	2234	2488	2521	2277	2552	2228	2217	2107	1909	2261	2488	2999	3389	2427	1844	2099	1977	2587	2356	2423
127	227.068		9807	10552	8611	10371	7928	8371	9122	9758	8612	10593	6929	7550	11375	11410	8238	8120	7611	8458	6609	7427	8190	8141	9669	10866	7398	9052	7936	8369	7537	8067	7195	9027	7313	7261	8167	7866	7799	8415	10550	11263	6967	8384	9103	8333	9146	9340	8137
128	228.028		4366	3971	3260	4833	3714	3977	3167	4973	5703	5372	3252	3916	5252	5107	3842	3677	3722	3717	3824	3231	3147	4022	5454	6115	3128	3561	3888	3287	3004	3397	2916	3335	3412	3139	2936	3983	3205	3126	6654	7391	2844	3000	4167	4552	5994	5364	3426
129	229.012		5326	5166	4169	4916	2356	2581	7443	8247	9736	10006	2313	2173	25565	24730	3500	3053	4564	6047	2498	2226	2051	3122	17192	17033	2307	1972	2887	2445	2326	2336	1885	2349	3114	3249	2443	2209	1937	2271	26147	24191	2348	1867	5730	6245	12577	12899	2418
130	235.073		17845	20813	31079	27661	26636	24417	21323	20574	19303	18060	19916	21207	27759	27478	18767	17605	21128	17273	22022	20653	17985	18953	21706	20204	19207	17266	22715	18027	20081	18961	19800	17403	16969	15633	17149	16424	17259	17937	24667	20322	16831	16644	12616	14176	19422	16979	16202
131	237.028		4921	5541	4423	5157	3346	3724	23183	23200	29654	31931	4066	3056	26255	25740	4731	3502	11387	11277	4468	5631	2358	3601	41128	39401	4650	4447	3351	3304	2529	3295	3332	3487	6877	6853	3734	3957	3570	3425	41487	42245	3409	5302	16068	15094	30056	29190	4552
132	238.094		801	786	792	1045	792	943	824	1031	877	1091	850	1085	3156	2696	5845	5454	1027	1046	680	618	677	921	1066	1190	643	689	1084	714	830	739	1168	819	965	795	752	672	893	865	1889	1893	588	442	821	969	1107	1071	685
133	239.017		90960	94695	92065	89589	112358	108818	99620	101482	89601	93270	112269	108431	81677	78084	96018	100019	98611	103195	104903	104104	102851	103408	84669	84802	103420	105043	82966	79952	89345	92901	95950	101105	96139	102782	92440	94360	98431	99753	67612	71711	75987	77216	86312	89314	94799	96284	106161
134	242.079		5141	5190	4709	4028	3113	3163	5747	7355	8171	7950	3180	3701	22383	20696	3260	3084	5941	7015	3531	3813	2871	2660	11920	13322	3151	2985	3444	2850	2745	3236	3179	3464	3362	4078	3126	3043	3242	3794	21761	21067	3401	3189	5088	5180	8581	8504	2804
135	243.062		7181	7610	7668	7750	5535	5369	10107	12412	17875	19120	5523	4222	53886	60577	6092	5968	9522	7143	5353	5631	5400	4529	24535	23332	5271	4716	6690	4587	4493	4752	5326	4705	5799	6863	4820	5887	4403	4934	41675	41937	4509	5126	11541	10256	18787	20333	5680
136	244.999		2342	3078	2301	2823	2761	2373	3731	3396	4498	4745	2107	2259	3830	5665	2264	2816	2923	3743	2412	3104	2372	2395	3429	4773	2646	3289	2699	3106	2307	3242	2635	3227	2299	2767	2261	2741	2350	3002	5180	4965	2975	3212	3087	3216	3872	4014	2265
137	249.055		6918	6302	6169	5168	2446	1733	17123	15109	25965	24983	3115	2469	69589	71721	2829	3568	7541	7577	2538	3267	1921	2051	50528	46929	2719	2989	2223	2418	1992	2218	1900	1408	3592	3977	2015	2534	2492	2200	90899	91197	3008	3039	10407	9222	24239	25388	2722
138	251.066		3773	3794	5755	5701	5567	3543	4222	4292	4965	5412	3268	4144	8020	7441	4367	4319	4101	3077	3720	4361	3643	3680	6137	5659	3735	4492	6098	3992	5361	3824	3944	3419	3666	3179	4153	2975	2993	3714	8058	6654	4234	3571	3255	3478	4633	3427	3279
139	253.049		2201	1769	1635	1946	1616	1871	1972	2463	2442	2806	1577	2178	6000	3747	1671	2122	2514	1842	2316	2312	1627	2375	3251	3236	2184	2639	2616	1663	1844	1724	1891	2271	1906	1961	2584	2032	1601	2103	3993	3756	1928	2201	2134	2263	2468	2767	1740
140	255.075		9508	9311	7663	8294	6999	7809	13075	13059	16458	16825	8963	8136	20548	18057	8188	9708	7631	10742	8973	8336	7860	8341	19446	20322	7141	7958	9157	7740	8005	7295	8118	8862	8934	10118	7761	7060	8946	8221	22227	21241	9102	8448	11197	11830	14993	16769	8648
141	258.038		2890	3440	4104	3299	2573	2815	3164	3706	4535	3636	2688	3658	8310	8107	2528	2598	3299	3125	2592	2727	2463	2707	5291	5115	2282	2996	2673	2982	1889	2624	2440	2583	2716	2580	2073	2507	2473	2357	7521	6424	2277	2639	2923	3227	4504	4867	2037
142	259.023		38065	42006	38724	36641	26644	26245	96886	102380	116549	120569	23181	26204	235254	241295	25939	27071	52168	54078	28296	25915	19531	21233	181856	179695	24544	25555	21821	16587	17634	17461	19947	17625	47529	45156	21766	20981	20971	24129	195273	198261	18156	18462	81160	73783	142905	141661	23217
143	267.073		10742	12287	15465	11565	7585	7821	36172	38756	38271	38235	5160	5532	75637	80047	7450	7954	25826	22472	7990	9222	3911	4662	56499	55939	5783	5861	7660	4313	4517	5063	5350	3770	12113	13379	4567	5447	4501	5187	64504	63571	4872	6314	25744	26523	37035	38515	6743
144	275.125		6174	8537	7862	8063	3577	3829	10344	8354	19237	19156	2177	2211	21597	21617	1847	2998	5923	4527	3491	2470	2368	2261	31037	28967	2466	3117	4335	2593	2094	2300	2463	2410	3836	4069	2179	2052	1586	1371	43753	45831	2782	3072	9227	9395	17282	15451	1876
145	285.049		4007	4461	3470	3404	2512	3264	3616	4775	4016	4915	3596	3708	8001	7598	3354	3716	3774	3107	3232	3270	2738	3179	5192	5012	3618	3353	3148	2754	2980	2461	3976	3680	3374	3536	3193	2858	3055	3308	6399	7105	3169	2737	3326	3529	4373	5318	3625
146	289.032		8115	9266	7622	7899	6696	7189	10615	10352	13518	13934	6137	6032	21741	21225	5423	6641	9105	8875	5549	6245	4855	5378	15297	17268	6131	5986	5999	6615	5656	6059	4785	5646	7522	7158	5044	5563	5169	5725	19242	19024	4808	6602	11758	9661	14810	15285	4856
147	298.07		2198	1767	1579	1700	1283	1160	3718	4098	7659	8070	1403	1169	10016	11064	1638	1241	2709	2094	1768	1244	1134	1076	9802	8476	1417	1630	1726	1556	1045	923	1549	1486	2431	1957	1426	826	1181	1193	13715	12584	1577	1077	5112	4639	7414	6656	1134
148	301.217		1807	1493	2467	1676	1260	1589	1723	1596	1138	1550	934	1745	2470	2841	1805	1532	1598	1544	1400	1425	1215	1224	1719	1633	1596	1280	1825	1204	1519	1504	1259	1486	1550	1176	1014	1479	1211	1225	2956	1807	2044	1572	1957	1965	2620	2263	1617
149	306.077		136133	140801	107053	95751	24352	24437	458086	451487	981817	985606	17942	20329	3126125	3190522	45971	49137	184660	190052	34415	39232	9856	9402	1646994	1666293	28383	26556	16029	9972	8525	7413	13287	12000	107884	103332	14574	14338	20119	22068	2860517	2934779	30274	36156	405669	405727	915118	928925	22229
150	313.044		3240	2448	2326	2741	1504	1603	2139	2280	7596	7139	1370	1344	19827	19296	1772	1439	1455	1737	1662	1563	1689	1400	13057	11367	1196	1490	1849	1788	1333	1236	1349	1345	1588	1632	1468	1175	1255	1586	25639	26091	1381	1551	2425	2691	7469	6661	1524
151	321.05		3103	2482	1926	2840	1898	1921	2529	2159	2766	3086	1283	1900	10414	11334	1725	1910	1639	1688	1448	1620	1472	1482	4553	4337	1628	1469	1859	1526	1182	1539	1640	1497	1892	1483	1244	1750	1166	1508	10782	11526	1258	1472	2594	2155	3723	3089	1226
152	322.045		4596	5366	3612	3934	2473	2172	3857	3618	6992	6412	1305	2067	26577	28952	2263	2591	3073	3460	1496	2139	1549	2077	12589	13222	1972	1510	1805	1361	1447	1726	1326	2102	2497	3135	1617	2141	1996	1980	25036	27130	1686	2129	6058	7108	10236	10202	2384
153	323.029		35181	39442	31845	35541	34448	35399	42229	41255	50984	51936	34270	31235	182962	179057	30579	29135	39492	36998	35247	30285	31688	30489	87284	85968	32633	32946	26784	22025	27206	26757	30971	29159	34606	32351	27152	25890	30763	28727	176553	179363	22589	23469	48051	47563	63362	68110	30617
154	337.055		9250	8271	7929	9181	7510	8114	10055	10587	9733	10845	8164	8077	12180	11239	7837	7400	9325	7789	7303	7846	7003	7113	11329	10728	7172	8534	6754	7786	6003	8510	7441	7530	7752	7722	6991	7134	6811	7358	13579	13757	7480	6646	9646	10706	12273	11497	6847
155	338.989		52304	70585	47196	50825	22031	29370	188614	188230	215964	222841	15398	21116	493285	500531	23651	28658	103847	110392	28867	31489	10983	16364	368420	372144	19424	23760	12636	14986	9050	13624	13046	17810	64787	70339	11657	13770	14681	20398	380001	385147	10805	16045	122888	124888	301171	303768	15602
156	341.109		61000	68429	59999	53026	37863	33078	114121	114272	272494	270394	31473	30727	428769	436406	33632	33636	62039	57883	34862	34135	25699	27057	504166	517909	32347	29523	32947	25269	27060	28953	26253	24911	28106	28530	27061	23989	28605	28326	986683	1015017	36072	36871	34419	33636	258065	261935	30092
157	346.056		44861	45829	37141	34296	12712	12929	46134	50152	78635	81924	7806	7616	442457	455026	12128	12659	30423	28144	11084	10031	5759	5570	231407	238691	9538	7908	11566	5973	7107	5365	7922	6528	23424	23724	7615	6794	4296	5421	485881	500925	10105	10099	65667	70075	133466	135043	8219
158	347.04		2722	3462	2575	2813	2218	2228	4800	5804	11514	10139	1730	1867	26163	27278	2182	1980	4735	4744	1375	1885	1855	1216	19954	19901	1500	1974	1798	970	1794	1635	1187	1453	1745	1983	1408	1595	1168	1362	33535	32624	1664	1478	4081	4879	12319	10562	1487
159	357.091		1916	2106	1676	2057	1408	1268	2311	2199	2623	2351	1680	1475	21072	11561	1650	1647	2561	2233	2121	1734	1318	1899	3631	4268	1480	1734	2044	1618	1737	1509	1416	1405	1450	1781	1455	1749	1351	2026	6278	6425	1445	1074	1879	1944	2656	3556	1512
160	362.051		5835	6222	4816	5795	2214	2357	4308	6153	10160	10523	2213	2200	41520	42357	2609	2978	4781	4114	2544	2286	1357	1882	17888	17938	2158	2311	2077	1569	1585	1490	2025	1945	2812	3438	2653	1925	1381	1617	41517	42085	2210	2155	7336	6758	12142	12877	2029
161	365.05		3179	3463	2806	3376	2253	3255	2473	2800	3070	3075	2238	2571	7361	7077	2464	2404	2499	2003	2128	2536	1499	2156	2788	3327	2208	1776	2567	2401	1481	1692	2236	1982	2273	2043	2213	1552	1963	2662	4406	4576	2043	1583	2409	1993	2620	2357	2062
162	367.018		5374	6289	5204	5154	2966	3053	15634	17078	17207	18512	2112	2317	25050	24346	2652	2911	10293	8511	3422	2623	1539	1846	28905	27363	2555	2355	2887	1579	1856	1408	2206	1506	7137	7208	2477	2062	2318	1694	31563	31111	2047	1887	21352	19837	16855	16386	1831
163	375.132		2168	1855	2064	1702	2741	1358	2023	2566	2127	2183	2409	1795	5254	4564	1900	2604	2259	2216	1649	2450	1768	1597	2840	3080	1845	1571	1559	1692	1521	1287	2323	1690	2066	1859	2090	1880	1811	2859	3200	3885	1459	1943	1890	2218	1938	2496	1885
164	381.123		7019	6456	6196	5234	5658	5494	5317	5067	5292	5103	5697	6184	14750	13823	6014	5889	5236	4896	5445	5393	5778	5225	7450	7367	5445	5553	5781	5717	4913	5007	4842	4742	4840	5420	5256	4579	5669	5291	10520	9571	4609	4812	4729	4413	5275	5349	5534
165	383.115		5011	4975	5011	4646	3994	5582	6214	6521	7804	9221	4666	4982	32000	33377	4806	5227	5587	5696	5795	4307	4743	4427	13079	12619	3754	4365	3629	3352	3767	3990	4146	3418	4898	4849	5376	4196	4870	4897	25957	29575	3751	3748	6188	7412	9788	9557	4522
166	387.001		1551	2358	2069	2424	1757	1635	2442	2833	3341	4476	1532	1718	8652	8168	1742	1973	2153	2464	1616	1205	1412	1492	5304	5889	1596	1529	1774	1644	1312	1997	1710	1573	2221	1713	1304	974	1556	1698	7064	7575	1516	1964	2377	2633	5598	5436	1378
167	401.015		1902	2470	1993	2023	1387	2060	3428	3536	4230	4677	1371	1344	11442	10759	1392	1673	2091	2072	1447	2005	1469	1411	6432	7676	1579	1735	1095	1208	1185	1907	1094	1493	1259	2200	1328	1073	1512	1196	9438	12680	1813	1400	3362	3088	5134	5383	1369
168	402.012		5141	6016	3409	3761	1772	2762	6632	7119	12470	11835	1696	1850	24131	27466	1715	2535	3327	4083	1933	2932	894	1779	16819	18772	1528	2386	1916	1387	918	1375	1616	1556	2850	3297	1262	1309	1203	1406	23105	23968	1608	1651	6068	5109	12401	12477	1171
169	402.995		16732	18230	14463	15134	6672	7911	24850	26221	50218	50994	4728	5373	130161	133574	6404	7682	10988	11062	5730	5610	3304	3617	84084	84842	5186	5725	4947	4852	3494	3775	3582	3678	8396	8819	3571	3798	2397	2832	125975	130683	4692	4416	22641	21532	56949	54184	4218
170	410.028		2051	1553	1684	1286	1207	1394	2453	2572	2494	2214	1018	1124	4948	5606	725	1114	1142	1796	1078	1219	956	1087	3394	4264	665	1518	822	663	946	1395	1010	1020	1423	1476	718	1062	745	950	6415	4886	835	992	1782	2044	2440	2881	903
171	411.012		1234	1778	1084	1415	1325	1347	1277	1499	2697	3524	1060	1416	6966	5996	906	1246	1295	1219	1111	1636	1111	1181	4350	4942	1056	1432	1609	794	1099	1352	1092	1212	878	831	922	1010	1193	883	7620	8115	1118	1256	1437	2034	2832	2769	1111
172	421.075		3571	3340	3421	3034	2084	2475	6179	5691	8581	7821	1807	2345	40843	42421	2124	1952	3547	3947	2267	2515	1923	2223	12893	13521	1483	1719	1661	1344	2045	1910	1866	1663	2496	2077	1841	1472	1296	2077	28264	30207	1942	1598	3285	2795	8189	6443	1945
173	426.022		44864	56690	37101	37370	14345	16063	75202	76634	119275	126370	10665	15285	310052	321636	15574	17801	28606	31979	13409	15986	7397	8212	201143	198657	12456	12672	11092	10621	7201	8160	6370	8883	25426	25196	7404	10724	6410	9012	274188	280615	11156	13273	63364	63248	114613	112995	10108
174	433.332		4313	2758	3524	3430	2587	3305	3269	3600	3162	3096	3583	3187	2846	3199	3088	3160	3767	3464	3262	3191	2853	2478	3039	3547	3009	2479	3896	3241	3570	3266	3570	2852	3580	3274	3610	3611	3671	3260	6092	2971	3662	3510	2812	3359	4580	3249	3990
175	455.097		1610	1475	1740	1452	1133	1156	3767	4012	5515	5108	1287	1016	12450	12953	1135	1730	2144	1888	1322	1441	1104	941	7418	8682	1295	1099	970	817	1108	1024	1099	1025	1579	1698	823	929	1118	1144	10548	12029	771	1056	2747	3272	5107	4922	1237
176	462.066		2253	1692	1348	1253	1218	1728	2833	2874	4854	4372	1383	1112	7033	7744	1124	1297	2074	1606	1182	1124	803	775	9235	8465	1207	1379	950	889	801	1113	1043	1028	1140	1342	1088	1038	888	1410	13709	13294	955	1080	3278	2479	6230	5714	1374
177	465.98		1610	1962	2362	1953	1456	1983	3306	2679	4265	4070	1204	1699	9122	8454	1025	1525	2086	1787	1526	1750	970	1599	6066	5639	1207	1945	1250	1178	872	1296	711	1228	2250	1227	982	988	1221	1253	7696	7966	1348	783	3348	3103	4177	4121	1337
178	482.961		11930	12202	9170	10110	4605	5869	33868	34213	63934	68484	3989	4964	92201	102332	6749	6242	13857	14957	5050	5082	2367	2362	66638	66689	6077	4975	3198	3633	2638	2368	2026	2256	9600	9191	2793	2954	3262	3441	79541	82987	3893	4227	24027	24537	57652	53372	4217
179	487.1		2690	2811	3179	3094	2974	3649	2865	3058	2488	2872	2667	2949	7901	7779	2761	2553	2946	3224	2953	3177	3275	2960	3522	3016	2833	2913	2123	2503	2643	2933	2838	2650	2900	3219	2585	2657	2532	2649	7426	8146	1926	2459	2840	2369	2594	2394	2809
180	489.992		1584	2506	1642	1758	2237	2919	3309	4123	4530	4569	2409	2489	6607	6071	1895	1817	2893	2406	1966	1919	2388	1688	5570	5346	2327	1831	1457	1178	1410	1762	1847	1754	2525	2246	1495	2011	2171	1842	6705	6504	1346	1297	2206	2825	4369	4865	2337
181	503.162		7434	8173	7149	6598	8067	7329	8816	8344	11001	9903	7619	8091	13014	12297	7650	7501	7040	7683	7376	7093	7754	7627	11973	11874	6905	6703	6345	5172	6445	6298	6291	7395	7073	7358	6688	6471	7778	6914	14332	13898	5320	6187	8010	7246	10068	9921	7619
182	505.988		31297	33266	21609	22908	8970	11263	99661	102912	147373	147803	10211	10935	232822	239307	16177	15362	36534	36443	14848	13932	5203	7390	169128	169184	13355	12361	7837	6197	4527	4817	5435	6086	23325	24916	5723	6757	9107	9339	165167	173226	8150	8080	68691	63336	114898	117375	9232
183	521.983		4441	6809	3239	3892	1904	3033	13183	13777	20892	21820	2393	2628	24442	26283	3632	3194	4897	5838	2196	3175	1368	1339	22621	21646	2868	2720	1885	1725	1570	1396	1328	1436	4017	5094	1821	1697	2028	1616	20099	21590	1942	2043	9235	9645	17740	17791	2435
184	558.064		3110	2434	2961	3088	1999	2133	9416	9275	13275	12271	1473	1827	16280	15546	1474	1866	4717	5060	2204	1958	1176	853	14774	15509	1465	1964	1811	1290	1645	1048	1463	1282	3354	3248	1717	1442	1451	1479	17643	15480	918	1251	7868	8669	12840	12722	1034
185	563.068		2443	2339	1808	1713	1076	1173	2625	3018	5959	6276	886	1150	19410	18333	1277	1100	1894	1537	926	1344	687	582	9200	10093	798	993	1313	822	734	817	805	645	1215	1034	764	711	623	853	12935	14130	845	725	3040	2085	4854	4911	783
186	565.048		15398	15411	13957	11316	4860	4937	38016	36828	74225	76801	3418	3040	164723	166084	4910	5821	17635	14803	6714	4497	2172	1690	98987	102099	3418	3881	4330	2155	1651	1959	2872	2216	11910	10430	2473	2365	3076	3642	123472	120901	2656	2871	28886	31412	74316	71699	2443
187	604.07		6294	6990	5459	5136	2106	2249	15498	14219	22504	22343	1607	1645	67528	67704	2114	2470	7828	7166	2765	2575	1049	726	36660	35556	1789	2029	2403	874	1089	1133	1430	1491	5727	5058	1141	981	1440	1278	48640	49376	1097	1411	11591	10999	24454	23642	1077
188	606.075		43555	46844	40892	35283	12788	12511	62431	61915	148513	150500	6415	7748	690624	711457	14012	13864	31900	26352	11186	9425	4005	3320	276908	272826	7637	6577	12778	5724	5891	4852	5393	3461	17232	18312	5707	6570	5026	5405	508461	518968	8175	8188	54433	51957	142983	146708	4888
189	611.145		14553	16518	17330	14997	6834	6271	9409	10160	13544	14125	2789	3024	42908	45130	3458	4494	7608	5274	4811	3940	2557	1710	28127	25494	2317	2546	6760	2431	3601	2688	2189	1679	3859	4384	2070	2635	1580	1484	50330	51284	2715	2556	4605	5020	14007	10918	1478
190	664.118		15494	17566	11165	10161	2923	3585	46589	46241	89810	85219	2773	3414	127586	130760	3284	4508	20607	20892	3819	3892	2125	2403	188496	192399	4881	4780	1949	1570	1684	2022	3027	2772	14924	15479	2062	2600	2309	2206	211657	218241	3847	4558	53716	52905	119953	111666	3432
191	766.109		856	535	672	486	393	368	1721	1470	2287	2762	278	348	6728	5708	336	175	891	940	441	270	379	105	4686	3809	338	236	190	280	188	93	333	249	634	676	260	279	514	224	6555	7771	312	342	1545	1622	3743	4141	433
192	784.149		962	992	875	666	378	541	1985	2053	3215	2690	502	381	9153	9462	445	406	1082	550	386	407	253	244	3818	4339	314	407	557	161	152	386	222	242	678	736	209	394	199	320	6825	7080	301	200	1489	1558	2774	2972	357
193	808.118		4277	4688	3855	3608	1610	1015	9488	9688	16106	15279	1036	1154	53865	55154	1280	1838	3689	3039	1082	1502	540	690	25437	25135	1551	1281	1248	667	727	535	818	763	3432	2770	791	714	629	1245	40737	42430	1039	1080	7773	8006	13691	13363	839
194	910.15		549	375	327	589	504	221	808	1170	1729	1722	249	515	5151	5000	330	415	491	444	718	473	468	320	2207	2640	274	280	144	207	276	425	169	183	521	331	267	162	268	446	3376	3734	213	259	894	598	1592	1553	198
[truncated: 342 more columns]
