# Supplementary material for: Systematic multi‐level analysis of an organelle proteome reveals new peroxisomal functions
Source: Mol Syst Biol. 2022 Sep 27;18(9):e11186. doi: 10.15252/msb.202211186 (PMC9513677; doi:10.15252/msb.202211186)
Supplement: Supplementary file 8 — Dataset EV7 [file MSB-18-e11186-s003.xlsx]

## Sheet: Compounds
Dataset EV7: Lipidomic analysis of ten newly-identified uncharacterized peroxisomal genes
Name	Formula	Annotation Source: Predicted Compositions	Annotation Source: ChemSpider Search	Annotation Source: MassList Search	Molecular Weight	RT [min]	# ChemSpider Results	# KEGG Pathways	KEGG Pathways	Mass List Match: Lipids_NEG	Area: AYT1_glucose_lof_a.raw (F1)	Area: AYT1_glucose_lof_b.raw (F2)	Area: AYT1_glucose_lof_c.raw (F3)	Area: AYT1_glucose_tef2_a.raw (F4)	Area: AYT1_glucose_tef2_b.raw (F5)	Area: AYT1_glucose_tef2_c.raw (F6)	Area: AYT1_oleate_lof_a.raw (F7)	Area: AYT1_oleate_lof_b.raw (F8)	Area: AYT1_oleate_lof_c.raw (F9)	Area: AYT1_oleate_tef2_a.raw (F10)	Area: AYT1_oleate_tef2_b.raw (F11)	Area: AYT1_oleate_tef2_c.raw (F12)	Area: BUD16_glucose_lof_a.raw (F13)	Area: BUD16_glucose_lof_b.raw (F14)	Area: BUD16_glucose_lof_c.raw (F15)	Area: BUD16_glucose_tef2_a.raw (F16)	Area: BUD16_glucose_tef2_b.raw (F17)	Area: BUD16_glucose_tef2_c.raw (F18)	Area: BUD16_oleate_lof_a.raw (F19)	Area: BUD16_oleate_lof_b.raw (F20)	Area: BUD16_oleate_lof_c.raw (F21)	Area: BUD16_oleate_tef2_a.raw (F22)	Area: BUD16_oleate_tef2_b.raw (F23)	Area: BUD16_oleate_tef2_c.raw (F24)	Area: Control_glucose_lof_a.raw (F25)	Area: Control_glucose_lof_b.raw (F26)	Area: Control_glucose_lof_c.raw (F27)	Area: Control_glucose_tef2_a.raw (F28)	Area: Control_glucose_tef2_b.raw (F29)	Area: Control_glucose_tef2_c.raw (F30)	Area: Control_oleate_lof_a.raw (F31)	Area: Control_oleate_lof_b.raw (F32)	Area: Control_oleate_lof_c.raw (F33)	Area: Control_oleate_tef2_a.raw (F34)	Area: Control_oleate_tef2_b.raw (F35)	Area: Control_oleate_tef2_c.raw (F36)	Area: extraction_ctrl.raw (F37)	Area: extraction_ctrl_20190712215952.raw (F38)	Area: extraction_ctrl_20190712225053.raw (F39)
(10E)-9,12,13-Trihydroxy-10-octadecenoic acid	C18 H34 O5	Not the top hit	Full match	No results	330.241	0.089	8	1	Linoleic acid metabolism	No matches found	21719.4	22773.5	13091.3	47360.8	46851.8	66796.9	12595.3	11461.6	14150.7	15575.6	14047.5	22987.8	19516.5	31724.9	24481.3	89402.7	45523.7	113727	9131.44	11378.5	13881.1	20671.1	16365	25190.8	20337.5	19178	11795.8	49729.4	68846.5	52511.4	17741.3	16673.3	19145.4	16556.1	12692.8	23571.9	653.681	997.987	1163.12
(11Z,13E,15S)-15-Hydroperoxy-11,13-icosadienoic acid	C20 H36 O4	Full match	Full match	No results	340.262	0.174	5	0		No matches found	584.737	1068.41	658.614	3065.33	1753.18	1785.95	429.573	456.504	853.973	1317.13	428.405	2036.66	1008.08	1696.31	990.577	4840.44	5819.72	8693.11	943.836	651.757	828.532	1753.73	1588.04	2246.53	423.735	525.55	220.66	1668.89	2463.89	1803.96	1411.31	529.671	458.86	1436.45	362.364	1484.71	526.013	701.784	757.385
(17beta)-4-(Acetylsulfanyl)-3-oxoandrost-4-en-17-yl propionate	C24 H34 O4 S	No match	Full match	No results	418.219	0.071	1	0		No matches found	3830.32	3497.63	4485.49	1252.24	1573.03	1325.59	345.062	238.055	304.843	228.916	310.512	431.284	5215.52	4225.21	4861.81	1077.77	982.543	1032.05	703.768	422.662	254.823	310.454	393.416	542.835	4676.26	3682.99	2489.75	1218.62	770.938	1641.49	647.572	359.907	273.393	303.906	330.654	319.098	147.925	162.377	170.625
(19R,31R)-22,25,28-Trihydroxy-22,28-dioxido-16,34-dioxo-17,21,23,27,29,33-hexaoxa-22lambda~5~,28lambda~5~-diphosphanonatetracontane-19,31-diyl (11Z,11'Z)bis(-11-octadecenoate)	C77 H146 O17 P2	No match	Full match	No results	1405	1.87	2	0		No matches found	5287.41	4778.71	6892.57	3582.97	1717.57	2494.97	1292.8	700.541	1328.1	1321.27	900.306	2177.47	2979.06	13148.3	6298.62	9122.93	8391.29	5291.95	4023.02	5302.91	2702.46	757.546	1203.36	2295.45	4798.59	4567.33	1054.19	6718.43	5280.62	2131.73	931.89	1117.98	1129	1427.57	2427.11	3761.83	762.706	766.09	721.748
(1S,3E,6R)-1,2:5,6-Dianhydro-3,4-dideoxy-1-[(1R)-1,2-dihydroxyethyl]-6-[(1R)-1-hydroxy-2-propen-1-yl]-D-threo-hex-3-enitol	C11 H16 O5	No match	Full match	No results	228.099	0.071	1	0		No matches found	1991.16	4664.34	3799.37	1942.61	2516.05	2733.6	9267.6	12594.7	15959.1	17829.8	20457.9	22816.2	4309.62	5498.6	4763.32	1596.46	2217.32	2494.12	7735.88	5962.46	5039.27	6741.99	5569.79	7398.24	1786.01	2094.36	1372.86	1603.53	1976.65	2702.63	11310.3	11651.6	9669.93	25324.2	24867.5	23500.1	618.186	738.208	914.178
(22Z)-19-Oxo-22-octacosenoic acid	C28 H52 O3	Full match	Full match	No results	436.391	0.79	1	0		No matches found	649.425	846.305	690.427	827.852	674.476	1039.56	994.62	743.295	754.988	3439.45	3934.15	5766.96	746.891	629.755	733.821	832.36	1399.42	881.023	1564.25	641.825	984.997	2610.35	2940.85	3373.58	640.025	591.377	652.891	607.084	763.037	714.359	1527.65	720.366	741.126	7141.25	5628.44	10824.5	661.978	716.51	672.394
(2R,4R,5R,6R)-1,2,4,5,6,7-Hexahydroxy-3-heptanone	C7 H14 O7	No results	Full match	No results	210.074	0.071	4	2	Metabolic pathways;Other	No matches found	10102.5	8029.98	14391.5	8533.69	6985.69	6433.83	11887.4	4948.05	21692	3314.32	2522.01	2807.54	15215.3	21950	18930.6	4578.56	4225.48	7185.65	10836.9	29696.1	20426.2	2512.62	2802.26	2675.94	8315.83	11330.7	10992.9	5014.33	5553.84	7402.32	9697.56	5022.09	5008.69	2440.72	2295.5	2279	879.922	1400.2	1713.67
(2R,5R,8S,13R,16S,19R)-19-{[(2R,3R,4R,5S,6R)-3-Acetamido-5-hydroxy-2-({hydroxy[(hydroxy{[(2Z,6Z,10Z,14Z,18Z,22Z,26Z,30Z,34E,38E)-3,7,11,15,19,23,27,31,35,39,43-undecamethyl-2,6,10,14,18,22,26,30,34,38 ,42-tetratetracontaundecaen-1-yl]oxy}phosphoryl)oxy]phosphoryl}oxy)-6-(hydroxymethyl)tetrahydro-2H-pyran-4-yl]oxy}-8-[(4R)-4-amino-4-carboxybutyl]-13-carboxy-2,5,16-trimethyl-4,7,10,15,18-pentaoxo-3…	C87 H143 N7 O23 P2	No results	Full match	No results	1715.97	1.278	1	1	Other	No matches found	688.121	759.717	792.534	713.014	863.777	882.085	632.708	688.543	623.343	3279.57	745.48	718.961	759.352	709.783	771.579	671.329	853.071	790.954	1049.18	608.821	625.051	857.897	853.723	797.961	688.73	673.413	708.834	652.529	911.459	1610.75	747.971	623.781	697.778	745.203	704.338	675.378	753.319	800.5	789.634
(3alpha,4beta,5alpha,6alpha,7beta,14beta,22R)-3,4,6,7,29-Pentahydroxy-22,29-epoxystigmastan-15-one	C29 H48 O7	No results	Full match	No results	508.34	0.104	3	0		No matches found	2971.37	6774.72	4553.6	5838.94	7581.99	7949.87	1340.22	937.664	1109.35	1194.6	990.801	1493.83	6744.56	8629	6947.28	9673.1	6657.51	22031.4	2376.71	1387.58	1103.93	1262.22	1302.59	2127.49	3463.06	3358.56	1655.53	6651.8	7944.72	9452.43	2361.61	1183.34	938.572	975.456	826.611	954.239	716.242	953.581	979.01
(3alpha,5beta,7alpha)-5-Methylcholestane-3,7,26,27-tetrol	C28 H50 O4	No match	Full match	No results	450.369	1.035	2	3	Metabolic pathways;Biosynthesis of secondary metabolites;Other	No matches found	13119.4	7558.34	2870.24	12154.4	9234.14	10079.3	19074.8	17158.6	26791.3	29389.5	36472.5	24560.2	13730.2	7720.17	6097.73	10953.6	15177.1	17253.7	22861.1	22996.9	27083.3	41434.8	45043.2	32434.9	18727.6	5157.88	1574.65	5907.14	10609.8	8211.97	25078.8	18838.1	27170.5	43006.3	45624.5	24922.3	3444.18	6745.62	8290.97
(3alpha,7alpha,12alpha)-3,7,12,26-Tetrahydroxycholestan-27-yl hydrogen sulfate	C27 H48 O8 S	No match	Full match	No results	532.307	0.087	1	1	Primary bile acid biosynthesis	No matches found	12449.3	11228.2	3766.85	21851.4	16067.4	18842.5	555.783	715.789	583.772	551.337	561.475	949.004	11160	12210.7	12231.7	16986.9	10552.1	13883.1	1360.72	1156.14	551.828	704.497	684.552	1378.03	12182.3	10544.5	4523.26	18877.7	23145.5	21183.2	1814.45	692.788	621.727	490.768	469.172	585.98	386.682	594.908	693.347
(3beta,22R,25R)-26-(beta-D-Glucopyranosyloxy)-22-methoxyfurost-5-en-3-yl 6-deoxy-alpha-L-mannopyranosyl-(1->2)-[6-deoxy-alpha-L-mannopyranosyl-(1->4)]-beta-D-glucopyranoside	C52 H86 O22	No match	Full match	No results	1062.56	0.075	1	0		No matches found	937.933	2232.48	1705.67	917.829	1126.1	1240.25	2678.3	7177.8	6069.64	2564.22	2313.22	3783.08	1931.64	2381.32	2080.79	860.74	1245.17	1217.11	2396.45	2282.81	5146.94	2105.48	3193.09	4359.34	856.386	1013.65	608.771	842.744	1094.36	1295.83	2097.08	6609.25	2203.56	2493.36	2373.88	3636.22	346.683	501.005	559.654
(3S,4aR,6aR,6bS,8aS,12aS,14aR,14bR)-12a-Hydroxy-4,4,6a,6b,11,11,14b-heptamethyl-8-oxo-1,2,3,4,4a,5,6,6a,6b,7,8,8a,9,10,11,12,12a,14,14a,14b-icosahydro-3-picenyl beta-D-galactopyranosyl-(1->2)-[beta-D- glucopyranosyl-(1->2)-beta-D-galactopyranosyl-(1->3)]-beta-D-glucopyranosiduronic acid	C53 H84 O24	No match	Full match	No results	1104.53	1.075	1	0		No matches found	7538.08	14536.4	7853.28	6914.74	6638.75	7368.97	5907.84	4927.26	11298.6	6025.09	7747.76	6345.27	9006.07	11609	10324.7	16741.2	19654.1	15791.1	14492.3	14011.4	12234.1	9318.86	9864.71	9239.39	6072.66	7672.91	4725.19	6672.01	11930	6786.85	11505.5	8798.82	7279.81	13702	13052.4	20117.1	2490.99	2743	2666.36
(5Z,9alpha,11alpha,13E,15S)-11-Acetoxy-9,15-dihydroxyprosta-5,13-dien-1-oic acid	C22 H36 O6	Full match	Full match	No results	396.251	0.118	2	0		No matches found	1282.07	2959.5	1583.82	21707.1	18740.9	25750.6	508.274	507.161	543.599	5719.53	7246.75	10415.7	2695.8	4078.01	2667.73	31058.8	19560.2	34023.9	1235.52	676.308	615.05	8932.99	8368.62	9350.49	1165.47	1072.7	455.97	16753.2	17779.6	11545.7	1066.35	613.674	478.239	7060.44	5269.13	7578.66	428.587	609.012	611.201
(6beta,13alpha)-9-Hydroxy-18-oxo-6,18-epoxypimar-7-en-16-yl hydrogen sulfate	C20 H30 O7 S	No match	Full match	No results	414.171	0.118	1	0		No matches found	851.166	2495.48	1331.73	4654.67	4588.71	4786.68	448.3	452.523	460.874	402.506	423.797	880.512	2338.15	3504.7	2538.06	9512.38	5014.56	10791.3	1220.18	724.212	558.28	437.033	598.733	985.917	798.589	833.797	379.289	8011.7	6028.92	5732.06	1037.2	504.902	409.944	381.619	337.536	808.857	572.055	723.682	774.913
(7R)-4-Hydroxy-N,N,N-trimethyl-7-(octanoyloxy)-10-oxo-3,5,9-trioxa-4-phosphaheptadecan-1-aminium 4-oxide	C24 H49 N O8 P	No results	Full match	No results	510.32	0.105	1	0		No matches found	2752.06	5154.36	4076.08	5517.03	7594.85	6989.97	1111.52	865.403	1025.1	836.107	760.005	1299.03	5284.68	7168.62	6660.41	6133.52	6207.72	18206.4	2025.26	1211.65	963.955	927.709	1181.6	1818.04	2653.23	2784.27	1387.19	4859.92	5812.54	8127.72	2046.02	993.554	900.839	849.946	697.834	916.757	685.4	912.518	936.852
(7Z,19R,31R,42Z)-19-[(9Z)-9-Hexadecenoyloxy]-22,25,28-trihydroxy-22,28-dioxido-16,34-dioxo-17,21,23,27,29,33-hexaoxa-22lambda~5~,28lambda~5~-diphosphahenpentaconta-7,42-dien-31-yl (9Z)-9-octadecenoate	C77 H142 O17 P2	Not the top hit	Full match	No results	1400.97	1.759	1	0		No matches found	33218.4	51010.9	25682.7	35828.6	16214.2	14740.9	25352.3	29866.1	34673.8	21148.3	24443.3	22154.6	11155.3	15745.7	9297.18	73947	56372.4	56625.3	59754	59768.6	24201.6	46318.3	35467.1	40987.3	20753.2	25046	9186.89	14058.4	14195.8	8584.15	25191.1	17112.1	17443.2	49505.1	58431.7	64042.8	2949.48	2772.62	2494.54
(9E)-12,13-Dihydroxy-11-methoxy-9-octadecenoic acid	C19 H36 O5	Not the top hit	Full match	No results	344.256	0.106	1	0		No matches found	2321.03	4976.46	3759.87	9226.55	6190.25	9925.72	1006.94	1845.39	2970.03	2928.72	3359.98	4247.04	5336.79	5896.84	6182.12	18284.5	9772.03	29244.7	5159.14	3691.47	5009.52	2982.17	2194.44	5229.05	2402.39	2698.46	1188.35	5781.69	11100.1	6549.32	2669.22	2113.55	1805.72	2283.87	1434.52	3151.16	843.092	1328.5	1604.92
(9E)-9-Octadecenedioic acid	C18 H32 O4	Full match	Full match	No results	312.23	0.098	30	5	Metabolic pathways;Biosynthesis of secondary metabolites;Cutin, suberine and wax biosynthesis;Linoleic acid metabolism;alpha-Linolenic acid metabolism	No matches found	18496.9	26228.1	8195.48	105723	99227.7	184022	41237.2	43097.7	69661	63155.9	69602.5	69828.1	20870.6	39616.2	22090.3	307174	199513	410759	56619.7	58308.6	90422.5	46655.7	47351.2	68647.9	13755.9	23714.4	9520.47	90199	114791	110844	71916.6	66287.3	79170.9	41457.2	52465	58597.3	8105.93	10989	11879.7
(9E,11E)-13-Hydroxy-8-methoxy-9,11-octadecadienoic acid	C19 H34 O4	Full match	Full match	No results	326.246	0.095	2	0		No matches found	4109.85	7577.23	5176.55	6530.23	8495.02	10452.8	2012.38	3118.76	5949.22	3263.35	4506	2757.91	7133.87	9286.09	8304.05	5624.75	6113.01	9146.27	6422.41	7308.49	7654.21	4205.83	5090.41	3213.36	3783.53	3677.8	1837.26	5509.4	7615.51	9543.7	4555.34	4698.39	4848.78	3317.07	2898.63	2991.65	823.018	1413.9	1793.14
(9Z)-9-Cycloheptadecen-1-ol	C17 H32 O	Full match	Full match	No results	252.246	0.156	1	0		No matches found	46437.2	57630.5	23865.1	670986	621999	676656	260050	302645	358443	283728	203546	346538	33978.2	67415.6	45839.1	1.72867e+06	1.70765e+06	2.12981e+06	207006	100052	223952	235619	259279	581160	49666.3	51682.5	23549.1	565342	824300	623302	196996	187124	198226	328847	301093	515680	13531.8	23014.7	26020.4
(9Z)-9-Cycloheptadecen-1-ol	C17 H32 O	Full match	Full match	No results	252.246	0.219	1	0		No matches found	33186.6	33437.2	21997.3	1.26939e+06	1.25159e+06	1.37584e+06	784656	800023	302653	950419	522107	749781	28162.7	43636.9	31528.4	2.56409e+06	4.27366e+06	4.40508e+06	227993	287156	339787	992942	214828	1.48429e+06	36127.6	41573.2	12734.5	872624	1.62885e+06	1.29816e+06	435593	484025	388657	642057	500984	1.07448e+06	9749.88	13715.9	16327.8
(9Z,11E,13S,15Z)-13-Hydroperoxy-9,11,15-octadecatrienoic acid	C18 H30 O4	Not the top hit	Full match	No results	310.215	0.101	14	3	Metabolic pathways;Biosynthesis of secondary metabolites;alpha-Linolenic acid metabolism	No matches found	4400.87	8793.24	6042.09	23750.7	23404.5	35824.7	7148.96	8385.66	11748.4	13983	9291.59	6991.19	8107.05	10600.8	10045.9	44617.7	32507.4	70500.1	7186.77	8124.95	15629.2	13692.1	12083.4	6251.19	4022.79	4498.78	2186.38	24888.9	32575.7	28286.1	10666.8	12938.3	13121.3	11893.1	9376.05	14878.9	833.791	1147.53	1218.08
(9Z,20R,32R,43Z)-20-{[(9Z)-9-Hexadecenoyloxy]methyl}-23,26,29-trihydroxy-23,29-dioxido-18,35-dioxo-19,22,24,28,30,34-hexaoxa-23lambda~5~,29lambda~5~-diphosphadopentaconta-9,43-dien-32-yl (9Z)-9-octade cenoate	C79 H146 O17 P2	No match	Full match	No results	1429	1.813	1	0		No matches found	6054.62	17042.6	10426	28840.4	20006.7	22536.4	8313.2	9126.49	7392.67	12945.3	16365.1	22470.9	3633.64	5972.61	5823.73	88177.7	54074	75003.5	9046.22	15671.2	9411.54	26489.5	24166.1	22591.8	10852.6	13970.9	3407.95	10569.2	17653.3	12408.9	8217.81	9795.21	7222.43	19713.3	27509.7	39162.2	1968.87	1944.41	1967.9
(9Z,20R,32R,43Z)-20-{[(9Z)-9-Hexadecenoyloxy]methyl}-23,26,29-trihydroxy-23,29-dioxido-18,35-dioxo-19,22,24,28,30,34-hexaoxa-23lambda~5~,29lambda~5~-diphosphadopentaconta-9,43-dien-32-yl (9Z)-9-octade cenoate	C79 H146 O17 P2	No match	Full match	No results	1429	1.82	1	0		No matches found	8925.86	15077	9149.23	27983	18989.2	13726.8	7491.54	5001.52	6601.04	10803.1	14283.8	15397.8	835.178	3559.1	663.275	48026.8	51051	71997.6	7977.37	13750	5518.53	24207.8	23284.5	17383.1	9526.75	12283.3	1809.15	9454.89	16415.8	10035.8	6821.17	8037.58	1004.61	17858.3	5435.34	36380.6	440.436	423.618	416.925
(9Z,21R,33R,44Z)-24,27,30-Trihydroxy-24,30-dioxido-18,36-dioxo-19,23,25,29,31,35-hexaoxa-24lambda~5~,30lambda~5~-diphosphatripentaconta-9,44-diene-21,33-diyl (9Z,9'Z)bis(-9-octadecenoate)	C81 H150 O17 P2	No match	Full match	No results	1457.04	1.861	1	0		No matches found	1052.08	3310.46	1028.47	14991.4	9349.8	13044.1	912.732	2510.71	2102.87	6379.48	5748.22	7994.52	1795.84	1652.31	1068.68	72973.4	61065.6	54435.9	2311.68	3293.04	2120.96	22543.6	13440	18020	1355.68	2544.97	1955.97	10743.1	13754	10663.2	2679.95	3170.96	1400.11	7680.51	8031.64	12289.3	1018.42	1052.35	1011.66
(Ac)2-L-Lys-D-Ala	C13 H23 N3 O5	No results	Full match	No results	301.165	0.073	1	0		No matches found	5234.5	4168.98	3369.88	1694.83	2234.46	6634.04	1391.07	1216.65	2138.04	2327.24	1268.46	1582.51	3968.15	4839.54	4081.39	1396.25	2304.17	2197.18	2948.18	1183.28	2976.93	1045.58	1829.06	2067.39	3667.52	4052.75	2894.68	1527.53	1904.84	2531.02	7412.26	4867.76	2478.69	3050.98	904.302	1751.07	501.196	624.838	716.154
1-(sn-glycero-3-phospho)-1D-myo-inositol	C9 H19 O11 P	Not the top hit	Full match	No results	334.066	0.073	8	0		No matches found	44995.7	51622.9	64786.2	30195.8	39391.3	43628.2	13810	6054.29	8075.68	15972.1	12239.5	20666.8	47226.9	53311.6	56745	21042.4	51635	23514	14964.1	15970.2	6751.49	10359.1	14665.3	16486.2	32962.5	36484.8	36760.3	15167.9	35279.4	43856.5	12353.8	10541	8936.75	9579.1	7640.31	14766.2	478.933	692.124	773.145
1,4-Bis(2-ethylhexyl) sulfosuccinate	C20 H38 O7 S	Not the top hit	Full match	No results	422.234	0.192	1	0		No matches found	4143.3	4092.34	991.747	1395.14	924.529	987.85	3007.04	2919.63	17819	795.554	211.39	275.954	6282.57	4586.58	2093.56	1138.36	1538.27	1471.81	5011.75	30230	18297.3	698.155	730.765	736.121	4170.18	3486.97	1185.35	337.607	575.42	822.564	8622.82	4628.67	3502.73	994.257	937.3	1357.6	3224.42	4775.22	4801.43
1-[(3R)-1-Methyl-2-oxo-5-phenyl-2,3-dihydro-1H-1,4-benzodiazepin-3-yl]-3-(3-methylphenyl)urea	C24 H22 N4 O2	Not the top hit	Full match	No results	398.176	0.217	1	1	Other	No matches found	1328.48	1786.35	1234.26	25189.3	23317.1	24719	7410.88	7185.67	1300.35	8044.65	5624.31	6369.31	1710.07	2499.76	1203.76	62275.9	50562.1	70032.5	1449.85	1211.67	1022.38	9255.53	6769.24	11705.5	1364.92	678.314	347.781	17908.7	17999.2	23971.8	2995.32	3184.41	2573.31	6220.1	5715.68	6910.48	1686.49	2427.85	2743.73
10,16-Dihydroxyhexadecanoic acid	C16 H32 O4	Full match	Full match	No results	288.231	0.099	5	1	Cutin, suberine and wax biosynthesis	No matches found	17295.3	26385.6	5532.46	14409.6	11654.5	6838.86	7967.01	5336.13	9639.37	17575.4	16611.5	18794.5	4081.01	14731.1	10041.2	10878.9	11258.1	9818.21	7396.7	9155.81	6777.78	14116.4	14117.8	17946.2	10069.4	16876.1	5634.57	12179	12220.9	5335.51	9151.71	5890.81	12898.1	12247.9	12665.6	16564.9	511.983	528.444	688.114
11343172	C11 H21 N O3	Full match	Full match	No results	215.152	0.078	1	0		No matches found	2445.39	4301.3	3075.1	2564.78	3956.8	3949.83	3748.74	6388.41	4891.92	870.786	704.352	1360.53	3820.55	4973.13	4754.17	2471.38	2842.6	3393.75	2010.63	2651.9	1342.33	852.625	1204.2	1732.65	1824.51	2398.3	1106	2195.89	3474.68	3876.72	4535.46	4686.97	2485.45	947.32	912.059	993.179	598.274	913.395	1064.53
13,14-Dihydroxydocosanoic acid	C22 H44 O4	Full match	Full match	No results	372.324	0.529	1	0		No matches found	22481.8	25949.3	13500	17502.8	13056.6	16830.9	31714.2	28451.7	22523.6	39312.4	36164	40232.1	17797.3	27937.5	15876.4	18121.7	20475.3	18146	35660.2	26328.4	26752.7	39097.1	39044.8	39606.9	17603.1	16239.4	6798.01	12609.8	16963.2	14389.6	37403.1	33822.8	28607	39233.9	37824.6	40481	598.255	613.87	597.23
1792831	C16 H30 O4	Full match	Full match	No results	286.215	0.098	2	2	Metabolic pathways;Cutin, suberine and wax biosynthesis	No matches found	7596.36	7807.71	5428.93	19613.7	18079.4	20118.9	8690.66	16221.4	24677.7	51506	44864.1	62487	8749.42	11366.1	9248.27	21096	19794	26340.9	17850.7	17701.6	21211.4	40006.3	42975.3	58337.4	6841.54	7673.04	3347.21	21507.4	25796.1	21335.1	19967.9	16407.6	22658.2	40151.1	36580.3	49067.1	2812.77	4698.8	6289.94
196633	C10 H11 N3 O S	Full match	Full match	No results	221.062	0.083	1	0		No matches found	1458.57	3130.36	2144.65	2426.72	3076.36	3201.15	586.45	623.038	629.097	607.307	794.642	948.866	3041.45	3923.92	3430.62	2036.07	2241.04	3030.58	1402.26	618.475	590.893	886.955	1248.36	1725.52	1325.44	1462.1	771.348	1841.25	2947.05	3746.23	1471.44	696.748	554.458	1047.58	546.247	21485.6	417.25	637.023	742.43
1-Methyl-N-(9-methyl-9-azabicyclo[3.3.1]non-3-yl)-1H-indazole-3-carboxamide	C18 H24 N4 O	No results	Full match	No results	312.194	0.089	3	0		No matches found	3993.87	8571.55	5867.93	26955.1	20675.9	42158.8	2899.48	3038.7	4009.81	20082.8	26279.1	36445.1	8328.11	10744.5	10609.3	40313	23474.1	32407.2	5451.61	5805.07	5325.91	29272.5	22950.7	26801.2	5024.18	4160.42	2285.5	40918.9	51968.2	28307.2	8782.55	5561.95	5522.8	33552.4	26386.2	25528.1	1456.48	1681.01	1748.71
1-Myristoyl-sn-glycero-3-phosphocholine	C22 H47 N O7 P	No match	Full match	No results	468.309	0.093	1	0		No matches found	10629.6	14587	8309.17	17547.6	18244.9	29640.7	2222.56	2315.17	2131.72	2293.94	1834.74	4075.35	14010.9	24613.2	13925.5	39360.7	26876.8	44090	3973.86	3756.77	2310.82	2588.82	2368.33	3406.79	8413.3	9807.37	5137.08	17329.4	23089.8	17213.1	4110.63	2430.41	2110.08	1764.84	1450.85	1985.15	1188.26	2162.87	2058.47
2,3-dinor-8-epi-prostaglandin F1alpha	C18 H32 O5	Not the top hit	Full match	No results	328.225	0.085	4	1	Other	No matches found	4354.23	10281.2	6284.37	53181.9	52838.2	101841	8293.52	8471.62	19190.3	32383.2	20286.1	28420.7	9320.41	11699.4	11635.1	131295	61884.4	187872	11060.9	15039.6	24066.4	31869.5	26727.1	47440.5	4471.73	4700.49	2260.25	65208.8	85553.5	70141.8	18051.6	20458.3	21295.6	24164.2	17864.4	32683.2	1222.65	1866.64	2175.51
2,4-Diacetamido-2,4,6-trideoxy-alpha-D-mannopyranose	C10 H18 N2 O5	Full match	Full match	No results	246.121	0.072	2	2	Metabolic pathways;Other	No matches found	36804.6	34004.6	30195.1	19469.8	14801.5	16220.1	12169.7	12425.2	9966.5	12191.2	13446.7	15841	40859.4	44393.8	38916.4	14596.5	14420.5	17059.2	13849.4	12886.6	11299.9	16019.4	14529.6	16172.3	33382.4	30844.7	18533.2	16217.1	14724.5	18568.5	15977.1	13778.7	10593.5	9503.02	9600.54	11475.5	553.544	780.617	794.978
2-{[(3alpha,5beta,7alpha,8xi,12alpha)-3,7,12-Trihydroxy-24-oxocholan-24-yl]amino}ethyl hydrogen sulfate	C26 H45 N O8 S	Not the top hit	Full match	No results	531.287	0.075	1	0		No matches found	46609.5	42003.3	40223.7	43614.5	42300.2	42660.3	8831.59	4711.28	5540.31	5750.63	5514.23	9262.07	56973.6	42522.4	66636.2	43579.9	34691.8	38274.3	9583.11	8268.68	4135.82	7620.27	6790.59	7566.58	41332.6	45042	24881.5	38120.1	61988.4	53706.3	10160.6	5019.1	3745.41	4314.56	3479.48	5097.02	949.961	1453.51	1463.51
240I539PWQ	C5 H14 N O6 P	Full match	Full match	No results	215.056	0.072	2	2	Other	No matches found	39920.9	51326.3	42896.9	18716.6	20065.9	19226.2	18843.9	16622.4	26815	9667.17	10083.1	13216	49137.4	66662.9	53961.9	16592.7	18823.7	17808.7	27755.9	21892.1	31543.7	9039.24	10991.2	12156.1	34863.1	37937.6	27659.7	12181.9	15457.3	20653.9	57897.6	47522.1	48376.6	17665.1	15840.3	22763.5	523.873	404.195	469.56
25-Hydroxy-24-epi-brassinolide	C28 H48 O7	Full match	Full match	No results	496.34	0.107	3	1	Other	No matches found	1907.66	3886.9	2946.83	13126.2	10861.6	27108.9	945.019	832.338	900.957	2341.23	1141.98	2030.46	3588.18	5592.93	4526.27	41240	38630.7	73603.5	1867.38	1329.35	938.045	2587.07	1563.2	2375.41	2059.46	2265.39	1138.52	9039.57	15225.5	13676.1	1890.67	961.463	832.783	1084.59	863.373	2040.54	672.418	895.235	919.108
2704846	C20 H36 O5	Not the top hit	Full match	No results	356.257	0.109	4	0		No matches found	1267.88	2464.3	1868.29	3105.32	3605.57	3592.54	1373.82	2579.81	2474.88	1361.17	569.579	1403.61	2274.91	7802.69	2869.66	12145.3	10367.6	25029.1	1589.52	2910.84	3071.29	1068.67	620.605	1143.74	1305.7	1600.6	721.823	3384.34	11732.6	3980.79	1674.87	1834.66	2640.78	943.75	947.231	731.161	426.314	990.409	642.486
2-C-methylerythritol 4-phosphate	C5 H13 O7 P	Not the top hit	Full match	No results	216.04	0.073	1	7	Metabolic pathways;Biosynthesis of secondary metabolites;Biosynthesis of antibiotics;Biosynthesis of plant secondary metabolites;Biosynthesis of plant hormones;Other	No matches found	1.20351e+06	1.50014e+06	1.11234e+06	650865	574115	563078	250141	17590.3	16380.3	4482.16	5391.87	9080.8	1.04806e+06	1.48179e+06	1.2667e+06	626260	390194	645468	219807	213121	10089	14481.9	9054.26	5034.91	1.34975e+06	1.32745e+06	798868	675455	428448	580780	278863	29092.4	30333.9	4998.48	4830.54	4942.9	12892	22221	16861.1
2-hexaprenyl-6-methoxy-3-methyl-1,4-benzoquinone	C38 H56 O3	Not the top hit	Full match	No results	560.423	0.976	1	2	Biosynthesis of secondary metabolites;Other	No matches found	2641.75	4744.7	1204.87	1571.69	1059.13	1170.53	2329.77	2160.98	3491.97	935.996	844.045	898.408	1676.32	1816.31	1060.03	2079.62	1052.73	1146.49	3211.29	4710.63	4454.79	983.779	1013.5	1131.58	1027.64	2103.42	1970.08	916.836	1492.06	1020.73	5473.25	2481.55	2347.19	1838.8	2709.02	3755.96	811.54	871.779	869.62
3-(12-{3-[(3Z)-3-Hexadecen-1-yl]-2-oxiranyl}dodecyl)-5-methyl-2(5H)-furanone	C35 H62 O3	Full match	Full match	No results	530.47	1.181	1	0		No matches found	26809.2	21720.5	9302.45	1472.5	1513.33	3578.93	5548.06	2052.75	1884.18	1400.26	1770.99	1376.94	9279.63	10834.2	10244.3	2531.49	2495.19	2529.6	8413.05	9515.85	9480.61	2184.34	1571.58	1684.64	31055.3	31621.6	7888.19	4017.43	2410.46	5009.41	1941.33	1497.82	2051.79	1472.32	1475.53	2760.42	1662.63	1717.53	1801.23
3-(4-Fluorophenyl)-2,2,4-trimethyl-2H-chromen-7-yl acetate	C20 H19 F O3	No match	Full match	No results	326.133	0.073	1	0		No matches found	6984.4	10205.1	5191.32	3966.66	4482.07	3853.99	1293.46	1052.73	1057.45	1014.98	823.766	1495.21	6893.4	7213.47	4136.2	3901.77	4148.04	4191.69	2979.9	1100.8	927.815	964.456	1347.23	1991.21	6538.27	7190.01	4124.55	3198.13	2496.22	3636.46	2720.39	1168.91	916.601	1116.34	882.028	1102.13	549.058	695.24	807.673
3-(5-tert-Butyl-3-hydroxy-1,2-oxazol-4-yl)-L-alanine	C10 H16 N2 O4	Full match	Full match	No results	228.111	0.071	1	0		No matches found	33451.9	31825.2	26149.8	18570	15254.2	15069.9	9725.51	10132.4	8268.13	10248.1	10688.8	13427.4	38163.3	40709.6	36783.4	13641.2	13345.2	16019.9	11882.4	10827.6	9830.78	14353.7	12389.8	13959.9	30589.3	28148.3	16421.8	15421.3	13682.7	16064.8	13216.5	11414.5	8591.52	7796.78	7437.07	8904.8	374.33	473.992	550.645
3-(Dodecanoyloxy)-2-(palmitoyloxy)propyl (9Z)-9-hexadecenoate	C47 H88 O6	No results	Full match	No results	748.655	1.65	1	0		No matches found	76532.3	97795.4	64062.2	58030.5	43673.7	45082.9	28562.6	23479.6	26129.9	24125.6	32503.3	33356.4	69624.6	134647	78894.6	63851.3	60428.8	43984.1	34330.7	26940.8	22857.7	31745.7	33733.6	44824.2	85630.4	57377.9	38077	62089.7	44339	34787	34387.9	30461.6	23163.6	32558.3	41828.8	52559.4	2463.35	3779.82	2256.01
3-[2-Hydroxy(diphenyl)acetoxy]-1-methyl-1-azoniabicyclo[2.2.2]octane	C22 H26 N O3	No results	Full match	No results	352.192	0.098	1	0		No matches found	10110.5	8179.77	4905.15	5798.38	8502.78	7721.16	4670.86	4306.89	6836.9	926.958	802.419	1358.75	8734.94	12431.4	8256.42	5524.55	5958.89	8066.23	8164.94	21832.7	9009.64	1968.72	1279.81	1950.07	8279.07	7150.21	1786.47	5514.43	7848.79	9552.42	6755.59	6419.92	4914.49	969.457	1448.16	935.561	981.91	1751.16	2876.53
3a,7a,12a,24-Tetrahydroxy-5b-cholestan-26-oic acid	C27 H46 O6	Not the top hit	Full match	No results	466.329	0.107	8	0		No matches found	2805.41	6322.57	3737.23	23299	14800.4	18222.4	1257.22	1070.05	1333.64	3462.68	2125.25	3879.77	4759.19	7361.83	7605.32	77672.3	50876.2	110088	2435.4	1551.68	1244.22	3942.71	3170.36	6084.11	2588.13	2804.58	1414.04	12686.2	26604.9	16679.1	2410.47	1224.28	1190.29	2660.06	1717.7	6534.83	891.863	1187.4	1219.06
3alpha,7alpha,12alpha-trihydroxy-5beta-cholestan-26-al	C27 H46 O4	Full match	Full match	No results	434.34	0.52	26	2	Metabolic pathways;Primary bile acid biosynthesis	No matches found	852.381	1951.26	1966.04	1245.55	1528.96	2010.84	25740.3	30559.5	24192.3	42224.9	38843.2	43212.7	963.203	2165.03	4659.44	1785.07	3468.42	4142.43	39549.5	28278.9	28734.7	44253.1	43760.4	44805.5	807.261	1076.29	842.376	1148.8	1723.4	1494.94	40325.6	36840.4	31353.2	42698.3	42853.6	45026	642.577	659.349	641.477
3-hexaprenyl-4-hydroxybenzoic acid	C37 H54 O3	Full match	Full match	No results	546.407	0.825	2	2	Biosynthesis of secondary metabolites;Other	No matches found	117547	149742	78233.3	23195.1	20086.2	20856.9	26913.2	23022.2	20314.8	4613.18	4948	4220.71	6677.68	12073	8115.95	18712.7	17164.5	17152.8	9938.15	8548.58	795.852	3824.86	2798.43	1431.48	69325.1	61239	32725.8	53505.3	70972.3	58337.6	30254.5	20430.6	13085.2	14284.1	15248.8	18636.8	824.296	826.924	837.4
3-O-feruloyl-D-quinic acid	C17 H20 O9	Full match	Full match	No results	368.112	0.093	2	0		No matches found	108695	16743.3	14587.3	12393.6	8966.72	14389	2820.7	1203.87	1284.21	1247.65	1009.19	1744.03	136798	13098.7	16692.7	8182.22	10392	17493.2	4637.04	3042.52	1213.93	1221.63	1505.91	2482.53	166782	16127.4	26832.6	39852	8901.96	28439.8	4091.64	1431.4	1139.08	1309.44	1122.21	1289.06	857.201	1308.7	1525.25
3-O-feruloyl-D-quinic acid	C17 H20 O9	Not the top hit	Full match	No results	368.112	0.073	2	0		No matches found	108695	15725.1	14429.5	1484.52	1397.11	1396.77	2820.7	583	588.669	562.091	456.198	887.888	136798	10973.3	7522.95	2388.14	1164.91	2114.47	3723.19	3042.52	513.82	534.111	785.869	1102.72	5194.44	2880.9	26832.6	1172.94	1001.96	2519.21	3797.76	647.34	516.554	618.225	488.463	648.153	764.725	1657.3	2520.58
4,7-Dihydroxy-N,N,N-trimethyl-10-oxo-3,5,9-trioxa-4-phosphapentacosan-1-aminium 4-oxide	C24 H51 N O7 P	No match	Full match	No results	496.34	0.139	5	1	Other	No matches found	978.846	2019.61	1083.05	3389.15	3624.84	3517.97	557.996	449.151	555.565	4107.66	1921.33	3521.83	1885.36	3433.2	1821.59	15334.1	17995.2	16244.6	1530.83	954.203	546.66	3638.76	2783.77	6132.45	797.256	892.381	334.722	2434.02	3859.89	3878.93	1462.02	658.785	482.619	1828.86	1056.77	3202.96	621.984	865.675	930.246
4-[4-(4-Chlorophenyl)-4-hydroxy-1-oxido-1-piperidinyl]-N,N-dimethyl-2,2-diphenylbutanamide	C29 H33 Cl N2 O3	No match	Full match	No results	492.218	0.109	1	0		No matches found	10578.1	23607	5921.43	9963.94	11332.2	6057.35	707.836	260.137	280.192	338.485	272.058	357.464	15836.2	32210.8	15166.6	7470.45	7948.78	6924.54	933.762	359.908	303.144	244.677	336.731	552.156	12182	20636.7	3597.62	9839.46	14484.4	9625.98	567.905	335.968	235.979	221.217	190.573	236.548	242.5	322.856	331.466
4687	C10 H12 N4 O5	Full match	Full match	No results	268.081	0.073	2	3	Metabolic pathways;ABC transporters;Purine metabolism	No matches found	30941.8	42919.1	32493	35144.8	32633.3	26358.7	18102.7	18245.5	24470.5	20184.3	3613.64	24451.6	38128	45171.4	33401.1	32235.7	36145	34022.3	17004.7	13844.6	12349.9	17797.9	21107.9	20507.7	36183.3	30969.5	18925.2	30995.6	32414.2	40146.4	30671	27957.9	21018.7	22397.8	23175.1	4746.59	301.267	381.477	443.169
4'-Phosphopantetheine	C11 H23 N2 O7 P S	Not the top hit	Full match	No results	358.097	0.077	2	4	Metabolic pathways;Biosynthesis of antibiotics;Other	No matches found	1499.79	3452.22	2468.07	1794.32	2461.22	2282.1	1118.31	1992.27	1330.23	1090.32	816.753	1686.56	3066.37	3555.57	3554.68	1623.5	2050.04	2289.19	1634	711.744	680.003	684.316	966.492	1390.63	1327.36	1572.77	862.678	1523.17	2373.58	2557.62	1693.34	1323.86	834.327	760.318	628.624	797.124	480.174	733.09	854.393
5beta-scymnol	C27 H48 O6	Not the top hit	Full match	No results	468.345	0.218	6	0		No matches found	1376.41	2057.13	1785.37	6743.94	10574.3	12074.1	627.207	588.198	604.048	15430.4	7256.81	15126.9	2473.63	3615.92	1741.25	22545.6	60428.1	35285.9	1316.36	798.337	647.245	16549.5	13429.7	25621.8	1013.25	981.185	503.068	8128.82	17866.2	17565	1306.85	672.011	587.374	9732.2	6801.32	15775.1	2439.51	3511.89	3968.82
5beta-scymnol	C27 H48 O6	Not the top hit	Full match	No results	468.345	0.105	6	0		No matches found	4192.91	8261.92	6016.39	22808	18312.8	30395.4	1731.99	1330.24	1606.54	3369.87	1620.13	3272.27	7727.67	10510.3	10032	68763.6	60743.8	100273	3328.27	1983.64	1572.21	2250.29	2689.76	5816.54	4240.97	4610.18	2329.3	17286.6	23542.2	22960.5	3244.52	1577.42	1357.09	2117.23	1504.29	3126.48	1055.27	1395.34	1432.55
5-Hydroxy-DL-tryptophan	C11 H12 N2 O3	No results	Full match	No results	220.085	0.074	4	6	Metabolic pathways;Other	No matches found	6927.96	8871.19	6721.19	6385.48	7962.83	6997.95	13239	15288.1	12334.6	18366.7	17085.4	21191.4	9253.32	10021.7	7704.63	6385.29	6541.6	7423.89	8871.42	8297.84	9015.35	17210.7	18442.2	15632	7706.52	7768.02	3883.48	6511.53	6476.21	7410.54	13525.4	13628.2	14048.2	15653.6	14233.1	16118.7	935.117	1382.34	1509.57
6625918	C24 H22 O15	No results	Full match	No results	550.098	0.168	1	0		No matches found	230.816	306.248	263.033	381.882	330.069	635.832	265.94	229.669	2637.87	1063.33	293.054	135.633	296.283	676.515	291.139	285.002	511.724	633.897	515.301	3262.22	724.821	753.328	169.39	296.276	181.314	200.256	77.3554	128.812	280.299	329.011	612.312	1817.1	459.223	221.742	269.878	155.673	154.6	206.26	218.579
6-Deoxyerythronolide B	C21 H38 O6	Not the top hit	Full match	No results	386.267	0.097	1	3	Metabolic pathways;Biosynthesis of antibiotics;Other	No matches found	1747.47	3469.9	2412.73	3488.86	4204.64	6231.52	1452.87	2208.05	4354.63	1960.73	3193.2	2196.16	3388.05	4463.41	4110.12	2783.99	3025.65	3988.76	3637.21	5051.72	4112.09	3468.45	4525.94	2353.26	1836.26	1820.34	909.359	2726.9	3769.32	4723.68	3141.69	3417.03	2928.97	2156.99	2491.29	1860.24	299.039	578.326	682.841
6-O-acetyl-beta-D-glucose	C8 H14 O7	No results	Full match	No results	222.074	0.084	1	0		No matches found	17564.4	13529.2	9501.24	18870.8	14298.6	36830.4	5465.63	2067.84	2087.95	2674.86	1630.38	3382.14	10094.5	15960.2	12456	12628.1	61659.1	31733.7	4654.04	2052.69	2804.77	2621.17	3119.11	4536.27	6536.63	3151.91	2560.07	12344.3	31430.3	39298.2	4906.37	2473.67	1921.12	2192.78	1812.97	3532.24	1384.84	2114.26	2464.1
6-O-sinapoyl-D-glucono-1,5-lactone	C17 H20 O10	No match	Full match	No results	384.108	0.113	1	0		No matches found	20357.3	7266.46	5665.1	9083.19	14517.9	15060.8	1875.46	1269.32	1486.17	1222.41	1105.48	1981.55	23070.4	9518.2	7112.68	8700.34	7502.81	13331.7	2972.44	2177.81	1506.48	1275.79	1721.17	2794.11	21873.1	3849.9	2592.61	9036.41	11692.8	18387.7	2970.45	1486.78	1295.37	1212.47	1071.07	1220.35	1101.09	1642.93	1533.34
7-ketodeoxycholic acid	C24 H38 O5	Not the top hit	Full match	No results	406.272	0.082	44	0		No matches found	22497.6	21663.1	14400.2	12571.7	9046.95	9929.79	3791.5	1840	2287.03	2120.66	2190.19	2086.86	23111.7	36419.5	26837.6	12169.5	9070.74	11620.9	3315.87	3922.97	1763.16	2694.62	2001.34	1487.79	22655.2	22011.4	11115.1	9751.94	15748.6	12495.3	4531.64	2585	1774.34	1815.47	1679.41	2333.4	456.935	697.612	813.044
8722455	C11 H17 N O8	No match	Full match	No results	291.096	0.071	4	0		No matches found	38443.1	37597.7	39423.6	22784.4	21079.4	21066	14935.8	4837.57	6364.57	7076.86	8493.95	10764.5	48092.4	41672.7	42010.6	16631.7	14922	18441.6	16005.2	13826.9	5915.25	6927.85	8673	7004.68	41209	32855.5	27203.8	13515	11867.8	20068.9	17362.4	6197.44	7016.8	4520.72	5500.6	5285.98	600.147	842.25	862.895
9,10-Dihydroxystearic acid	C18 H36 O4	Full match	Full match	No results	316.262	0.109	16	1	Cutin, suberine and wax biosynthesis	No matches found	15297.4	22415.1	8642.29	141499	128808	136089	13727.3	13565.9	28570.2	36137.3	24103.5	43555.2	11266	22040.9	12685.7	214533	219504	258651	16507.1	17064.4	19946.6	49628.5	41130.1	79980.9	15646.8	17107.4	7296.53	115421	157735	117151	23705.9	17858.6	31559.6	25952.8	21176.4	35899.3	866.448	1057.44	1478.76
9,10-Dihydroxystearic acid	C18 H36 O4	Full match	Full match	No results	316.262	0.951	16	1	Cutin, suberine and wax biosynthesis	No matches found	5638.6	2976.96	2619.61	8246.18	8857.35	9005.82	2062.86	7346.73	8627.45	7877.58	14924.2	8557.99	5867.74	2467.8	4005.57	32670.2	55977.4	22001.3	4253.28	7531.42	7923.5	14982.7	5572.22	10181.2	6214.29	3327.38	4584.63	12395.1	14222	15908.4	6460.44	6972.19	7653.7	5559.41	3162.53	7957.46	3294.1	4970.01	2184.93
AcCa (11:1OH)	C18 H33 N O5	Not the top hit	No results	Full match	343.236	0.08	0	0		Single match found	2113.18	4535.26	3107.17	21064.2	4457.04	4637.82	849.649	918.587	911.437	879.866	711.697	1374.72	4406.46	5684.97	4970.29	2949.86	3246.82	4390.7	2031.59	946.436	856.086	1531.74	1216.76	1750.72	1920.3	2118.29	1117.53	2667.6	4269.69	5427.54	2131.82	1009.45	803.298	1064.68	1201.43	1158.38	604.512	922.92	1075.63
	Name	Formula	Molecular Weight	Reference List Name	Lookup_M+H	DeltaMass [Da]	DeltaMass [ppm]	Compound Match
	AcCa (11:1OH)	C18 H33 N O5	343.236	Lipids_NEG	344.243	-7.18529e-05	-0.20934	Full match
AcCa (18:5)	C25 H39 N O4	Full match	No results	Full match	417.288	0.41	0	0		Multiple matches found	295.642	494.054	463.49	348.002	499.266	445.277	2322.52	2801.19	1019.98	371.789	555.325	500.175	505.731	579.805	566.349	380.571	481.937	458.26	561.402	387.889	370.256	481.389	545.85	600.287	276.445	255.95	260.566	315.022	375.082	498.339	647.046	571.982	469.296	483.006	503.853	557.181	409.468	587.223	568.737
	Name	Formula	Molecular Weight	Reference List Name	Lookup_M+H	DeltaMass [Da]	DeltaMass [ppm]	Compound Match
	Cer (d25:6) (d13:3/12:3(OH))	C25 H39 N O4	417.288	Lipids_NEG	418.295	0.000138072	0.33088	Full match
	Cer (d25:6) (d12:3/13:3(OH))	C25 H39 N O4	417.288	Lipids_NEG	418.295	0.000138072	0.33088	Full match
	AcCa (18:5)	C25 H39 N O4	417.288	Lipids_NEG	418.295	0.000138072	0.33088	Full match
AcCa (19:4)	C26 H43 N O4	Full match	Partial match	Full match	433.319	0.1	1	0		Multiple matches found	18390.9	24813.5	13627.9	13003	11964.6	9066.08	1070.76	407.664	451.042	316.085	597.061	483.509	24004.6	53062.8	30802	15082.2	16370	12496.2	1123.94	547.402	343.089	489.692	430.266	724.776	15781	17659.3	7506.21	11501.7	15779.6	11646.6	1439.96	487.227	311.715	312.653	416.123	320.373	229.85	306.014	290.578
	Name	Formula	Molecular Weight	Reference List Name	Lookup_M+H	DeltaMass [Da]	DeltaMass [ppm]	Compound Match
	AcCa (19:4)	C26 H43 N O4	433.319	Lipids_NEG	434.326	0.000241079	0.556355	Full match
	Cer (d26:5) (d12:3/14:2(OH))	C26 H43 N O4	433.319	Lipids_NEG	434.326	0.000241079	0.556355	Full match
	Cer (d26:5) (d12:2/14:3(OH))	C26 H43 N O4	433.319	Lipids_NEG	434.326	0.000241079	0.556355	Full match
	Cer (d26:5) (d13:2/13:3(OH))	C26 H43 N O4	433.319	Lipids_NEG	434.326	0.000241079	0.556355	Full match
	Cer (d26:5) (d13:3/13:2(OH))	C26 H43 N O4	433.319	Lipids_NEG	434.326	0.000241079	0.556355	Full match
	Cer (d26:5) (d14:2/12:3(OH))	C26 H43 N O4	433.319	Lipids_NEG	434.326	0.000241079	0.556355	Full match
	Cer (d26:5) (d14:3/12:2(OH))	C26 H43 N O4	433.319	Lipids_NEG	434.326	0.000241079	0.556355	Full match
AcCa (19:4)	C26 H43 N O4	Full match	Partial match	Full match	433.32	0.657	1	0		Multiple matches found	970.064	1488.16	1114.98	990.189	1243.03	1135.7	1123.51	1427.28	1416.21	1606.64	1607.31	2080.38	1086.46	1107.26	1463.78	1049.65	1213.01	1189.98	10471.9	13222.9	9361.26	2231.4	2080.3	2734.47	895.329	805.76	855.124	911.486	1178.62	1242.76	2074.74	1454.46	1456.69	2005.54	1873.72	2130.39	1065.29	1123.67	1173.57
	Name	Formula	Molecular Weight	Reference List Name	Lookup_M+H	DeltaMass [Da]	DeltaMass [ppm]	Compound Match
	AcCa (19:4)	C26 H43 N O4	433.319	Lipids_NEG	434.326	-0.000384835	-0.888109	Full match
	Cer (d26:5) (d12:3/14:2(OH))	C26 H43 N O4	433.319	Lipids_NEG	434.326	-0.000384835	-0.888109	Full match
	Cer (d26:5) (d12:2/14:3(OH))	C26 H43 N O4	433.319	Lipids_NEG	434.326	-0.000384835	-0.888109	Full match
	Cer (d26:5) (d13:2/13:3(OH))	C26 H43 N O4	433.319	Lipids_NEG	434.326	-0.000384835	-0.888109	Full match
	Cer (d26:5) (d13:3/13:2(OH))	C26 H43 N O4	433.319	Lipids_NEG	434.326	-0.000384835	-0.888109	Full match
	Cer (d26:5) (d14:2/12:3(OH))	C26 H43 N O4	433.319	Lipids_NEG	434.326	-0.000384835	-0.888109	Full match
	Cer (d26:5) (d14:3/12:2(OH))	C26 H43 N O4	433.319	Lipids_NEG	434.326	-0.000384835	-0.888109	Full match
AcCa (19:4OH)	C26 H43 N O5	Full match	Partial match	Full match	449.314	0.088	5	4	Bile secretion;Primary bile acid biosynthesis;Secondary bile acid biosynthesis;Other	Single match found	706318	810894	425762	531124	487298	451115	84357.8	34004.1	40159.8	30557.2	30954.6	40011.3	715753	1.15614e+06	889343	513397	397483	463024	85731.3	81450.2	44239	42436.5	38673.8	43896.8	602091	633876	281625	462099	585523	532966	78824.9	42125.6	29417.3	29955	29052.8	35844.7	363.176	558.744	651.199
	Name	Formula	Molecular Weight	Reference List Name	Lookup_M+H	DeltaMass [Da]	DeltaMass [ppm]	Compound Match
	AcCa (19:4OH)	C26 H43 N O5	449.314	Lipids_NEG	450.321	-9.71778e-05	-0.21628	Full match
AcCa (2:0)	C9 H17 N O4	Full match	Partial match	Full match	203.116	0.07	1	0		Single match found	1045.47	2238.23	1768.11	824.457	1176.88	1249.44	24022.8	47570.1	3067.68	1432.77	1805.36	1208.43	2010.94	2710.62	2316.99	701.117	1028.92	1128.93	2721.24	2853.65	1513.7	1808.55	974.975	1475.07	862.059	990.194	887.748	714.773	915.877	1114.1	2803.39	3382.64	1796.6	1125.57	1024.11	820.63	247.886	304.157	343.685
	Name	Formula	Molecular Weight	Reference List Name	Lookup_M+H	DeltaMass [Da]	DeltaMass [ppm]	Compound Match
	AcCa (2:0)	C9 H17 N O4	203.116	Lipids_NEG	204.123	0.000239687	1.18005	Full match
AcCa (2:0OH)	C9 H17 N O5	Full match	Partial match	Full match	219.11	0.07	2	5	Metabolic pathways;Biosynthesis of secondary metabolites;Other	Single match found	16261.4	24547.5	16807.8	12150.3	13968.5	13838.2	18063.8	17283.1	21138.9	20948.2	22196.8	24533.7	51623.5	42326.7	64864.2	12708.3	12404.7	13319.9	216736	170862	284908	23638.9	22779.2	25789.9	23401.5	23327.4	14544.4	12462	11131	13681.1	23791.5	29382.7	24619	19621.1	17667.4	23733	771.461	939.537	1061.9
	Name	Formula	Molecular Weight	Reference List Name	Lookup_M+H	DeltaMass [Da]	DeltaMass [ppm]	Compound Match
	AcCa (2:0OH)	C9 H17 N O5	219.111	Lipids_NEG	220.118	0.000235646	1.07547	Full match
AcCa (2:1OH)	C9 H15 N O5	No match	No results	Full match	217.095	0.072	0	0		Single match found	3552.9	1840.68	1801.39	1056.79	899.885	1034.48	3388.96	2944.42	3103.95	1314.82	1882.04	1481.43	3167.6	4124.84	2687.08	1154.71	1907.19	1004.87	3146.77	2598.69	2231.67	1409.72	1512.1	1248.11	3730.78	2077.71	2038.24	1047.8	937.852	1544.87	2733.09	2220.69	1896.85	2032.26	2145.39	1253.95	189.542	306.198	262.793
	Name	Formula	Molecular Weight	Reference List Name	Lookup_M+H	DeltaMass [Da]	DeltaMass [ppm]	Compound Match
	AcCa (2:1OH)	C9 H15 N O5	217.095	Lipids_NEG	218.102	0.000114594	0.527854	Full match
AcCa (20:0OH)	C27 H53 N O5	Not the top hit	No results	Full match	471.392	0.41	0	0		Multiple matches found	317.076	529.873	538.149	373.233	535.462	665.7	381.116	414.783	408.486	1276.18	1174.12	927.4	542.397	621.841	607.409	408.163	516.878	491.484	1464.4	418.245	1137.55	642.86	1104.8	1138.09	296.488	274.506	279.457	504.659	2030.26	534.469	693.956	731.679	622.784	3352.08	2593.09	5487.97	457.817	629.796	609.97
	Name	Formula	Molecular Weight	Reference List Name	Lookup_M+H	DeltaMass [Da]	DeltaMass [ppm]	Compound Match
	Cer (t27:1) (t14:0/13:1(OH))	C27 H53 N O5	471.392	Lipids_NEG	472.4	1.03886e-05	0.0220382	Full match
	Cer (t27:1) (t14:1/13:0(OH))	C27 H53 N O5	471.392	Lipids_NEG	472.4	1.03886e-05	0.0220382	Full match
	Cer (t27:1) (t13:1/14:0(OH))	C27 H53 N O5	471.392	Lipids_NEG	472.4	1.03886e-05	0.0220382	Full match
	AcCa (20:0OH)	C27 H53 N O5	471.392	Lipids_NEG	472.4	1.03886e-05	0.0220382	Full match
	Cer (t27:1) (t12:0/15:1(OH))	C27 H53 N O5	471.392	Lipids_NEG	472.4	1.03886e-05	0.0220382	Full match
	Cer (t27:1) (t12:1/15:0(OH))	C27 H53 N O5	471.392	Lipids_NEG	472.4	1.03886e-05	0.0220382	Full match
	Cer (t27:1) (t13:0/14:1(OH))	C27 H53 N O5	471.392	Lipids_NEG	472.4	1.03886e-05	0.0220382	Full match
	Cer (t27:1) (t15:1/12:0(OH))	C27 H53 N O5	471.392	Lipids_NEG	472.4	1.03886e-05	0.0220382	Full match
	Cer (t27:1) (t15:0/12:1(OH))	C27 H53 N O5	471.392	Lipids_NEG	472.4	1.03886e-05	0.0220382	Full match
AcCa (5:0)	C12 H23 N O4	Full match	No results	Full match	245.163	0.074	0	0		Single match found	1370.57	3141.77	2400.39	1519.19	1884.43	1967.46	4664.49	7718.89	3486.37	710.121	574.395	1109.5	2718.41	3498.74	3441.17	1483.91	1752.34	1712.85	1847.94	890.755	690.928	725.926	982.021	1412.97	1244.62	1590.88	876.335	1337.65	1897.59	2181.07	1720.55	1426.89	1177.91	772.534	638.724	809.932	487.889	721.224	868.12
	Name	Formula	Molecular Weight	Reference List Name	Lookup_M+H	DeltaMass [Da]	DeltaMass [ppm]	Compound Match
	AcCa (5:0)	C12 H23 N O4	245.163	Lipids_NEG	246.17	-0.00014652	-0.597643	Full match
AcCa (9:0OH)	C16 H31 N O5	Not the top hit	No results	Full match	317.22	0.073	0	0		Single match found	1411.11	3234.7	2471.39	8872.63	1940.16	2025.66	801.495	750.063	757.358	731.124	591.384	1142.32	2798.81	3602.22	3542.95	1247.15	1804.17	1763.51	1688.15	843.55	711.364	715.876	1011.07	1454.76	1281.43	1468.71	949.301	1377.22	1585.65	2245.58	1771.44	838.801	880.991	795.383	657.616	833.887	502.319	742.555	810.898
	Name	Formula	Molecular Weight	Reference List Name	Lookup_M+H	DeltaMass [Da]	DeltaMass [ppm]	Compound Match
	AcCa (9:0OH)	C16 H31 N O5	317.22	Lipids_NEG	318.228	-9.69129e-05	-0.305507	Full match
Adenosine monophosphate	C10 H14 N5 O7 P	No match	Full match	No results	347.063	0.104	7	26	Metabolic pathways;Biosynthesis of secondary metabolites;Biosynthesis of antibiotics;Biosynthesis of plant secondary metabolites;Biosynthesis of plant hormones;Purine metabolism;Other	No matches found	13266.2	19511.2	4486.19	28287.6	42324.6	10438.5	7905.59	38920.9	15769.3	19292.8	17538.7	20804.4	13263.6	12625.2	12459.6	33376.8	57175.5	7416.65	11808.6	36223.9	10610.3	8384.01	5265.56	1793.03	20832.3	5235.65	8729.46	23241.2	49267.6	24702.1	14621.1	27834.5	10032.6	17189	9871.43	16478	568.627	869.908	941.895
Adenosine monophosphate	C10 H14 N5 O7 P	Full match	Full match	No results	347.063	0.081	7	26	Metabolic pathways;Biosynthesis of secondary metabolites;Biosynthesis of antibiotics;Biosynthesis of plant secondary metabolites;Biosynthesis of plant hormones;Purine metabolism;Other	No matches found	19930	120488	40062.4	31766.7	21377.9	33637.8	65422.9	72927.8	78307.6	41409.6	33422.1	45556.3	9355.56	21204.4	13777.1	35067.2	144385	41844.6	36991.9	38933.7	34280.4	20829.8	46604.1	61509.9	10611.1	12072.3	6767.75	25902	42782.6	63403.2	101030	74313.6	35505.5	90445.8	63217.5	129466	618.547	944.346	1100.61
Aeruginopeptin 917S-C	C51 H74 N8 O14	No match	Full match	No results	1022.53	1.075	1	0		No matches found	12382.4	39251.4	10786.7	13159.1	10902.1	10675.7	7790.81	7666.31	21942.4	10507.4	10756.1	13800.1	8573.33	26074.7	16167.2	28925.4	38272	24619.1	18363.4	26147.1	17188.4	18040.9	15110.7	17280.5	7895.58	12853.9	5929.11	13488	19801.8	11903.8	21361.1	15652.3	10999.3	30187.3	30579.8	41910.1	2578.06	2838.88	2759.56
Afloqualone	C16 H14 F N3 O	No match	Full match	No results	283.111	0.088	1	0		No matches found	1976.11	4486.79	2109.22	2386.63	3451.54	3148.27	2270.99	1711.44	30622.7	535.686	706.653	822.019	6646.11	3859.1	4906.72	2285.35	2483.73	3274.34	8167.76	37299	29883.5	786.611	671.187	1097.83	1343.14	2354.01	1827.63	2238.48	3094.2	3877.63	4752.85	3433.15	3143.5	574.814	952.018	501.315	407.216	626.5	730.166
Androsterone sulfate	C19 H30 O5 S	Not the top hit	Full match	No results	370.182	0.104	1	0		No matches found	1964.28	3342.86	2684.6	3493.58	4706.66	4833.3	937.321	517.355	4858.82	527.554	452.808	829.233	3555.79	4588.7	4568.01	3246.08	3641.94	4446.23	1282.96	10087.9	4647.41	570.397	737.919	1243.01	1846.95	1842.21	966.956	3281.46	3764.2	5677.93	1312.86	620.377	534.601	536.21	438.816	549.449	394.199	524.824	538.819
Annonin I	C37 H66 O7	Not the top hit	Full match	No results	622.481	1.181	3	0		No matches found	14916.4	11694.3	3592.29	1779.1	2095.78	3446.39	1664.34	1625.83	3490.77	1322.66	1245.97	1300.64	4415.48	7093.92	5589.81	2071.21	1499.5	2563.99	3065.43	4053.52	4893.41	1423.95	1484.49	1543.72	16537.1	18548.4	4303.04	1351.83	4220	1762.75	1833.75	1414.82	3435.32	1390.73	1393.76	1370.64	1570.49	1622.35	1701.42
Artemisinin	C15 H22 O5	Not the top hit	Full match	No results	282.147	0.094	3	1	Other	No matches found	1546.93	3319.99	2268.12	2573.73	3722.12	3395.07	555.314	2302.09	477.602	1065.07	1168.46	3092.84	3225.7	4161.62	3638.45	2464.5	2678.43	3531.02	1035.58	565.911	494.119	1542.03	598.914	1544.65	1448.43	1611.44	805.002	2413.96	3336.76	4181.6	1125.87	474.48	443.273	3701.37	2265.53	5025.16	339.361	500.536	539.113
aurothioglucose	C6 H11 Au O5 S	No match	Full match	No results	392	0.077	1	0		No matches found	1010.48	2401.29	1769.73	1120.05	1673.37	1450.55	4581.6	7879.34	16362.3	822.263	1467.97	818.003	2004.2	2579.51	2537.07	1094.04	1291.94	1442.28	10152.8	3017.07	9042.64	512.63	724.013	1041.74	917.621	1172.9	1073.75	986.208	1399.03	1608.04	12248.5	10628	12888.2	12354.1	20849.9	12789.2	359.705	531.735	640.038
Bemotrizinol	C38 H49 N3 O5	Full match	Full match	No results	627.367	1.397	2	0		No matches found	112003	1574.84	1658.31	1681.65	2598.25	1852.07	1317.33	1387.52	1297.34	1363.83	1203.67	1298.37	1578.19	1973.04	2042.64	2987.19	2763.55	1560.91	2192.13	1278.41	1307.39	1366.34	1358.18	1515.48	16298.7	1374.66	1607.69	2492.61	2665.33	1771.31	1536.52	1263.58	1429.99	1291.01	2046.04	1269.31	2537.86	1479.45	1490.78
benfuresate	C12 H16 O4 S	Full match	Full match	No results	256.077	0.08	1	0		No matches found	2619.29	5940.47	4126.33	3760.16	4792.93	4813.13	3079.96	2745.48	21524.4	1168.46	945.135	1825.63	5613.93	7023.18	6236.25	3522.82	4021.72	4116.04	6920.92	27445.9	24228.8	1144.09	1615.86	2479.46	2441.61	2749.01	1470.38	3215.9	4157.36	5351.68	4132.68	3216.09	1198.5	1271.16	1050.99	1332.7	802.794	1225.64	1428.44
Benserazide	C10 H15 N3 O5	No match	Full match	No results	257.101	0.071	1	0		No matches found	5164.61	4921.8	4672.94	1882.24	1534.47	1597.39	1568.25	1592.5	1537.89	1888.6	1879.79	2264.03	6358.2	5817.59	6293.32	2237.25	2613.75	2125.51	1361.43	1602.43	1601.14	1466.07	1900.26	2256.42	4301.5	4703.46	3270.15	1324.31	1511.41	2247.1	1588.04	1784.8	1610.66	1270.8	1263.76	1415.72	221.691	272.015	307.366
Benzo(g)-1,3-benzodioxolo(5,6-a)quinolizinium, 5,6-dihydro-5-hydroxy-9,10-dimethoxy-	C20 H18 N O5	No match	Full match	No results	352.119	0.074	1	0		No matches found	1133.61	2698.22	2061.51	1109.31	1618.39	1498.99	2116.96	1329.02	631.75	1800.55	1985.32	1878.88	2334.63	2878.12	2514.9	1040.31	1504.95	1471.03	1408.17	784.901	593.385	3332.95	6699.7	3326.82	1035.05	1225.13	735.775	1018.56	1322.67	1566.17	1477.64	699.686	554.358	3060	3078.11	1748.84	419.01	605.527	676.411
Bevenopran	C20 H26 N4 O4	No results	Full match	No results	386.196	0.073	1	0		No matches found	1539.78	3756.4	2894.65	1503.67	2182.7	2089.4	1928.57	3861.93	5863.24	1378.83	1522.3	1737.58	3281.8	4144.19	3599.28	1379.51	2001.88	2009.12	3533.35	3208.14	3191.58	932.742	1740.21	1916.84	1442.44	1694.51	984.117	1362.7	1764.34	2101.73	6460.29	7791.42	7629.7	6020.09	5177.04	6681.8	540.967	758.792	849.284
Bis(2-ethylhexyl) phthalate	C24 H38 O4	No results	Full match	No results	390.277	0.096	56	0		No matches found	12107.6	12701.7	8518.3	4408.51	7462.04	5868.04	963.912	869.402	1141.04	738.476	629.518	1361.36	12371.2	22123.4	13457	7682.94	5200.5	13370.8	1759.43	1122.93	945.939	825.088	972.463	1706.48	11068.7	11070.4	4286.49	4190.15	6691.56	8376.17	2302.17	820.334	688.461	1014.83	585.861	937.638	421.3	652.612	749.895
Boc-Asn-Oh	C9 H16 N2 O5	No results	Full match	No results	232.106	0.072	4	6	Metabolic pathways;Biosynthesis of secondary metabolites;Biosynthesis of amino acids;Other	No matches found	7651.63	5901.4	5682.63	3280.51	2860.01	4194.43	2177.87	1842.04	1576.7	2050.01	2387.97	1923.55	8111.04	7802.77	6778.53	2789.44	2987.62	3513.64	3343.49	1736.38	1152.86	2417.86	2198.35	2173.09	7718.35	5904.51	4654.11	3349.87	2613.57	4012.04	2980.95	2625.62	2005.61	2203.21	1812.16	1550.03	509.394	637.112	732.293
Botrydial	C17 H26 O5	Full match	Full match	No results	310.178	0.083	2	0		No matches found	1365.89	2931.44	2008.37	5675.65	5719.93	8001.41	1256.38	583.447	589.121	8234.93	10282.1	13741	2848.18	3674.57	3459.48	14673.9	8791.34	9531.85	1313.15	579.174	553.344	14354.7	14041.3	11309.5	1241.22	1369.19	722.333	8637.8	12110.4	4101.23	2523.5	842.092	1531.39	8900.94	4777.8	9056.36	541.062	596.543	1270.33
Brassinolide	C28 H48 O6	Not the top hit	Full match	No results	480.347	0.118	5	7	Metabolic pathways;Biosynthesis of secondary metabolites;Biosynthesis of plant secondary metabolites;Biosynthesis of plant hormones;Other	No matches found	812.292	2381.51	1270.9	1717.31	4739.88	2440.64	427.825	431.856	439.825	371.09	404.441	593.618	2231.36	3344.64	2422.15	9450.36	2402.75	8713.05	1164.45	691.137	501.772	417.073	571.388	940.89	762.116	795.716	361.966	1277.58	1536.65	1672.41	989.827	481.843	386.628	331.952	450.762	395.979	429.376	690.63	605.92
Cer (d24:2) (d12:0/12:2)	C24 H45 N O3	Full match	No results	Full match	395.34	0.431	0	0		Multiple matches found	237.356	325.969	376.959	267.046	372.498	424.14	17966.2	23611.3	26412.5	1436.46	2354.74	2255.97	350.182	329.201	374.37	361.491	2268.85	861.202	10725.8	16491.5	38156.4	2076.14	1782.38	2115.7	231.406	208.269	252.706	268.568	415.111	550.06	24386.8	29348.1	25566	3173.86	3017.57	6595.49	353.063	371.22	366.541
	Name	Formula	Molecular Weight	Reference List Name	Lookup_M+H	DeltaMass [Da]	DeltaMass [ppm]	Compound Match
	Cer (m24:2) (m12:1/12:1(OH))	C24 H45 N O3	395.34	Lipids_NEG	396.347	-0.000173977	-0.440069	Full match
	Cer (d24:2) (d12:1/12:1)	C24 H45 N O3	395.34	Lipids_NEG	396.347	-0.000173977	-0.440069	Full match
	Cer (d24:2) (d12:2/12:0)	C24 H45 N O3	395.34	Lipids_NEG	396.347	-0.000173977	-0.440069	Full match
	Cer (d24:2) (d12:0/12:2)	C24 H45 N O3	395.34	Lipids_NEG	396.347	-0.000173977	-0.440069	Full match
	Cer (m24:2) (m12:0/12:2(OH))	C24 H45 N O3	395.34	Lipids_NEG	396.347	-0.000173977	-0.440069	Full match
Cer (d27:6) (d12:3/15:3)	C27 H43 N O3	Full match	Partial match	Full match	429.324	0.425	2	0		Multiple matches found	217.589	329.781	354.996	456.008	600.677	491.723	973.262	1261.27	1230.51	1214.44	1804.95	1766.22	347.008	315.742	365.338	584.075	2797.34	1782.19	852.712	1298.94	3586.29	775.564	537.779	560.807	207.32	190.93	230.908	263.252	570.834	378.746	1719.5	1946.71	1480.4	2917.21	2811.09	4710.83	331.313	374.903	354.094
	Name	Formula	Molecular Weight	Reference List Name	Lookup_M+H	DeltaMass [Da]	DeltaMass [ppm]	Compound Match
	Cer (d27:6) (d15:3/12:3)	C27 H43 N O3	429.324	Lipids_NEG	430.332	-4.3602e-05	-0.10156	Full match
	Cer (d27:6) (d14:3/13:3)	C27 H43 N O3	429.324	Lipids_NEG	430.332	-4.3602e-05	-0.10156	Full match
	Cer (d27:6) (d13:3/14:3)	C27 H43 N O3	429.324	Lipids_NEG	430.332	-4.3602e-05	-0.10156	Full match
	Cer (d27:6) (d12:3/15:3)	C27 H43 N O3	429.324	Lipids_NEG	430.332	-4.3602e-05	-0.10156	Full match
Cer (d47:1) (d21:0/26:1(OH))	C47 H93 N O4	No results	No results	Full match	735.711	1.713	0	0		Multiple matches found	12087.7	2794.37	4155.47	3715.44	2285.34	2752.66	2130.61	4832.2	2653.74	3593.05	7023.26	6184.65	7096.13	3734.18	2949.78	2268.53	2381.91	2388.09	6354.09	4240.34	2332.83	145409	6389.26	5291.4	6949.66	3413.44	2289.05	2532.79	92757	3270.98	4404.39	2610.05	2451.04	5760.27	6058.46	104725	3105.42	2497.79	5154.74
	Name	Formula	Molecular Weight	Reference List Name	Lookup_M+H	DeltaMass [Da]	DeltaMass [ppm]	Compound Match
	Cer (t47:1) (t23:1/24:0)	C47 H93 N O4	735.71	Lipids_NEG	736.718	-0.000190891	-0.259465	Full match
	Cer (t47:1) (t25:0/22:1)	C47 H93 N O4	735.71	Lipids_NEG	736.718	-0.000190891	-0.259465	Full match
	Cer (t47:1) (t26:1/21:0)	C47 H93 N O4	735.71	Lipids_NEG	736.718	-0.000190891	-0.259465	Full match
	Cer (t47:1) (t24:1/23:0)	C47 H93 N O4	735.71	Lipids_NEG	736.718	-0.000190891	-0.259465	Full match
	Cer (d47:1) (d21:0/26:1(OH))	C47 H93 N O4	735.71	Lipids_NEG	736.718	-0.000190891	-0.259465	Full match
	Cer (t47:1) (t24:0/23:1)	C47 H93 N O4	735.71	Lipids_NEG	736.718	-0.000190891	-0.259465	Full match
	Cer (d47:1) (d21:1/26:0(OH))	C47 H93 N O4	735.71	Lipids_NEG	736.718	-0.000190891	-0.259465	Full match
	Cer (d47:1) (d22:0/25:1(OH))	C47 H93 N O4	735.71	Lipids_NEG	736.718	-0.000190891	-0.259465	Full match
	Cer (d47:1) (d22:1/25:0(OH))	C47 H93 N O4	735.71	Lipids_NEG	736.718	-0.000190891	-0.259465	Full match
	Cer (t47:1) (t26:0/21:1)	C47 H93 N O4	735.71	Lipids_NEG	736.718	-0.000190891	-0.259465	Full match
	Cer (d47:1) (d23:1/24:0(OH))	C47 H93 N O4	735.71	Lipids_NEG	736.718	-0.000190891	-0.259465	Full match
	Cer (d47:1) (d24:0/23:1(OH))	C47 H93 N O4	735.71	Lipids_NEG	736.718	-0.000190891	-0.259465	Full match
	Cer (d47:1) (d23:0/24:1(OH))	C47 H93 N O4	735.71	Lipids_NEG	736.718	-0.000190891	-0.259465	Full match
	Cer (d47:1) (d25:0/22:1(OH))	C47 H93 N O4	735.71	Lipids_NEG	736.718	-0.000190891	-0.259465	Full match
	Cer (t47:1) (t23:0/24:1)	C47 H93 N O4	735.71	Lipids_NEG	736.718	-0.000190891	-0.259465	Full match
	Cer (t47:1) (t22:1/25:0)	C47 H93 N O4	735.71	Lipids_NEG	736.718	-0.000190891	-0.259465	Full match
	Cer (t47:1) (t22:0/25:1)	C47 H93 N O4	735.71	Lipids_NEG	736.718	-0.000190891	-0.259465	Full match
	Cer (t47:1) (t21:1/26:0)	C47 H93 N O4	735.71	Lipids_NEG	736.718	-0.000190891	-0.259465	Full match
	Cer (d47:1) (d24:1/23:0(OH))	C47 H93 N O4	735.71	Lipids_NEG	736.718	-0.000190891	-0.259465	Full match
	Cer (t47:1) (t21:0/26:1)	C47 H93 N O4	735.71	Lipids_NEG	736.718	-0.000190891	-0.259465	Full match
	Cer (t47:1) (t25:1/22:0)	C47 H93 N O4	735.71	Lipids_NEG	736.718	-0.000190891	-0.259465	Full match
	Cer (d47:1) (d26:1/21:0(OH))	C47 H93 N O4	735.71	Lipids_NEG	736.718	-0.000190891	-0.259465	Full match
	Cer (d47:1) (d26:0/21:1(OH))	C47 H93 N O4	735.71	Lipids_NEG	736.718	-0.000190891	-0.259465	Full match
	Cer (d47:1) (d25:1/22:0(OH))	C47 H93 N O4	735.71	Lipids_NEG	736.718	-0.000190891	-0.259465	Full match
Cer (m36:2) (m12:0/24:2)	C36 H69 N O2	Not the top hit	No results	Full match	547.531	0.435	0	0		Multiple matches found	400.139	303.608	885.667	665.864	2996.18	4060.32	325.774	305.685	353.696	7366.38	3363.59	910.842	343.648	496.879	635.491	362.791	2013.74	3651.82	409.637	349.288	432.154	5056.53	985.901	498.532	318.896	212.853	258.269	276.991	3746.37	8150.29	565.838	445.202	695.681	1359.92	634.913	496.798	1790.2	2443.62	2874.26
	Name	Formula	Molecular Weight	Reference List Name	Lookup_M+H	DeltaMass [Da]	DeltaMass [ppm]	Compound Match
	Cer (m36:2) (m15:1/21:1)	C36 H69 N O2	547.533	Lipids_NEG	548.54	0.00221013	4.03652	Full match
	Cer (m36:2) (m21:1/15:1)	C36 H69 N O2	547.533	Lipids_NEG	548.54	0.00221013	4.03652	Full match
	Cer (m36:2) (m24:1/12:1)	C36 H69 N O2	547.533	Lipids_NEG	548.54	0.00221013	4.03652	Full match
	Cer (m36:2) (m23:0/13:2)	C36 H69 N O2	547.533	Lipids_NEG	548.54	0.00221013	4.03652	Full match
	Cer (m36:2) (m22:1/14:1)	C36 H69 N O2	547.533	Lipids_NEG	548.54	0.00221013	4.03652	Full match
	Cer (m36:2) (m22:0/14:2)	C36 H69 N O2	547.533	Lipids_NEG	548.54	0.00221013	4.03652	Full match
	Cer (m36:2) (m24:0/12:2)	C36 H69 N O2	547.533	Lipids_NEG	548.54	0.00221013	4.03652	Full match
	Cer (m36:2) (m17:0/19:2)	C36 H69 N O2	547.533	Lipids_NEG	548.54	0.00221013	4.03652	Full match
	Cer (m36:2) (m16:0/20:2)	C36 H69 N O2	547.533	Lipids_NEG	548.54	0.00221013	4.03652	Full match
	Cer (m36:2) (m16:1/20:1)	C36 H69 N O2	547.533	Lipids_NEG	548.54	0.00221013	4.03652	Full match
	Cer (m36:2) (m15:0/21:2)	C36 H69 N O2	547.533	Lipids_NEG	548.54	0.00221013	4.03652	Full match
	Cer (m36:2) (m17:1/19:1)	C36 H69 N O2	547.533	Lipids_NEG	548.54	0.00221013	4.03652	Full match
	Cer (m36:2) (m21:0/15:2)	C36 H69 N O2	547.533	Lipids_NEG	548.54	0.00221013	4.03652	Full match
	Cer (m36:2) (m20:1/16:1)	C36 H69 N O2	547.533	Lipids_NEG	548.54	0.00221013	4.03652	Full match
	Cer (m36:2) (m20:0/16:2)	C36 H69 N O2	547.533	Lipids_NEG	548.54	0.00221013	4.03652	Full match
	Cer (m36:2) (m19:1/17:1)	C36 H69 N O2	547.533	Lipids_NEG	548.54	0.00221013	4.03652	Full match
	Cer (m36:2) (m19:0/17:2)	C36 H69 N O2	547.533	Lipids_NEG	548.54	0.00221013	4.03652	Full match
	Cer (m36:2) (m18:0/18:2)	C36 H69 N O2	547.533	Lipids_NEG	548.54	0.00221013	4.03652	Full match
	Cer (m36:2) (m12:0/24:2)	C36 H69 N O2	547.533	Lipids_NEG	548.54	0.00221013	4.03652	Full match
	Cer (m36:2) (m18:1/18:1)	C36 H69 N O2	547.533	Lipids_NEG	548.54	0.00221013	4.03652	Full match
	Cer (m36:2) (m23:1/13:1)	C36 H69 N O2	547.533	Lipids_NEG	548.54	0.00221013	4.03652	Full match
	Cer (m36:2) (m12:1/24:1)	C36 H69 N O2	547.533	Lipids_NEG	548.54	0.00221013	4.03652	Full match
	Cer (m36:2) (m13:0/23:2)	C36 H69 N O2	547.533	Lipids_NEG	548.54	0.00221013	4.03652	Full match
	Cer (m36:2) (m13:1/23:1)	C36 H69 N O2	547.533	Lipids_NEG	548.54	0.00221013	4.03652	Full match
	Cer (m36:2) (m14:0/22:2)	C36 H69 N O2	547.533	Lipids_NEG	548.54	0.00221013	4.03652	Full match
	Cer (m36:2) (m14:1/22:1)	C36 H69 N O2	547.533	Lipids_NEG	548.54	0.00221013	4.03652	Full match
Cer (t36:0) (t12:0/24:0(OH))	C36 H73 N O5	Full match	Partial match	Full match	599.549	1.237	1	0		Multiple matches found	7507.82	14832.7	7083.9	13354.3	10196.6	10920.2	9797.92	9630.3	12977.9	12588.6	14473.8	19244.6	14459.8	16966.6	13437.2	23221.3	21936.7	20066.9	16132.7	15632.5	19751.1	17837.7	21859.7	23584.4	9386.74	7180.77	4802.22	12576.1	13138.3	11978.7	18004.8	11991	13488.6	32179.7	30453	42309.3	2905.18	2198.84	2673.11
	Name	Formula	Molecular Weight	Reference List Name	Lookup_M+H	DeltaMass [Da]	DeltaMass [ppm]	Compound Match
	Cer (t36:0) (t20:0/16:0(OH))	C36 H73 N O5	599.549	Lipids_NEG	600.556	0.000144177	0.240475	Full match
	Cer (t36:0) (t21:0/15:0(OH))	C36 H73 N O5	599.549	Lipids_NEG	600.556	0.000144177	0.240475	Full match
	Cer (t36:0) (t22:0/14:0(OH))	C36 H73 N O5	599.549	Lipids_NEG	600.556	0.000144177	0.240475	Full match
	Cer (t36:0) (t12:0/24:0(OH))	C36 H73 N O5	599.549	Lipids_NEG	600.556	0.000144177	0.240475	Full match
	Cer (t36:0) (t13:0/23:0(OH))	C36 H73 N O5	599.549	Lipids_NEG	600.556	0.000144177	0.240475	Full match
	Cer (t36:0) (t15:0/21:0(OH))	C36 H73 N O5	599.549	Lipids_NEG	600.556	0.000144177	0.240475	Full match
	Cer (t36:0) (t24:0/12:0(OH))	C36 H73 N O5	599.549	Lipids_NEG	600.556	0.000144177	0.240475	Full match
	Cer (t36:0) (t17:0/19:0(OH))	C36 H73 N O5	599.549	Lipids_NEG	600.556	0.000144177	0.240475	Full match
	Cer (t36:0) (t19:0/17:0(OH))	C36 H73 N O5	599.549	Lipids_NEG	600.556	0.000144177	0.240475	Full match
	Cer (t36:0) (t23:0/13:0(OH))	C36 H73 N O5	599.549	Lipids_NEG	600.556	0.000144177	0.240475	Full match
	Cer (t36:0) (t14:0/22:0(OH))	C36 H73 N O5	599.549	Lipids_NEG	600.556	0.000144177	0.240475	Full match
	Cer (t36:0) (t16:0/20:0(OH))	C36 H73 N O5	599.549	Lipids_NEG	600.556	0.000144177	0.240475	Full match
	Cer (t36:0) (t18:0/18:0(OH))	C36 H73 N O5	599.549	Lipids_NEG	600.556	0.000144177	0.240475	Full match
Cer (t36:1) (t12:0/24:1(OH))	C36 H71 N O5	Not the top hit	No results	Full match	597.533	0.559	0	0		Multiple matches found	357.68	478.215	490.736	380.141	2181	2767.53	2513.03	3022.08	2280.29	6099.13	4389.95	4745.36	495.975	403.198	652.789	388.756	2614.29	5355.24	3787.43	2970.14	3112.39	6815.61	5179.29	6317.31	368.751	303.466	354.138	364.502	4467.46	6260.44	4177.48	3625.31	3187.64	4568.74	4322.52	5130.94	552.325	677.527	553.895
	Name	Formula	Molecular Weight	Reference List Name	Lookup_M+H	DeltaMass [Da]	DeltaMass [ppm]	Compound Match
	Cer (t36:1) (t16:0/20:1(OH))	C36 H71 N O5	597.533	Lipids_NEG	598.54	0.000564446	0.944627	Full match
	Cer (t36:1) (t19:1/17:0(OH))	C36 H71 N O5	597.533	Lipids_NEG	598.54	0.000564446	0.944627	Full match
	Cer (t36:1) (t19:0/17:1(OH))	C36 H71 N O5	597.533	Lipids_NEG	598.54	0.000564446	0.944627	Full match
	Cer (t36:1) (t15:1/21:0(OH))	C36 H71 N O5	597.533	Lipids_NEG	598.54	0.000564446	0.944627	Full match
	Cer (t36:1) (t20:0/16:1(OH))	C36 H71 N O5	597.533	Lipids_NEG	598.54	0.000564446	0.944627	Full match
	Cer (t36:1) (t12:0/24:1(OH))	C36 H71 N O5	597.533	Lipids_NEG	598.54	0.000564446	0.944627	Full match
	Cer (t36:1) (t12:1/24:0(OH))	C36 H71 N O5	597.533	Lipids_NEG	598.54	0.000564446	0.944627	Full match
	Cer (t36:1) (t13:0/23:1(OH))	C36 H71 N O5	597.533	Lipids_NEG	598.54	0.000564446	0.944627	Full match
	Cer (t36:1) (t13:1/23:0(OH))	C36 H71 N O5	597.533	Lipids_NEG	598.54	0.000564446	0.944627	Full match
	Cer (t36:1) (t14:0/22:1(OH))	C36 H71 N O5	597.533	Lipids_NEG	598.54	0.000564446	0.944627	Full match
	Cer (t36:1) (t14:1/22:0(OH))	C36 H71 N O5	597.533	Lipids_NEG	598.54	0.000564446	0.944627	Full match
	Cer (t36:1) (t21:0/15:1(OH))	C36 H71 N O5	597.533	Lipids_NEG	598.54	0.000564446	0.944627	Full match
	Cer (t36:1) (t15:0/21:1(OH))	C36 H71 N O5	597.533	Lipids_NEG	598.54	0.000564446	0.944627	Full match
	Cer (t36:1) (t16:1/20:0(OH))	C36 H71 N O5	597.533	Lipids_NEG	598.54	0.000564446	0.944627	Full match
	Cer (t36:1) (t17:0/19:1(OH))	C36 H71 N O5	597.533	Lipids_NEG	598.54	0.000564446	0.944627	Full match
	Cer (t36:1) (t17:1/19:0(OH))	C36 H71 N O5	597.533	Lipids_NEG	598.54	0.000564446	0.944627	Full match
	Cer (t36:1) (t18:0/18:1(OH))	C36 H71 N O5	597.533	Lipids_NEG	598.54	0.000564446	0.944627	Full match
	Cer (t36:1) (t18:1/18:0(OH))	C36 H71 N O5	597.533	Lipids_NEG	598.54	0.000564446	0.944627	Full match
	Cer (t36:1) (t21:1/15:0(OH))	C36 H71 N O5	597.533	Lipids_NEG	598.54	0.000564446	0.944627	Full match
	Cer (t36:1) (t24:1/12:0(OH))	C36 H71 N O5	597.533	Lipids_NEG	598.54	0.000564446	0.944627	Full match
	Cer (t36:1) (t20:1/16:0(OH))	C36 H71 N O5	597.533	Lipids_NEG	598.54	0.000564446	0.944627	Full match
	Cer (t36:1) (t22:0/14:1(OH))	C36 H71 N O5	597.533	Lipids_NEG	598.54	0.000564446	0.944627	Full match
	Cer (t36:1) (t22:1/14:0(OH))	C36 H71 N O5	597.533	Lipids_NEG	598.54	0.000564446	0.944627	Full match
	Cer (t36:1) (t23:0/13:1(OH))	C36 H71 N O5	597.533	Lipids_NEG	598.54	0.000564446	0.944627	Full match
	Cer (t36:1) (t24:0/12:1(OH))	C36 H71 N O5	597.533	Lipids_NEG	598.54	0.000564446	0.944627	Full match
	Cer (t36:1) (t23:1/13:0(OH))	C36 H71 N O5	597.533	Lipids_NEG	598.54	0.000564446	0.944627	Full match
Cer (t38:0) (t12:0/26:0(OH))	C38 H77 N O5	Not the top hit	Partial match	Full match	627.58	1.358	1	0		Multiple matches found	18232.5	8436.57	6802.8	20363.5	15844.9	21790.7	12316.1	13512.1	17935.4	25103.5	28245.9	16707.3	21368.7	20730	13006.1	30725.2	35194	25760.7	20759.8	13885.3	20950.5	41547.4	47659	52147.6	16725.9	8866.58	4797.51	19189	20802	16447	20780.5	15164.9	18637.6	59204.9	61620.4	74431.3	5309.85	6875.47	6620.28
	Name	Formula	Molecular Weight	Reference List Name	Lookup_M+H	DeltaMass [Da]	DeltaMass [ppm]	Compound Match
	Cer (t38:0) (t18:0/20:0(OH))	C38 H77 N O5	627.58	Lipids_NEG	628.587	-0.00017194	-0.273974	Full match
	Cer (t38:0) (t21:0/17:0(OH))	C38 H77 N O5	627.58	Lipids_NEG	628.587	-0.00017194	-0.273974	Full match
	Cer (t38:0) (t19:0/19:0(OH))	C38 H77 N O5	627.58	Lipids_NEG	628.587	-0.00017194	-0.273974	Full match
	Cer (t38:0) (t26:0/12:0(OH))	C38 H77 N O5	627.58	Lipids_NEG	628.587	-0.00017194	-0.273974	Full match
	Cer (t38:0) (t25:0/13:0(OH))	C38 H77 N O5	627.58	Lipids_NEG	628.587	-0.00017194	-0.273974	Full match
	Cer (t38:0) (t24:0/14:0(OH))	C38 H77 N O5	627.58	Lipids_NEG	628.587	-0.00017194	-0.273974	Full match
	Cer (t38:0) (t22:0/16:0(OH))	C38 H77 N O5	627.58	Lipids_NEG	628.587	-0.00017194	-0.273974	Full match
	Cer (t38:0) (t23:0/15:0(OH))	C38 H77 N O5	627.58	Lipids_NEG	628.587	-0.00017194	-0.273974	Full match
	Cer (t38:0) (t12:0/26:0(OH))	C38 H77 N O5	627.58	Lipids_NEG	628.587	-0.00017194	-0.273974	Full match
	Cer (t38:0) (t13:0/25:0(OH))	C38 H77 N O5	627.58	Lipids_NEG	628.587	-0.00017194	-0.273974	Full match
	Cer (t38:0) (t14:0/24:0(OH))	C38 H77 N O5	627.58	Lipids_NEG	628.587	-0.00017194	-0.273974	Full match
	Cer (t38:0) (t15:0/23:0(OH))	C38 H77 N O5	627.58	Lipids_NEG	628.587	-0.00017194	-0.273974	Full match
	Cer (t38:0) (t16:0/22:0(OH))	C38 H77 N O5	627.58	Lipids_NEG	628.587	-0.00017194	-0.273974	Full match
	Cer (t38:0) (t17:0/21:0(OH))	C38 H77 N O5	627.58	Lipids_NEG	628.587	-0.00017194	-0.273974	Full match
	Cer (t38:0) (t20:0/18:0(OH))	C38 H77 N O5	627.58	Lipids_NEG	628.587	-0.00017194	-0.273974	Full match
Cer (t42:0) (t16:0/26:0(OH))	C42 H85 N O5	Not the top hit	Partial match	Full match	683.643	1.561	2	0		Multiple matches found	211353	111008	70435.6	157114	130033	162037	136937	129270	166448	208812	255135	282593	358658	392652	252696	217956	286480	221844	192039	197765	180892	320826	345932	386883	173742	108780	60277.6	159733	165524	112353	199202	129471	149320	379366	391780	500982	60036.1	78492.8	85986.8
	Name	Formula	Molecular Weight	Reference List Name	Lookup_M+H	DeltaMass [Da]	DeltaMass [ppm]	Compound Match
	Cer (t42:0) (t26:0/16:0(OH))	C42 H85 N O5	683.643	Lipids_NEG	684.65	-0.000437203	-0.63952	Full match
	Cer (t42:0) (t24:0/18:0(OH))	C42 H85 N O5	683.643	Lipids_NEG	684.65	-0.000437203	-0.63952	Full match
	Cer (t42:0) (t23:0/19:0(OH))	C42 H85 N O5	683.643	Lipids_NEG	684.65	-0.000437203	-0.63952	Full match
	Cer (t42:0) (t22:0/20:0(OH))	C42 H85 N O5	683.643	Lipids_NEG	684.65	-0.000437203	-0.63952	Full match
	Cer (t42:0) (t20:0/22:0(OH))	C42 H85 N O5	683.643	Lipids_NEG	684.65	-0.000437203	-0.63952	Full match
	Cer (t42:0) (t25:0/17:0(OH))	C42 H85 N O5	683.643	Lipids_NEG	684.65	-0.000437203	-0.63952	Full match
	Cer (t42:0) (t19:0/23:0(OH))	C42 H85 N O5	683.643	Lipids_NEG	684.65	-0.000437203	-0.63952	Full match
	Cer (t42:0) (t18:0/24:0(OH))	C42 H85 N O5	683.643	Lipids_NEG	684.65	-0.000437203	-0.63952	Full match
	Cer (t42:0) (t17:0/25:0(OH))	C42 H85 N O5	683.643	Lipids_NEG	684.65	-0.000437203	-0.63952	Full match
	Cer (t42:0) (t16:0/26:0(OH))	C42 H85 N O5	683.643	Lipids_NEG	684.65	-0.000437203	-0.63952	Full match
	Cer (t42:0) (t21:0/21:0(OH))	C42 H85 N O5	683.643	Lipids_NEG	684.65	-0.000437203	-0.63952	Full match
Cer (t44:0) (t18:0/26:0(OH))	C44 H89 N O5	Full match	Partial match	Full match	711.675	1.65	2	0		Multiple matches found	1.46303e+06	1.52957e+06	919598	850563	708121	745690	565418	486134	579477	612901	771369	847746	1.27533e+06	2.09666e+06	1.17707e+06	901489	1.01095e+06	724072	685003	652068	556852	847161	816905	1.09394e+06	1.23657e+06	901394	562049	950528	760552	565335	740144	615921	511752	811557	988798	1.26919e+06	69249.6	78027.6	82576.7
	Name	Formula	Molecular Weight	Reference List Name	Lookup_M+H	DeltaMass [Da]	DeltaMass [ppm]	Compound Match
	Cer (t44:0) (t25:0/19:0(OH))	C44 H89 N O5	711.674	Lipids_NEG	712.681	-0.000556311	-0.781693	Full match
	Cer (t44:0) (t18:0/26:0(OH))	C44 H89 N O5	711.674	Lipids_NEG	712.681	-0.000556311	-0.781693	Full match
	Cer (t44:0) (t26:0/18:0(OH))	C44 H89 N O5	711.674	Lipids_NEG	712.681	-0.000556311	-0.781693	Full match
	Cer (t44:0) (t24:0/20:0(OH))	C44 H89 N O5	711.674	Lipids_NEG	712.681	-0.000556311	-0.781693	Full match
	Cer (t44:0) (t20:0/24:0(OH))	C44 H89 N O5	711.674	Lipids_NEG	712.681	-0.000556311	-0.781693	Full match
	Cer (t44:0) (t22:0/22:0(OH))	C44 H89 N O5	711.674	Lipids_NEG	712.681	-0.000556311	-0.781693	Full match
	Cer (t44:0) (t21:0/23:0(OH))	C44 H89 N O5	711.674	Lipids_NEG	712.681	-0.000556311	-0.781693	Full match
	Cer (t44:0) (t23:0/21:0(OH))	C44 H89 N O5	711.674	Lipids_NEG	712.681	-0.000556311	-0.781693	Full match
	Cer (t44:0) (t19:0/25:0(OH))	C44 H89 N O5	711.674	Lipids_NEG	712.681	-0.000556311	-0.781693	Full match
Cer (t45:1) (t19:0/26:1(OH))	C45 H89 N O5	No results	No results	Full match	723.674	1.584	0	0		Multiple matches found	103685	86715.7	239479	214070	39304.4	178094	43793.1	218704	319403	44805.4	197386	247231	171876	45487.4	131193	57784.6	239444	177027	240481	48294.3	48306.9	52567.7	61881.4	62155.9	61574.9	229698	132712	63633.4	41775.1	39447.6	75478.1	51101.9	189337	232252	59466.4	94182.8	20351.5	21690	27240.8
	Name	Formula	Molecular Weight	Reference List Name	Lookup_M+H	DeltaMass [Da]	DeltaMass [ppm]	Compound Match
	Cer (t45:1) (t24:1/21:0(OH))	C45 H89 N O5	723.674	Lipids_NEG	724.681	-0.000266974	-0.368914	Full match
	Cer (t45:1) (t24:0/21:1(OH))	C45 H89 N O5	723.674	Lipids_NEG	724.681	-0.000266974	-0.368914	Full match
	Cer (t45:1) (t23:1/22:0(OH))	C45 H89 N O5	723.674	Lipids_NEG	724.681	-0.000266974	-0.368914	Full match
	Cer (t45:1) (t23:0/22:1(OH))	C45 H89 N O5	723.674	Lipids_NEG	724.681	-0.000266974	-0.368914	Full match
	Cer (t45:1) (t22:0/23:1(OH))	C45 H89 N O5	723.674	Lipids_NEG	724.681	-0.000266974	-0.368914	Full match
	Cer (t45:1) (t25:0/20:1(OH))	C45 H89 N O5	723.674	Lipids_NEG	724.681	-0.000266974	-0.368914	Full match
	Cer (t45:1) (t19:1/26:0(OH))	C45 H89 N O5	723.674	Lipids_NEG	724.681	-0.000266974	-0.368914	Full match
	Cer (t45:1) (t21:0/24:1(OH))	C45 H89 N O5	723.674	Lipids_NEG	724.681	-0.000266974	-0.368914	Full match
	Cer (t45:1) (t20:1/25:0(OH))	C45 H89 N O5	723.674	Lipids_NEG	724.681	-0.000266974	-0.368914	Full match
	Cer (t45:1) (t20:0/25:1(OH))	C45 H89 N O5	723.674	Lipids_NEG	724.681	-0.000266974	-0.368914	Full match
	Cer (t45:1) (t22:1/23:0(OH))	C45 H89 N O5	723.674	Lipids_NEG	724.681	-0.000266974	-0.368914	Full match
	Cer (t45:1) (t25:1/20:0(OH))	C45 H89 N O5	723.674	Lipids_NEG	724.681	-0.000266974	-0.368914	Full match
	Cer (t45:1) (t21:1/24:0(OH))	C45 H89 N O5	723.674	Lipids_NEG	724.681	-0.000266974	-0.368914	Full match
	Cer (t45:1) (t26:1/19:0(OH))	C45 H89 N O5	723.674	Lipids_NEG	724.681	-0.000266974	-0.368914	Full match
	Cer (t45:1) (t26:0/19:1(OH))	C45 H89 N O5	723.674	Lipids_NEG	724.681	-0.000266974	-0.368914	Full match
	Cer (t45:1) (t19:0/26:1(OH))	C45 H89 N O5	723.674	Lipids_NEG	724.681	-0.000266974	-0.368914	Full match
CerG (d35:4)	C41 H73 N O8	Not the top hit	No results	Full match	707.534	1.037	0	0		Single match found	6853.47	5830.61	5953.39	11978.7	6863.46	5174.25	6790.68	5733.44	7254.6	8220.05	7648.3	6811.58	7246.49	9371.23	6081.88	4069.87	8181.74	10593.2	8715.34	5395.27	8620.68	11789.5	15600.2	12419.2	5760.99	4922.57	4842.54	4876.12	4608.66	5565.35	8883.43	6624.23	7519.14	5592.7	6183.83	7334.68	4520.49	4930.89	5711.14
	Name	Formula	Molecular Weight	Reference List Name	Lookup_M+H	DeltaMass [Da]	DeltaMass [ppm]	Compound Match
	CerG (d35:4)	C41 H73 N O8	707.534	Lipids_NEG	708.541	-0.000747247	-1.05613	Full match
CerG (t37:2(OH))	C43 H81 N O10	Full match	No results	Full match	771.586	1.002	0	0		Single match found	1253.89	1675.38	1369.18	1071.85	1192.2	1145.05	1043.93	1196.34	981.864	1068.29	954.665	1028.34	1270.19	1243.19	1250.64	1084.42	1216.54	1092.77	2088.29	999.539	971.086	1146.63	1162	1269.92	1201.63	1132.5	1185.64	1073.39	1174.02	1208.49	1293.77	1053.91	1077.22	1109.43	1197.58	1150.05	1001.88	1091.77	1162.77
	Name	Formula	Molecular Weight	Reference List Name	Lookup_M+H	DeltaMass [Da]	DeltaMass [ppm]	Compound Match
	CerG (t37:2(OH))	C43 H81 N O10	771.586	Lipids_NEG	772.593	-0.000114844	-0.148841	Full match
CerG3 (d31:5(OH))	C46 H83 N O19	No match	No results	Full match	953.558	0.983	0	0		Single match found	21354.4	60663.8	18608.4	9881.86	8171.84	6296.12	11798.7	9399.97	12018.1	5783.04	4791.53	3743.05	9684.13	9020.38	9883.45	11858.1	17840.5	9634.57	10229.5	5381.02	8733.53	5944.49	4280.83	5959.76	16432.3	11609.7	12982.4	9660.28	16689.8	6321.91	12076.6	10330.7	7797.86	14031.6	14379.9	20344.9	925.714	989.36	985.49
	Name	Formula	Molecular Weight	Reference List Name	Lookup_M+H	DeltaMass [Da]	DeltaMass [ppm]	Compound Match
	CerG3 (d31:5(OH))	C46 H83 N O19	953.556	Lipids_NEG	990.563	-0.00192974	-2.02373	Full match
CerG3 (d33:4(OH))	C48 H89 N O19	No results	No results	Full match	983.605	1.224	0	0		Multiple matches found	4259.31	12749.8	3450.23	3425.07	4378.89	4160.38	3686.66	2184.44	5209.26	1661.36	3264.7	3295.6	1958.17	3762.53	2691.05	8031.61	10457.2	6202.21	2358.89	3681.04	3398.64	2685.77	1126.83	2738.96	2484.02	3637.75	1103.4	1546.73	7143.27	2575.99	2939.42	4736.55	2504.05	12454.2	8853.75	12992.2	1043.69	1114.96	1158.09
	Name	Formula	Molecular Weight	Reference List Name	Lookup_M+H	DeltaMass [Da]	DeltaMass [ppm]	Compound Match
	CerG3 (t33:4)	C48 H89 N O19	983.603	Lipids_NEG	1020.61	-0.00234224	-2.38129	Full match
	CerG3 (d33:4(OH))	C48 H89 N O19	983.603	Lipids_NEG	1020.61	-0.00234224	-2.38129	Full match
CerG3 (d33:5(OH))	C48 H87 N O19	No match	No results	Full match	981.589	1.103	0	0		Single match found	17113.6	45205.1	18460.4	20213.1	16843.8	16747.2	20760.2	23095	22891.4	12976.7	14111.5	15257	11002.6	12915.8	9062.02	34067.4	44819.4	29085.2	24255.8	17722.1	19133	22110.1	18032.1	19431.1	13904.3	14265.4	12368.1	16636.6	28654	14935.5	26980.8	19115.3	21158.4	47407.9	40685.5	54151.1	1265.72	1358.68	1308.47
	Name	Formula	Molecular Weight	Reference List Name	Lookup_M+H	DeltaMass [Da]	DeltaMass [ppm]	Compound Match
	CerG3 (d33:5(OH))	C48 H87 N O19	981.587	Lipids_NEG	1018.59	-0.00219576	-2.23695	Full match
CerG3 (d35:5(OH))	C50 H91 N O19	No match	No results	Full match	1009.62	1.222	0	0		Single match found	1282.87	3521.77	2030.26	1211.41	1314.26	1319.23	12346.2	13949.6	15853.7	3721.42	4668.87	6111.09	1399.68	1373.78	1474.06	7156.11	10233.8	8751.67	3267.95	6365.44	10966.3	9909.53	8870.02	6520.46	1262.48	1320.4	2086.77	1237.59	4320.24	1861.52	21255.2	14482.5	9513.07	33110.6	22578.5	37062.9	1305.54	1289.55	1339.43
	Name	Formula	Molecular Weight	Reference List Name	Lookup_M+H	DeltaMass [Da]	DeltaMass [ppm]	Compound Match
	CerG3 (d35:5(OH))	C50 H91 N O19	1009.62	Lipids_NEG	1046.63	-0.00243626	-2.41305	Full match
CerG3 (d42:6(OH))	C57 H103 N O19	No match	No results	Full match	1105.72	0.867	0	0		Single match found	697.214	1004.56	740.691	643.703	686.629	692.02	23813.6	17589.4	691.846	4577.93	8490.59	15129.7	761.097	718.245	717.948	656.155	998.253	1016.26	1289.17	667.832	693.75	19940.5	14189.1	5600.63	1337.26	2156.83	703.719	607.032	666.819	729.151	7684.66	24106	3476.13	15545.7	19880.5	805.184	669.203	687.909	695.314
	Name	Formula	Molecular Weight	Reference List Name	Lookup_M+H	DeltaMass [Da]	DeltaMass [ppm]	Compound Match
	CerG3 (d42:6(OH))	C57 H103 N O19	1105.71	Lipids_NEG	1142.72	-0.00518571	-4.68992	Full match
CerG3 (t43:2(OH))	C58 H113 N O20	No results	No results	Full match	1143.78	1.52	0	0		Single match found	20534	19398.8	7881.49	6233.89	5525.58	3870.06	2780.06	2384.59	6524.04	3556.11	880.988	1771.19	2084.41	3082.24	1036.06	3279.06	4426.72	982.795	1910.73	1983.27	3431.87	1329.74	979.954	3226	13624.7	12714.3	3660.47	12466.3	4095.35	1327.4	3731.76	2250.08	2389.34	894.448	2217.55	3822.06	977.354	949.433	1024.34
	Name	Formula	Molecular Weight	Reference List Name	Lookup_M+H	DeltaMass [Da]	DeltaMass [ppm]	Compound Match
	CerG3 (t43:2(OH))	C58 H113 N O20	1143.79	Lipids_NEG	1180.79	0.00170643	1.49192	Full match
CerPE (d24:3(OH))	C26 H49 N2 O7 P	No match	No results	Full match	532.327	0.959	0	0		Multiple matches found	4903.69	3563.78	1327.52	847.199	1139.51	913.047	815.488	1278.16	1239.89	927.034	873.578	897.443	958.173	1143.92	1347.66	909.683	992.499	968.956	3290.16	2038.74	4946.92	1042.13	1009.23	1128.41	5030.27	3058.69	926.401	864.86	1283.08	1392.12	1581.45	848.508	1014.25	1045.7	2037.36	990.467	1451.61	1749.19	1030.46
	Name	Formula	Molecular Weight	Reference List Name	Lookup_M+H	DeltaMass [Da]	DeltaMass [ppm]	Compound Match
	CerPE (t24:3)	C26 H49 N2 O7 P	532.328	Lipids_NEG	533.335	0.000698356	1.31189	Full match
	CerPE (d24:3(OH))	C26 H49 N2 O7 P	532.328	Lipids_NEG	533.335	0.000698356	1.31189	Full match
CerPE (d28:3(OH))	C30 H57 N2 O7 P	No results	No results	Full match	588.388	1.072	0	0		Multiple matches found	21419.3	18591.7	3450.71	1026.93	412.723	1903.38	412.156	386.591	1437.44	358.157	325.962	344.507	4232.94	6928.64	4793.86	1858.76	438.171	1207.23	4680.28	5137.05	3020.54	404.128	401.9	445.579	18616.8	13067.9	4272.38	2297.86	1897.13	2768.84	2081.63	354.066	1128.65	421.801	424.524	455.489	312.728	344.937	335.298
	Name	Formula	Molecular Weight	Reference List Name	Lookup_M+H	DeltaMass [Da]	DeltaMass [ppm]	Compound Match
	CerPE (t28:3)	C30 H57 N2 O7 P	588.39	Lipids_NEG	589.398	0.00226344	3.84683	Full match
	SM (t25:3)	C30 H57 N2 O7 P	588.39	Lipids_NEG	589.398	0.00226344	3.84683	Full match
	SM (d25:3(OH))	C30 H57 N2 O7 P	588.39	Lipids_NEG	589.398	0.00226344	3.84683	Full match
	CerPE (d28:3(OH))	C30 H57 N2 O7 P	588.39	Lipids_NEG	589.398	0.00226344	3.84683	Full match
CerPE (d28:5(OH))	C30 H53 N2 O7 P	No match	No results	Full match	584.359	0.995	0	0		Multiple matches found	11826.5	10583	6984.1	13868.5	10806.3	10287.3	20821	11783.4	14291.9	24182.5	46974.6	19723.4	10336.4	6475.68	14540.1	11927.4	13898.8	14648.4	15808.8	17387.2	13807.3	36268	25801	69654.2	9748.13	5727.11	5859.58	9796.23	15412.8	12162.8	24097.8	19671.9	12614.7	27567.8	40174.7	25605.9	5382.4	6410.49	6071.51
	Name	Formula	Molecular Weight	Reference List Name	Lookup_M+H	DeltaMass [Da]	DeltaMass [ppm]	Compound Match
	CerPE (d28:5(OH))	C30 H53 N2 O7 P	584.359	Lipids_NEG	585.366	-0.000368796	-0.631113	Full match
	SM (d25:5(OH))	C30 H53 N2 O7 P	584.359	Lipids_NEG	585.366	-0.000368796	-0.631113	Full match
CerPE (t24:3(OH))	C26 H49 N2 O8 P	No match	No results	Full match	548.322	0.934	0	0		Single match found	25057.8	10092.5	4452.05	1143.13	1392.53	1228.77	1459.29	1607.35	1848.86	945.858	875.374	920.684	1337.89	3591.29	3113.9	922.16	956.458	1443.19	7286.91	4769.67	7143.96	997.129	1016.61	1168.67	25030	12325.7	6153.81	1454.15	1366.42	1559.21	3854.89	888.866	2159.37	937.695	1000.01	954.108	785.084	927.652	863.968
	Name	Formula	Molecular Weight	Reference List Name	Lookup_M+H	DeltaMass [Da]	DeltaMass [ppm]	Compound Match
	CerPE (t24:3(OH))	C26 H49 N2 O8 P	548.323	Lipids_NEG	549.33	0.000624792	1.13946	Full match
CerPE (t24:4(OH))	C26 H47 N2 O8 P	Invalid mass	No results	Full match	546.306	1.07	0	0		Single match found	16267.2	7834.24	2534.05	1032.01	1099.29	1152.02	982.697	1166.01	1057.72	1080.25	1050.97	1048.97	1176.06	1329.65	1777.86	1308.29	1321.58	1291.19	2583.25	1077.34	1041.89	1267.43	1247.74	1411.01	17579.7	9666.43	2054.37	1394.07	1148.73	1674.47	1290.51	1115.45	1577.32	1293.55	1391.32	1373.81	943.277	1040.37	1011.3
	Name	Formula	Molecular Weight	Reference List Name	Lookup_M+H	DeltaMass [Da]	DeltaMass [ppm]	Compound Match
	CerPE (t24:4(OH))	C26 H47 N2 O8 P	546.307	Lipids_NEG	547.314	0.000664686	1.21669	Full match
CerPE (t24:4(OH))	C26 H47 N2 O8 P	No match	No results	Full match	546.306	0.931	0	0		Single match found	14674.7	4117.59	1209.99	1479.73	1633.16	2159.32	2742.93	2277.89	974.061	1187.92	1080.08	1135.99	1167.04	1142.86	2524.33	1037.04	1142.55	1336.81	4762.79	3517.14	6175.93	1240.43	1254.35	1450.98	14511.9	4528.5	1625.07	2064.41	1440.91	1126.75	2151.19	1096.73	2283.28	1156.98	1233.86	1177.23	1013	1144.58	2142.39
	Name	Formula	Molecular Weight	Reference List Name	Lookup_M+H	DeltaMass [Da]	DeltaMass [ppm]	Compound Match
	CerPE (t24:4(OH))	C26 H47 N2 O8 P	546.307	Lipids_NEG	547.314	0.00080548	1.47441	Full match
CerPE (t28:4(OH))	C30 H55 N2 O8 P	No match	No results	Full match	602.369	1.513	0	0		Multiple matches found	36078.7	19013.1	6961.25	3244.5	2088.85	4386.44	3344.26	3750.87	4332.13	1157.17	3808.1	2396.65	6995.13	6118.39	7356.24	2757.38	1296.93	3323.62	21244	19256.1	24193	1221.51	1236.27	1305.32	38400.2	16356.7	6740.26	6212.47	5302.86	5876.84	6692.91	1684.09	6204.22	3108.52	1195.05	2519.78	1268.81	3069.64	3882.91
	Name	Formula	Molecular Weight	Reference List Name	Lookup_M+H	DeltaMass [Da]	DeltaMass [ppm]	Compound Match
	CerPE (t28:4(OH))	C30 H55 N2 O8 P	602.37	Lipids_NEG	603.377	0.000734752	1.21977	Full match
	SM (t25:4(OH))	C30 H55 N2 O8 P	602.37	Lipids_NEG	603.377	0.000734752	1.21977	Full match
CerPI (d32:0(OH))	C38 H76 N O12 P	Not the top hit	No results	Full match	769.51	0.801	0	0		Multiple matches found	706.918	712.665	737.808	659.253	737.257	919.282	685.755	786.585	664.546	1798.83	1438.92	2375.1	786.483	681.446	845.676	658.264	701.988	699.403	1320.51	679.615	738.131	2774.26	2122.06	1033.28	682.084	654.922	705.797	665.494	680.556	1005.5	988.976	735.611	824.149	1030.69	879.489	2321.67	1110.95	775.323	2090.65
	Name	Formula	Molecular Weight	Reference List Name	Lookup_M+H	DeltaMass [Da]	DeltaMass [ppm]	Compound Match
	CerPI(d32:0(OH))	C38 H76 N O12 P	769.511	Lipids_NEG	768.503	0.000356357	0.463095	Full match
	CerPI (t32:0)	C38 H76 N O12 P	769.511	Lipids_NEG	768.503	0.000356357	0.463095	Full match
	CerPI (d32:0(OH))	C38 H76 N O12 P	769.511	Lipids_NEG	768.503	0.000356357	0.463095	Full match
	CerPI(t32:0)	C38 H76 N O12 P	769.511	Lipids_NEG	768.503	0.000356357	0.463095	Full match
CerPI (d38:2(OH))	C44 H84 N O12 P	No match	No results	Full match	849.573	0.836	0	0		Multiple matches found	1485.97	5825.91	960.768	1417.83	817.812	791.485	1216.61	2258.89	1758.12	889.348	891.412	902.295	870.934	1239.89	978.61	923.519	1641.04	1209.43	1496.47	2473.73	1576.16	1227.16	1054.39	1172.24	1627.06	1469.69	1116.08	730.111	1200.36	837.445	2431.98	1045.09	1589.63	1773.72	2332.92	1216.19	793.913	802.193	827.024
	Name	Formula	Molecular Weight	Reference List Name	Lookup_M+H	DeltaMass [Da]	DeltaMass [ppm]	Compound Match
	CerPI (d38:2(OH))	C44 H84 N O12 P	849.573	Lipids_NEG	848.566	-0.000111034	-0.130694	Full match
	CerPI (t38:2)	C44 H84 N O12 P	849.573	Lipids_NEG	848.566	-0.000111034	-0.130694	Full match
	CerPI(d38:2(OH))	C44 H84 N O12 P	849.573	Lipids_NEG	848.566	-0.000111034	-0.130694	Full match
	CerPI(t38:2)	C44 H84 N O12 P	849.573	Lipids_NEG	848.566	-0.000111034	-0.130694	Full match
CerPI (d38:2)	C44 H84 N O11 P	No match	No results	Full match	833.578	0.857	0	0		Multiple matches found	1276.14	1472.71	1452.34	1177.02	1685.64	1341.14	1283.35	1499.06	1274.61	2920.07	2793.69	1436.55	1421.65	1322.24	1603.14	4132.58	5857.47	2607.65	2464.12	1317.32	1311.52	4569.02	1697.28	5653.89	1234.4	1211.32	1281.32	1172.71	2136.65	1328.12	1821.17	1297.16	1441.02	5824.21	2372.66	6478.1	1228.65	1272.03	1267.76
	Name	Formula	Molecular Weight	Reference List Name	Lookup_M+H	DeltaMass [Da]	DeltaMass [ppm]	Compound Match
	CerPI (d38:2)	C44 H84 N O11 P	833.578	Lipids_NEG	832.571	-3.24873e-05	-0.0389733	Full match
	CerPI(d38:2)	C44 H84 N O11 P	833.578	Lipids_NEG	832.571	-3.24873e-05	-0.0389733	Full match
CerPI (d40:4(OH))	C46 H84 N O12 P	No results	No results	Full match	873.571	1.102	0	0		Multiple matches found	10795.6	31002.7	13470.4	9327.6	8017.36	6893.74	4527.92	9977.22	9387.89	3837.77	4591.54	2957.31	9619.78	17772.6	9377.2	10462.7	10599.4	8979.68	7290.93	7461.81	6839.78	4138.07	2678.78	3220.24	10431.4	9033.99	6480.53	6621.44	10453.9	3594.89	8713.17	7285.45	5525.97	12484.5	11734	11993.2	1148.34	1194.79	1194.93
	Name	Formula	Molecular Weight	Reference List Name	Lookup_M+H	DeltaMass [Da]	DeltaMass [ppm]	Compound Match
	CerPI(t40:4)	C46 H84 N O12 P	873.573	Lipids_NEG	872.566	0.0017806	2.03829	Full match
	CerPI (d40:4(OH))	C46 H84 N O12 P	873.573	Lipids_NEG	872.566	0.0017806	2.03829	Full match
	CerPI (t40:4)	C46 H84 N O12 P	873.573	Lipids_NEG	872.566	0.0017806	2.03829	Full match
	CerPI(d40:4(OH))	C46 H84 N O12 P	873.573	Lipids_NEG	872.566	0.0017806	2.03829	Full match
CerPI (d40:5(OH))	C46 H82 N O12 P	No match	No results	Full match	871.556	0.982	0	0		Multiple matches found	44919.2	118388	42235.9	18001	17357.9	14656.1	25242.5	25516	25801.3	11550.4	11417.3	12472.6	20004.9	36681.2	18272.2	28200.9	35280.7	20154.3	23249.5	22735.9	19728.3	14996.6	12115.9	12934.4	27822.6	22232.5	27264.2	18155.6	31980.8	13097.7	26477.4	21176.9	16934.2	28507.1	32452	45567.1	983.146	1050.74	1046.63
	Name	Formula	Molecular Weight	Reference List Name	Lookup_M+H	DeltaMass [Da]	DeltaMass [ppm]	Compound Match
	CerPI(d40:5(OH))	C46 H82 N O12 P	871.557	Lipids_NEG	870.55	0.00180952	2.07619	Full match
	CerPI (d40:5(OH))	C46 H82 N O12 P	871.557	Lipids_NEG	870.55	0.00180952	2.07619	Full match
CerPI (d42:4(OH))	C48 H88 N O12 P	No match	No results	Full match	901.603	1.224	0	0		Multiple matches found	9744.81	27475.3	10275.1	13764.5	8442.49	8968.46	9389.15	9956.43	12068.9	6970.59	7979.41	6344.68	8001.97	14154.8	7024.84	18144.5	21569.2	14198.5	5646.36	9868.65	9666.11	6883.92	6098.68	8157.29	7337.42	9594.89	3823.28	9076.87	16136.5	5949.28	10182.4	8601.27	7261.41	21411.5	21962.9	33063	1159.61	1238.8	1286.71
	Name	Formula	Molecular Weight	Reference List Name	Lookup_M+H	DeltaMass [Da]	DeltaMass [ppm]	Compound Match
	CerPI(d42:4(OH))	C48 H88 N O12 P	901.604	Lipids_NEG	900.597	0.00159107	1.76471	Full match
	CerPI(t42:4)	C48 H88 N O12 P	901.604	Lipids_NEG	900.597	0.00159107	1.76471	Full match
	CerPI (d42:4(OH))	C48 H88 N O12 P	901.604	Lipids_NEG	900.597	0.00159107	1.76471	Full match
	CerPI (t42:4)	C48 H88 N O12 P	901.604	Lipids_NEG	900.597	0.00159107	1.76471	Full match
CerPI (d42:5(OH))	C48 H86 N O12 P	No match	No results	Full match	899.587	1.103	0	0		Multiple matches found	47421.9	124720	41215.3	39169.7	35915.5	37069.2	42804.4	46978.4	58004.2	32032.1	26827.4	36543.3	19766	33055.9	20056.4	70379.4	91552.1	64164.9	50214.4	45635.9	41752.5	49723.8	41048.2	47305.5	34867.2	33662.6	25263	36426.5	59517.8	33221.1	61273	51470.8	42784.5	99775	89175.1	110005	1296.33	1391.54	1405.14
	Name	Formula	Molecular Weight	Reference List Name	Lookup_M+H	DeltaMass [Da]	DeltaMass [ppm]	Compound Match
	CerPI (d42:5(OH))	C48 H86 N O12 P	899.589	Lipids_NEG	898.581	0.00171533	1.9068	Full match
	CerPI(d42:5(OH))	C48 H86 N O12 P	899.589	Lipids_NEG	898.581	0.00171533	1.9068	Full match
CerPI (d44:5(OH))	C50 H90 N O12 P	No match	No results	Full match	927.618	1.221	0	0		Multiple matches found	2140.13	8328.31	2466.28	4662.07	4337.41	2318.12	24678.4	26132.5	31077.9	9487.31	14459.5	7763.25	1438.07	1411.45	1514.49	13878.2	22455.9	15062.7	12739.8	14401.6	18151.1	20249.6	14987.9	17553.3	1297.1	1356.61	2108.95	6424.6	9832.95	3754.08	36167.2	31759.6	28088.9	61947.9	44545.3	76926.7	1341.35	1324.91	1376.16
	Name	Formula	Molecular Weight	Reference List Name	Lookup_M+H	DeltaMass [Da]	DeltaMass [ppm]	Compound Match
	CerPI (d44:5(OH))	C50 H90 N O12 P	927.62	Lipids_NEG	926.613	0.00172774	1.86255	Full match
	CerPI(d44:5(OH))	C50 H90 N O12 P	927.62	Lipids_NEG	926.613	0.00172774	1.86255	Full match
CerPI (t42:0(OH))	C48 H96 N O13 P	No results	No results	Full match	925.663	1.334	0	0		Multiple matches found	4708.95	9554.6	4762.87	5135.71	4820.08	5329.99	3241	4885.66	6736.15	6294.3	5238.99	6477.5	11155.9	33811.3	16622	7137.64	14416.6	7710.99	10016	11584.2	9124.08	8763.18	8364.09	12629.1	3390.19	2872.47	2872.79	15594.6	7336.51	5139.53	5467.5	5969.27	6036.28	7063.84	8815.58	14815.7	1127.08	1173.1	1169.97
	Name	Formula	Molecular Weight	Reference List Name	Lookup_M+H	DeltaMass [Da]	DeltaMass [ppm]	Compound Match
	CerPI(t42:0(OH))	C48 H96 N O13 P	925.662	Lipids_NEG	924.655	-0.00110964	-1.19875	Full match
	CerPI (t42:0(OH))	C48 H96 N O13 P	925.662	Lipids_NEG	924.655	-0.00110964	-1.19875	Full match
CerPI (t44:0(OH))	C50 H100 N O13 P	Not the top hit	Partial match	Full match	953.693	1.433	1	0		Multiple matches found	99513.6	132343	80294.4	43287.4	43031.8	39110.8	37487.8	40303.9	49099.1	16334.8	18611.9	22581.8	130445	274924	158883	25480.9	36437.8	27585.7	79645.7	82730.9	69529.8	13976.3	18389.7	29955.6	77613.2	91261.3	36262.4	61960.9	37384.4	21580.5	46693.4	41243.8	41393.4	20651.7	23535.6	35251.4	1610.23	1801.5	1830
	Name	Formula	Molecular Weight	Reference List Name	Lookup_M+H	DeltaMass [Da]	DeltaMass [ppm]	Compound Match
	CerPI(t44:0(OH))	C50 H100 N O13 P	953.693	Lipids_NEG	952.686	-2.87905e-05	-0.0301885	Full match
	CerPI (t44:0(OH))	C50 H100 N O13 P	953.693	Lipids_NEG	952.686	-2.87905e-05	-0.0301885	Full match
cGMP	C10 H12 N5 O7 P	Not the top hit	Full match	No results	345.047	0.071	3	19	Metabolic pathways;Biosynthesis of antibiotics;Bile secretion;Purine metabolism;Other	No matches found	9510.2	10205.4	8933.12	10010.2	9076	9895.4	984.519	778.588	1212	1923.98	1609.7	3043.92	10180.2	11476.2	8860.83	12708.1	9410.19	12342.8	3672.73	2992.19	1664.96	2650.63	3970.99	3964.8	7788.67	8085.05	5278.5	5597.18	4910.52	6625.23	2013.6	1324.71	1353.54	579.638	511.266	655.948	215.486	264.402	298.763
chloromebuform	C13 H19 Cl N2	No match	Full match	No results	238.124	0.095	1	0		No matches found	5572.42	4270.8	2426.9	4498.97	5828.65	9161.4	3227.78	2462.44	4005.7	5096.41	857.535	629.217	4521.37	5992.35	3090.52	2093.36	2275.08	2999.27	3505.96	8935.1	2995.87	1429.92	1314.12	1030.31	2623.82	1586.45	809.386	2050.44	5075.99	3551.88	4615.86	3395.19	1645.95	509.942	720.815	353.96	194.565	519.993	462.805
cholesteryl sulfate	C27 H46 O4 S	No match	Full match	No results	466.312	0.669	2	1	Other	No matches found	149974	28428.9	14115	46051.7	8357.79	10019	19632.5	15219.5	15025.3	11520.5	21937.2	7811.65	47373.6	29827.2	19153.5	12631.4	18194.2	9616.39	22618.8	17056.5	18995.1	19292.6	28586.6	11655.6	61485.9	28423.6	10048.5	12287.2	13513.6	13063.4	33137.9	13136.7	17012.5	13599.4	27646	15206.1	20307.5	21875.6	22076.1
cholic acid	C24 H40 O5	Not the top hit	Full match	No results	408.288	0.088	78	6	Metabolic pathways;Bile secretion;Primary bile acid biosynthesis;Secondary bile acid biosynthesis;Other	No matches found	429377	591437	284424	257156	249680	252276	59155.6	23879.9	32000.7	29512.2	31828.1	40728.2	482154	801123	567502	295520	207350	261503	69725.7	60071.1	32647	40124.2	35760.3	38792.1	393864	423825	212934	219558	337032	250001	65016.1	32520.8	25880.4	29948.6	27349.9	37593.7	1327.97	2035.97	2372.86
clazolam	C18 H17 Cl N2 O	No match	Full match	No results	312.104	0.079	1	0		No matches found	1907.72	4297.1	2944	2947.5	3788.11	3781.44	805.031	855.257	3506.88	833.662	674.324	1302.53	4175.06	5386.44	4551.48	2794.96	3076.32	3249.06	1924.91	4726.03	4131.95	816.275	1152.87	1658.79	1819.46	2007.05	1058.85	2527.51	3326.55	4192.81	2019.87	956.44	761.115	906.933	749.844	950.837	572.768	874.455	1019.15
Clomipramine	C19 H23 Cl N2	No match	Full match	No results	314.156	0.15	2	0		No matches found	452.307	941.129	498.194	554.526	648.578	1260.27	314.018	267.041	3530.01	298.405	204.599	298.229	756.614	1290.31	691.777	794.812	1336.43	1380.59	693.935	4416.27	3137.37	216.475	290.86	468.574	318.959	426.184	176.651	378.372	559.925	730.63	864.715	402.305	407.609	224.678	192.018	273.635	319.633	446.556	401.548
Clomipramine	C19 H23 Cl N2	No match	Full match	No results	314.156	0.087	2	0		No matches found	1418.12	3043.53	2085.17	2359.41	3412.18	3112.36	776.294	959.518	17395	529.577	434.516	812.644	2957.09	3815.08	3335.47	2259.28	2455.4	3236.99	3716.08	30240.7	12967	578.148	712.682	962.423	1327.82	1477.26	749.955	2212.95	3058.91	3833.4	1419.25	665.483	539.079	510.935	488.452	610.06	402.572	619.355	721.838
Clonixeril	C16 H17 Cl N2 O4	No match	Full match	No results	336.087	0.118	2	0		No matches found	8663.49	7590.19	3790.16	3943.95	6198.11	6261.9	1198.73	1026.96	1185.9	1001.56	939.313	1365.75	49985.6	7608.27	7712.22	4809.03	5366.29	7656.56	3064.98	1847.13	1161.64	1037.32	1312.53	2120.21	13913.7	2515.46	1400.83	3856.31	5239.55	5839.09	2874.14	1303.69	1082.03	876.317	751.574	1055.39	1229.65	1666.61	1817.57
Cloperastine	C20 H24 Cl N O	No results	Full match	No results	329.155	0.072	1	0		No matches found	3618.03	5880.82	2626.66	865.91	1108.83	889.078	406.139	376.347	430.713	354.271	337.632	560.057	4249.26	4273.63	2132.62	1013.6	831.108	803.325	966.568	407.569	580.034	395.296	517.106	816.126	3201.08	4027.23	1738.69	1005	755.63	1388.67	1019.03	401.275	367.794	430.864	361.512	418.393	176.391	216.433	244.56
Conivaptan	C32 H26 N4 O2	No match	Full match	No results	498.208	0.071	3	0		No matches found	8321.04	7917.44	7234.12	4180.07	3780.89	2800.28	1719.57	903.818	1788.33	1379.93	1816.47	2527.05	9811.04	7397.97	7912.19	3939.92	3416.13	4094.17	3195.87	2459.79	1710.18	1036.43	1421.61	1511.57	7498.3	6572.54	5323.96	3148.6	2242.11	4600.67	2477.17	2203.46	1608.27	1168.34	1222.7	1078.5	314.074	397.694	462.008
Cyclopentolate	C17 H25 N O3	Full match	Full match	No results	291.184	0.086	7	0		No matches found	4144.76	2321.29	2142.13	1799.52	2281.26	2864.61	705.589	408.253	463.537	403.907	370.91	642.27	7134.6	6029.46	6842.64	1723.15	1872.73	2247.3	1754.31	458.993	398.127	440.952	543.561	734.037	2495.9	3830.66	2383.41	1596.63	2564.06	2996.92	922.491	507.562	374.315	445.33	372.541	465.291	307.04	472.38	550.544
d14:3_G	C20 H35 N5 O7	No match	No results	Full match	457.254	0.074	0	0		Single match found	14238.3	12862.2	8322.7	6307.13	6379.64	5012.78	2358.73	1159.42	2727.49	2384.49	1811.52	2081.57	16436.5	17730.2	19560.6	5562.06	4694.33	7983.9	3844.29	3816.65	2173	2624.66	2068.39	2314.34	13565.5	14273.3	6858.29	4584.92	4893.91	5180.97	4351.55	3051.58	2334.28	1082.38	1581.22	1499.2	532.353	845.665	783.1
	Name	Formula	Molecular Weight	Reference List Name	Lookup_M+H	DeltaMass [Da]	DeltaMass [ppm]	Compound Match
	d14:3_G	C20 H35 N5 O7	457.254	Lipids_NEG	458.261	-9.24735e-05	-0.202237	Full match
DAG (31:0)	C34 H66 O5	Not the top hit	No results	Full match	554.491	0.949	0	0		Single match found	1037.98	1166.32	1114.58	7121.77	6679.53	6585.43	956.151	1129.92	916.612	6629.4	3146.1	6123.11	1490.69	1154.06	1153.29	16472.7	34354.6	17710.3	1921.65	918.819	1130.08	5561.59	4530.95	10361.9	1027.89	978.228	1013.11	9695.57	14186.6	14216.9	1222.65	1031.36	1137.98	4725.52	1365.12	5459.1	941.917	990.668	1021.78
	Name	Formula	Molecular Weight	Reference List Name	Lookup_M+H	DeltaMass [Da]	DeltaMass [ppm]	Compound Match
	DAG (31:0)	C34 H66 O5	554.491	Lipids_NEG	555.498	0.000128597	0.231919	Full match
DAG (31:0)	C34 H66 O5	Not the top hit	No results	Full match	554.491	0.92	0	0		Single match found	764.194	814.82	840.037	1885.73	2658.73	1896.27	719.152	855.825	707.927	4695.92	1259.64	4363.32	834.024	792.286	851.226	3962.11	12010.3	4599.34	1418.72	696.262	754.356	2722.88	2430.05	5181.39	735.727	753.779	773.433	2798.21	1240.1	4515.98	885.187	778.895	828.596	3452.19	1226.27	3240.03	775.083	833.945	810.619
	Name	Formula	Molecular Weight	Reference List Name	Lookup_M+H	DeltaMass [Da]	DeltaMass [ppm]	Compound Match
	DAG (31:0)	C34 H66 O5	554.491	Lipids_NEG	555.498	-0.000469558	-0.846828	Full match
DAG (33:1)	C36 H68 O5	Full match	Partial match	Full match	580.507	0.95	2	0		Single match found	1257.58	1562.57	2435.23	146329	157336	157285	2322.78	2875.77	4219.1	178586	74000.8	131700	1465.35	1798.33	2316.27	345174	860200	425651	4115.51	4748.63	4988.99	91810	111249	219267	1243.65	1913.98	1225.77	232851	301046	274623	3323.71	4925.11	3022.81	125304	65430.2	125377	1139.63	1198.61	1236.25
	Name	Formula	Molecular Weight	Reference List Name	Lookup_M+H	DeltaMass [Da]	DeltaMass [ppm]	Compound Match
	DAG (33:1)	C36 H68 O5	580.507	Lipids_NEG	581.514	0.000168214	0.289771	Full match
DAG (33:1)	C36 H68 O5	Full match	Partial match	Full match	580.507	0.924	2	0		Single match found	849.801	1118.93	1258.31	55652.2	47160.9	46869.5	1270.03	2421.3	3765.93	86206.1	47002.5	83601.1	1256.27	1997.57	946.582	90355.2	223382	102506	2758.22	3480.7	3246.38	60025.7	68833.5	100657	1084.31	838.22	903.806	80848.4	108168	77704.7	5001.6	2288.88	2705.32	81244.9	43363.8	67643.9	861.91	927.366	901.427
	Name	Formula	Molecular Weight	Reference List Name	Lookup_M+H	DeltaMass [Da]	DeltaMass [ppm]	Compound Match
	DAG (33:1)	C36 H68 O5	580.507	Lipids_NEG	581.514	0.000120257	0.20716	Full match
DAG (33:2)	C36 H66 O5	Not the top hit	Partial match	Full match	578.491	0.883	2	0		Single match found	2810.99	2685.46	2645.05	30510.9	39775.2	34085.4	13816.3	13433.9	31183.5	115075	81700.9	138142	2564.81	2525.3	2753.9	54303.6	191667	105087	14735.4	41374.5	25929.6	120720	71949.1	131886	2627.62	2336.25	2521.66	62179.8	83603.2	67921.5	20692.5	29584	15341.3	55304.9	56488.9	81202.5	2406.82	2431.86	2495.96
	Name	Formula	Molecular Weight	Reference List Name	Lookup_M+H	DeltaMass [Da]	DeltaMass [ppm]	Compound Match
	DAG (33:2)	C36 H66 O5	578.491	Lipids_NEG	579.498	0.000249156	0.4307	Full match
DAG (33:2)	C36 H66 O5	Not the top hit	Partial match	Full match	578.491	1.125	2	0		Single match found	6513.48	6760.68	4487.88	9132.39	5086.22	6280.54	4880.74	5610.78	5223.07	25723.7	13767	34084.3	4694.49	4740.59	4664.06	29994.3	46583.4	21093.4	13209.8	6913.1	7333.49	21266.1	17896.8	17504.5	6508.87	5617.21	3582.86	10187.8	19179.1	13988.7	7243.2	5846.23	5480.12	25101.2	14030.7	21512.3	4578.19	5146.15	4866.97
	Name	Formula	Molecular Weight	Reference List Name	Lookup_M+H	DeltaMass [Da]	DeltaMass [ppm]	Compound Match
	DAG (33:2)	C36 H66 O5	578.491	Lipids_NEG	579.498	-3.62636e-05	-0.0626865	Full match
DAG (33:2)	C36 H66 O5	Not the top hit	Partial match	Full match	578.491	0.859	2	0		Single match found	722.077	837.674	790.73	1727.32	2299.57	2789.12	6399.91	13433.9	10835.9	10044.3	21092.7	55295.4	758.097	752.087	810.748	80166	25366.6	15336.3	14128	12074.5	19396.7	63790.1	71949.1	26668.5	702.126	688.996	728.814	7131.78	9017.58	14109.7	15308.2	11384.3	15494	14768.6	40323.5	81202.5	676.65	721.163	720.108
	Name	Formula	Molecular Weight	Reference List Name	Lookup_M+H	DeltaMass [Da]	DeltaMass [ppm]	Compound Match
	DAG (33:2)	C36 H66 O5	578.491	Lipids_NEG	579.498	-0.000260439	-0.450204	Full match
DAG (33:3)	C36 H64 O5	No results	Partial match	Full match	576.476	0.91	1	0		Single match found	1258.48	1381.41	1373.61	2040.46	2091.35	1233.89	1685.03	1803.13	1202.31	15269.7	7856.97	8653.34	1342.92	1303.38	1416.62	3333.77	10394.4	5484.7	2716.21	1210.62	1198.11	6260.92	6243.89	11317.3	1282.82	1228.43	1273.18	1996.39	3035.81	5440.76	2471.72	2699.94	2504.55	7975.82	4330.57	5544.67	1293.03	1296.91	1268.63
	Name	Formula	Molecular Weight	Reference List Name	Lookup_M+H	DeltaMass [Da]	DeltaMass [ppm]	Compound Match
	DAG (33:3)	C36 H64 O5	576.475	Lipids_NEG	577.483	-0.000808618	-1.40269	Full match
DAG (33:3)	C36 H64 O5	Not the top hit	Partial match	Full match	576.475	0.797	1	0		Single match found	1302.28	1334.26	1376.3	1288.98	1358.17	2412.34	1485.87	1481.69	1500.81	9205.97	3363.8	6198.25	1488.86	1293.69	1557.9	1212.65	12901.9	3081.73	2545.89	2871.6	2116.17	6970.03	8602.17	9369.73	1275.83	1248.48	1364.56	1355.98	2338.89	1424.01	1821.89	1906.49	1518.24	5116.93	6199.36	10778.2	1319.59	1428.3	1364.07
	Name	Formula	Molecular Weight	Reference List Name	Lookup_M+H	DeltaMass [Da]	DeltaMass [ppm]	Compound Match
	DAG (33:3)	C36 H64 O5	576.475	Lipids_NEG	577.483	0.000197721	0.342982	Full match
DAG (33:3)	C36 H64 O5	No results	Partial match	Full match	576.475	0.892	1	0		Single match found	1192.17	1355.79	1345.5	2017.79	1292.64	1220.17	1533.78	2257.65	1174.37	8198.16	6005.02	10532.3	1300.75	1270.75	1331.09	2612.41	1891.69	2929.45	2846.36	1208.17	1190.51	2490.41	5006.56	14148.7	1336.64	1188.42	1282.74	1170.58	1220.25	1346.43	2408.45	2014.86	1748.76	7162.62	7207.84	2859.64	1224.32	1237.05	1269.66
	Name	Formula	Molecular Weight	Reference List Name	Lookup_M+H	DeltaMass [Da]	DeltaMass [ppm]	Compound Match
	DAG (33:3)	C36 H64 O5	576.475	Lipids_NEG	577.483	-4.13584e-05	-0.0717436	Full match
DAG (35:4)	C38 H66 O5	Full match	Partial match	Full match	602.489	0.949	2	0		Single match found	1861.05	2153.26	2057.73	18240.8	21287.3	18023.7	1765.24	2086.06	1707.9	23028.6	10875.9	15927.6	2102.19	2072.96	2129.19	43414.6	119166	58587	3649.37	1694.54	1837.61	12941.4	11757.8	21527.4	1897.68	1806	1870.4	25645.6	37075.9	32082.8	2220.53	1904.09	2100.93	13421.1	5634.07	15014.6	1738.1	1828.96	1886.4
	Name	Formula	Molecular Weight	Reference List Name	Lookup_M+H	DeltaMass [Da]	DeltaMass [ppm]	Compound Match
	DAG (35:4)	C38 H66 O5	602.491	Lipids_NEG	603.498	0.00234279	3.88851	Full match
DAG (41:6)	C44 H74 O5	Not the top hit	Partial match	Full match	682.554	1.332	1	0		Single match found	28042.1	44365.3	20339.8	4120.92	3111.14	1848.98	3878.81	3955.41	2511.09	982.64	924.725	946.694	1157.51	1804.36	1096.45	3906.53	1708.61	1021.29	2725.33	1388.03	1045.11	1012.44	1011.87	1089.85	15020.6	15339.8	7852.38	5778.69	3250.74	2552.38	5710.4	3880.46	1010.56	947.97	996.043	907.683	1045.27	1087.95	1085.04
	Name	Formula	Molecular Weight	Reference List Name	Lookup_M+H	DeltaMass [Da]	DeltaMass [ppm]	Compound Match
	DAG (41:6)	C44 H74 O5	682.554	Lipids_NEG	683.561	-0.000201113	-0.294647	Full match
DAG (41:7)	C44 H72 O5	No match	No results	Full match	680.538	1.246	0	0		Single match found	4536.02	5524.69	2129.41	1451.21	1171.55	1208.1	1149.8	1089.12	1009.22	1026.94	958.938	996.385	1220.33	1249.44	1268.37	1140.43	3032.91	1096	1706.22	1015.5	977.25	1050.51	1095.34	1214.11	1130.82	1944.88	1249.17	1079.3	1466.93	1336.01	1224.56	1021.69	1124.88	1097.07	1112.02	1098.42	1019.72	1058.78	1045.15
	Name	Formula	Molecular Weight	Reference List Name	Lookup_M+H	DeltaMass [Da]	DeltaMass [ppm]	Compound Match
	DAG (41:7)	C44 H72 O5	680.538	Lipids_NEG	681.545	-0.000266085	-0.390992	Full match
DAG (41:7)	C44 H72 O5	Not the top hit	No results	Full match	680.538	1.293	0	0		Single match found	72890.6	97647.9	57735.6	18548.8	8441.72	9994.12	14685	13865.2	8506.46	3344.27	2730.05	2862.15	2366.36	2477.54	2557.45	14281.3	10301.4	9082.99	5813.48	8509.37	2849.36	2697.58	3472.94	2318.81	44614.9	46586.3	13948.5	13246.9	10135.9	9435.28	21507.2	11978.1	6239.66	3883.06	2178.37	2220.64	2238.1	2333.66	2400.16
	Name	Formula	Molecular Weight	Reference List Name	Lookup_M+H	DeltaMass [Da]	DeltaMass [ppm]	Compound Match
	DAG (41:7)	C44 H72 O5	680.538	Lipids_NEG	681.545	-0.000334977	-0.492224	Full match
DAG (43:11)	C46 H68 O5	No match	No match	Full match	700.508	1.04	2	0		Multiple matches found	3009.72	11672.2	1170.56	3669.36	1460.8	1185.47	709.238	844.264	862.494	813.837	753.797	778.521	6692.2	23625.9	9667.13	7024.97	8292.53	8656.82	1592.12	1006.24	781.103	911.406	914.932	960.794	2866.63	3641.37	812.416	3341.89	4333.15	1274.45	965.758	776.896	835.492	808.755	867.112	782.247	848.431	925.457	957.056
	Name	Formula	Molecular Weight	Reference List Name	Lookup_M+H	DeltaMass [Da]	DeltaMass [ppm]	Compound Match
	DAG (43:11)	C46 H68 O5	700.507	Lipids_NEG	701.514	-0.00100849	-1.43966	Full match
	PA (36:2)	C39 H73 O8 P	700.504	Lipids_NEG	705.543	-0.00337804	-4.8223	No match
DAG (43:11)	C46 H68 O5	No results	No match	Full match	700.507	1.004	2	0		Multiple matches found	3999.06	18454.6	3321.76	4310.31	3043.71	4740.14	8772.01	11028	15512.8	1462.71	1502.02	2141.79	12067.2	21769	8184.59	6731.54	5374.5	5052.05	10439.4	12338.1	14051.5	1540.31	3772.22	5136.02	1224.59	1849.76	1044.89	3276.6	2132.76	4530.21	9896.44	9086.94	8807.24	6347.9	8159.48	9489.64	888.554	1000.75	1031.24
	Name	Formula	Molecular Weight	Reference List Name	Lookup_M+H	DeltaMass [Da]	DeltaMass [ppm]	Compound Match
	DAG (43:11)	C46 H68 O5	700.507	Lipids_NEG	701.514	-0.000704241	-1.00533	Full match
	PA (36:2)	C39 H73 O8 P	700.504	Lipids_NEG	705.543	-0.00307379	-4.38797	No match
DAG (43:6)	C46 H78 O5	Not the top hit	Partial match	Full match	710.586	1.44	1	0		Single match found	25457.1	19078.9	16993	9551.53	10665.6	5712.08	5874.77	4958.54	2543.37	5270.67	4170.36	4030.32	3969.35	3579.78	3098.67	11879.9	13046.6	5174.21	4876.01	3211.05	2389.96	5284.18	4677.73	3322.49	21079.6	18714.3	9828.1	12211.3	12103.4	10124	6519.04	2463.71	3932.69	3161.25	2908.49	2641.44	3347.39	3745.01	3804.27
	Name	Formula	Molecular Weight	Reference List Name	Lookup_M+H	DeltaMass [Da]	DeltaMass [ppm]	Compound Match
	DAG (43:6)	C46 H78 O5	710.585	Lipids_NEG	711.592	-0.000612406	-0.861834	Full match
DAG (43:7)	C46 H76 O5	Full match	No results	Full match	708.57	1.404	0	0		Single match found	49596.4	87804.7	36906.4	28575.5	17092.8	20259.3	18930.5	14159.1	10663.7	2607.61	2671.13	4463.15	3155.73	3481.23	3129.07	32742.4	32544.3	16145.9	7589.22	6449.9	2502.14	6733.72	5884.62	6542.41	35838.5	43356.9	18543.9	28213.7	20274.8	22460.8	18153.8	12445.2	9225.96	4668.49	3658.73	5219.72	2870.12	2967.66	2980.95
	Name	Formula	Molecular Weight	Reference List Name	Lookup_M+H	DeltaMass [Da]	DeltaMass [ppm]	Compound Match
	DAG (43:7)	C46 H76 O5	708.569	Lipids_NEG	709.577	-0.000445765	-0.629105	Full match
DAG (43:7)	C46 H76 O5	No results	No results	Full match	708.57	1.359	0	0		Single match found	7861.79	27651.1	6939.55	6290.58	4226.35	3990.94	4978.68	6122.29	1864.44	2723.81	1059.83	1079.85	4432.98	9616.71	4725.57	9026.38	6710.18	5956.11	4596.14	3065.28	1309.91	1143.94	1156.1	1228.86	16947	11006.4	2881.07	7002.47	7532.45	4615.47	4785.87	8737.62	1657.61	4197.31	2223.36	4338	1168.73	1223.18	1166.51
	Name	Formula	Molecular Weight	Reference List Name	Lookup_M+H	DeltaMass [Da]	DeltaMass [ppm]	Compound Match
	DAG (43:7)	C46 H76 O5	708.569	Lipids_NEG	709.577	-0.00118324	-1.6699	Full match
Deoxycholic acid	C24 H40 O4	Full match	Full match	No results	392.293	0.108	49	4	Metabolic pathways;Bile secretion;Primary bile acid biosynthesis;Secondary bile acid biosynthesis	No matches found	671157	1.0243e+06	388352	299843	281492	210100	57242.2	18562	25337.7	21280.7	23185.7	26455.6	931659	1.63578e+06	962049	322694	349149	319679	70519.8	56261.5	28840.2	24963.6	24208.2	32409.3	567097	595370	240974	214068	318621	206367	67814	22645.3	18932	20129.6	21105.9	28120.1	1009.42	1168.86	1200.03
Devazepide	C25 H20 N4 O2	No results	Full match	No results	408.158	0.162	2	0		No matches found	342.487	700.099	431.569	538.662	642.417	1170.28	754.866	271.289	1600.49	921.653	265.113	287.688	646.857	1635.87	649.094	700.709	1220.06	1413.27	618.466	4592.15	3593.07	793.989	1177.73	483.336	277.66	344.377	144.592	318.814	624.927	780.323	924.789	474.139	356.268	204.939	173.376	234.294	344.68	459.857	496.291
Dextramycin	C11 H12 Cl2 N2 O5	Not the top hit	Full match	No results	322.013	0.083	2	0		No matches found	2812.17	6169.31	4226.68	4529.26	5775.79	5904.22	1353.94	3733.13	60233.1	1196.88	968.121	1870.03	5994.1	13219.6	6656.9	4012.7	4719.4	5972.66	7378.67	25590.6	151345	1171.92	1655.16	2381.5	2630.83	2881.51	1520.17	3628.73	5808.05	6756.07	2899.91	6121.67	13023.4	1302.08	1076.54	1937.49	822.317	1255.45	1463.18
Dibutyl phthalate	C16 H22 O4	Full match	Full match	No results	278.152	0.09	3	0		No matches found	1384.19	2970.73	2035.29	2596.9	3330.55	3037.91	1531.64	2738.02	7478.31	460.519	339.423	633.367	2886.36	3723.82	3255.68	2205.24	2396.66	3159.56	6019.2	15678.3	8509.38	735.31	560.051	801.423	1296.06	1441.92	732.014	2160.01	2985.73	3741.7	1408.03	1659.44	2223.02	460.004	398.222	449.197	314.558	604.539	539.885
Dicirenone	C26 H36 O5	Not the top hit	Full match	No results	428.256	0.149	1	0		No matches found	277.313	626.65	367.686	5249.55	3976.37	2210.59	235.534	217.629	259.725	207.249	174.338	242.984	616.614	1051.55	563.774	4437.76	7472.12	5011.45	516.49	408.858	314.975	223.998	259.774	362.337	259.941	302.88	143.964	2792.35	2738.97	1527.35	647.09	284.698	305.454	177.077	148.976	213.32	260.49	310.175	327.247
Diisodecyl phthalate	C28 H46 O4	Full match	Full match	No results	446.34	0.433	20	3	Metabolic pathways;Biosynthesis of secondary metabolites;Other	No matches found	2642.75	2441.33	741.674	1709.16	994.208	989.275	458.354	342.324	398.962	247.987	262.686	406.721	407.949	842.982	404.585	1840.14	1160.67	1191.31	427.496	308.097	428.364	262.602	314.563	464.785	2496.45	1829.25	594.007	1606.23	1476.67	855.761	359.298	344.578	274.987	331.007	362.539	297.176	335.083	353.217	348.766
DL-Tryptophan	C11 H12 N2 O2	Full match	Full match	No results	204.089	0.076	9	23	Metabolic pathways;Biosynthesis of secondary metabolites;Biosynthesis of antibiotics;Biosynthesis of plant secondary metabolites;Biosynthesis of plant hormones;Biosynthesis of amino acids;Other	No matches found	252361	300146	234179	137082	122942	125833	115196	93721.4	122778	125902	116343	142211	302303	408075	306379	121138	111890	129143	157765	147673	133765	137869	115090	129190	259433	258805	147756	113012	104849	125970	155205	129585	131902	125061	109656	131992	822.562	1204.38	1405.94
Ecdysone	C27 H44 O6	No results	Full match	No results	464.314	0.083	4	2	Insect hormone biosynthesis;Other	No matches found	141975	151870	104465	101116	86599	100933	21915.8	12000.6	13259.9	13318.8	13276.1	18551.5	149171	210748	185482	120352	90014.9	111146	25451.9	20031.2	12246.5	16651.3	15861.3	17652.8	129292	133756	68120.5	14492.1	126930	112806	24159.3	15043.6	10700.6	11865.9	11320.2	15486.8	447.669	683.464	796.555
Embelin	C17 H26 O4	Not the top hit	Full match	No results	294.184	0.086	3	2	Biosynthesis of secondary metabolites;Other	No matches found	2862.07	6142.51	4208.32	17501.5	17877.8	36302.5	1790.85	2099.56	1475.28	18945	23160.5	29556	5968.06	7699.67	7856.81	36742.1	19531.5	25714	3687.66	1218.69	1645.5	27005.4	20961.1	25852.4	2658.38	2981.43	1513.57	28411.4	36234.7	16404.2	3835.96	2293.95	2177.01	28978.2	22740.1	21503.1	1270.7	1254.66	1456.83
e-Tokoferol	C28 H42 O2	Full match	Full match	No results	410.318	0.794	3	3	Metabolic pathways;Biosynthesis of secondary metabolites;Other	No matches found	1018.46	1594.11	1199.24	962.904	722.436	1475.16	665.449	1078.42	1044.95	921.485	1276.35	1138.4	1061.7	1914.55	808.04	1052.77	1042.74	799.448	1993.76	1842.74	1724.31	1371.24	900.879	1010.85	1971.3	795.731	983.3	1033.81	1415.87	757.455	1268.36	904.209	1368.06	1856.99	1768.65	838.684	892.595	759.737	1118.32
FA (12:0OH)	C12 H24 O3	Full match	Partial match	Full match	216.172	0.09	10	0		Single match found	6119.58	6498.32	2935.47	2299.47	3571.37	5045.53	20500.3	24495.6	20867.6	56942.6	43478.8	72205.4	2881.97	6227	4418.57	2408.63	2393.02	3154.76	15340	13593.5	13976.5	54389.4	49977.1	73889	4246.93	4676.18	2878.64	4349.36	8809.81	8963.45	16534	17146.4	15351.5	50967.3	40264.5	60396.7	1640.89	1904.09	2784.11
	Name	Formula	Molecular Weight	Reference List Name	Lookup_M+H	DeltaMass [Da]	DeltaMass [ppm]	Compound Match
	FA (12:0OH)	C12 H24 O3	216.173	Lipids_NEG	217.18	0.000210213	0.972432	Full match
FA (12:1OH)	C12 H22 O3	Full match	Partial match	Full match	214.157	0.088	10	0		Single match found	2357.91	3301.64	2262	2559.51	3701.55	3376.31	6269.41	7402.03	7664.37	11227.5	9015.52	12657.3	3207.87	4138.63	3618.34	2450.88	2663.63	3511.51	4272.96	6409.32	6363.35	6851.17	6967.3	9861.85	2887.53	2742.47	813.555	2400.62	3318.32	4158.5	5742.12	6001.09	7349.16	8526.39	8011.57	11913.4	2100.39	3196.51	3003.81
	Name	Formula	Molecular Weight	Reference List Name	Lookup_M+H	DeltaMass [Da]	DeltaMass [ppm]	Compound Match
	FA (12:1OH)	C12 H22 O3	214.157	Lipids_NEG	215.164	0.00023329	1.08934	Full match
FA (12:2OH)	C12 H20 O3	No results	Partial match	Full match	212.142	0.084	6	2	Biosynthesis of secondary metabolites;alpha-Linolenic acid metabolism	Single match found	1113.54	2508.22	1718.41	1720.45	2464.96	2207.23	452.151	469.533	504.069	486.609	393.603	680.206	2436.98	3144.07	2656.7	3393.63	2100.07	9953.3	1039.82	495.557	473.457	506.976	672.927	968.233	1394.77	1171.52	618.048	1475.31	2361.34	2447.35	1120.71	558.274	444.263	510.708	437.684	555.004	334.325	510.419	594.877
	Name	Formula	Molecular Weight	Reference List Name	Lookup_M+H	DeltaMass [Da]	DeltaMass [ppm]	Compound Match
	FA (12:2OH)	C12 H20 O3	212.141	Lipids_NEG	213.149	-0.000653803	-3.08192	Full match
FA (13:2)	C13 H22 O2	Full match	Partial match	Full match	210.162	0.083	13	0		Single match found	4758.53	10290.9	6996.82	14279.4	11847.1	17403.6	5846.19	5172.27	9269.46	14079.5	16379.8	17255.2	9922.6	12801.6	11192.3	18604.2	16165.5	11655.6	6874.89	8305.1	10004.8	15759	17440.1	15996.9	4727.08	4836.21	2516.49	9618.35	15378.8	12605.5	6636.66	8833.23	10866	10944.7	11855.2	13333.2	2794.03	3985.65	5312.06
	Name	Formula	Molecular Weight	Reference List Name	Lookup_M+H	DeltaMass [Da]	DeltaMass [ppm]	Compound Match
	FA (13:2)	C13 H22 O2	210.162	Lipids_NEG	211.169	0.000128441	0.611154	Full match
FA (14:0)	C14 H28 O2	Full match	Partial match	Full match	228.209	0.101	15	2	Metabolic pathways;Fatty acid biosynthesis	Single match found	10876	19426.7	7412.96	12543.1	14506	9590.58	8447.76	5698.52	10076.1	18105.3	17124.7	19909.3	6571.75	17990.2	6793.04	11965.4	10024.4	9454.62	8642.93	10035.2	7407.75	14607.3	14997.4	18711.9	10718.4	11458.5	6272.42	15460.3	14857.6	8693.75	10071.3	5439.07	13319.4	12908.7	13130.5	17066.7	1520.44	722.414	1351.22
	Name	Formula	Molecular Weight	Reference List Name	Lookup_M+H	DeltaMass [Da]	DeltaMass [ppm]	Compound Match
	FA (14:0)	C14 H28 O2	228.209	Lipids_NEG	229.216	-0.000446764	-1.9577	Full match
FA (14:0OH)	C14 H28 O3	Full match	Partial match	Full match	244.204	0.11	11	0		Single match found	17215.6	20641.5	8339.75	11886	10829.3	12373	14141.3	19632.4	20554.2	40186.3	27699.8	45413.9	19695.8	34450	15951.1	16113	21821.4	16026.4	19651.9	16821.6	21327.2	42513.2	39359.4	64766.5	13817.6	14322.2	7604.74	14424.1	18253.2	12249.1	24103.9	19973.3	22714.6	33329.2	26384.9	40457.1	3909.69	5432.33	7216.1
	Name	Formula	Molecular Weight	Reference List Name	Lookup_M+H	DeltaMass [Da]	DeltaMass [ppm]	Compound Match
	FA (14:0OH)	C14 H28 O3	244.204	Lipids_NEG	245.211	2.77965e-05	0.113825	Full match
FA (14:1)	C14 H26 O2	Full match	Partial match	Full match	226.193	0.194	12	0		Single match found	450.651	617.551	542.168	595.806	800.271	1077.6	2692.58	3041.8	2153.59	3312.05	3405.51	3158.17	682.791	821.063	553.903	726.663	1276.84	1684.6	1748.44	2929.74	2137.81	4485.91	4156.94	5192.55	473.064	360.536	392.537	372.105	776.56	959.922	2916.53	2998.34	1711.22	3361.35	3315.87	5724.88	507.61	786.917	655.479
	Name	Formula	Molecular Weight	Reference List Name	Lookup_M+H	DeltaMass [Da]	DeltaMass [ppm]	Compound Match
	FA (14:1)	C14 H26 O2	226.193	Lipids_NEG	227.201	0.000133012	0.588045	Full match
FA (14:1OH)	C14 H26 O3	Full match	Partial match	Full match	242.188	0.103	11	0		Single match found	6375.68	6185.43	3722.26	4727.85	6501.58	6846.23	42847.6	51221.8	41075.3	64766.3	55640.8	84184.4	4681.45	5864.12	5841.82	8485.82	8203.92	7247.86	24281.3	27655.8	29109.4	56463.9	52696	86129.1	8109.96	6494.88	3105.86	5683.54	8034.79	7114.97	36652.7	32925.7	31804.4	60884.3	51693.4	74573.6	3346.53	4865.72	6647.81
	Name	Formula	Molecular Weight	Reference List Name	Lookup_M+H	DeltaMass [Da]	DeltaMass [ppm]	Compound Match
	FA (14:1OH)	C14 H26 O3	242.188	Lipids_NEG	243.195	2.22187e-05	0.0917415	Full match
FA (14:2OH)	C14 H24 O3	Full match	No results	Full match	240.172	0.092	0	0		Single match found	3767.74	8086.24	5564.16	11447.3	9065.67	13417.1	7816.21	7499.51	8310.92	30248.6	24656.5	35400.3	7856.58	10136.1	8861.88	18378.8	13555.3	16705.7	6430.87	6497.02	6683.5	23008.5	23379.9	33865.9	3613.82	3924.86	1992.52	11644.5	12834.7	10419.2	8277.61	8968.68	5919.5	26281.8	21613.2	29542.8	1272.3	2502.48	3178.11
	Name	Formula	Molecular Weight	Reference List Name	Lookup_M+H	DeltaMass [Da]	DeltaMass [ppm]	Compound Match
	FA (14:2OH)	C14 H24 O3	240.173	Lipids_NEG	241.18	0.000177702	0.739891	Full match
FA (14:3)	C14 H22 O2	Full match	Partial match	Full match	222.162	0.213	3	0		Single match found	915.298	1367.97	1253.36	1164.38	2203.15	2609.9	3635.63	6294.78	7863.49	4977.85	5372.06	4522.08	1644.94	2404.55	1603.86	2525.92	3683.15	4716.3	3432.76	5866.35	6972.11	3694.41	3723.92	4892.44	1626.22	773.916	751.135	1568.13	2099.59	2364.76	5172.38	8046.63	6038.41	4726.29	5883.52	6132.95	2031.02	2335.37	2639.22
	Name	Formula	Molecular Weight	Reference List Name	Lookup_M+H	DeltaMass [Da]	DeltaMass [ppm]	Compound Match
	FA (14:3)	C14 H22 O2	222.162	Lipids_NEG	223.169	0.000313263	1.41007	Full match
FA (15:2OH)	C15 H26 O3	No results	Partial match	Full match	254.189	0.087	5	0		Single match found	3818.63	8195.46	5614.82	6353.29	9188.12	8380.79	2329.29	1592.02	2761.55	2654.77	1736.35	2378.62	7962.69	10273	8981.57	6234.77	6611.76	11515.8	3560.8	2991.17	3378.29	2636.36	2852.52	4886.47	3575.49	3977.87	2019.43	5958.91	8236.85	10322.4	4342.59	3613.25	3625.18	1813.76	1383.78	1744.57	1092.39	1667.76	1943.73
	Name	Formula	Molecular Weight	Reference List Name	Lookup_M+H	DeltaMass [Da]	DeltaMass [ppm]	Compound Match
	FA (15:2OH)	C15 H26 O3	254.188	Lipids_NEG	255.195	-0.000406433	-1.59895	Full match
FA (15:4)	C15 H22 O2	No results	Partial match	Full match	234.163	1.116	22	0		Single match found	891.393	1012.58	634.538	698.667	916.293	884.259	1303.29	1097.31	1256.84	583.697	829.745	876.897	793.512	714.507	816.215	1519.07	733.815	1775.28	1104.97	1033.18	1811.72	1070.56	1053.82	1460.1	746.843	596.97	711.083	664.602	880.995	708.877	1120.29	1425.27	801.555	1319.78	1246.7	1743.38	499.033	869.506	528.524
	Name	Formula	Molecular Weight	Reference List Name	Lookup_M+H	DeltaMass [Da]	DeltaMass [ppm]	Compound Match
	FA (15:4)	C15 H22 O2	234.162	Lipids_NEG	235.169	-0.000803192	-3.43007	Full match
FA (16:0OH)	C16 H32 O3	Full match	Partial match	Full match	272.235	0.196	14	2	Metabolic pathways;Cutin, suberine and wax biosynthesis	Single match found	45593.7	57100.8	29092.9	47320.2	55640.2	98989.2	316996	356353	327730	164737	166720	176515	24454.2	41459.7	27791.5	79683.3	89430.5	185139	166626	181461	227156	355991	297963	321188	44904.6	38811.7	19705.6	62448.6	155696	108055	410762	335350	271763	266457	307219	414678	5284.45	10825.1	13918.9
	Name	Formula	Molecular Weight	Reference List Name	Lookup_M+H	DeltaMass [Da]	DeltaMass [ppm]	Compound Match
	FA (16:0OH)	C16 H32 O3	272.235	Lipids_NEG	273.242	-0.000275018	-1.01022	Full match
FA (16:1)	C16 H30 O2	Full match	Partial match	Full match	254.224	0.224	17	1	Fatty acid biosynthesis	Single match found	17729.9	17000.1	5706.19	3677.19	3762.4	6044.81	18575.2	18689.2	25733.9	4564.53	5930.5	6158.76	5043.56	15717.9	6779.09	4794.05	11312.9	5754.19	10353.2	12177.9	14452.3	8301.2	4657.27	10312.2	9165.13	7964.61	5148.8	3065.69	7234.21	3571.85	27167.1	22931.4	18801.6	30766.5	19161	49014.2	2416.72	2237.98	2824.06
	Name	Formula	Molecular Weight	Reference List Name	Lookup_M+H	DeltaMass [Da]	DeltaMass [ppm]	Compound Match
	FA (16:1)	C16 H30 O2	254.225	Lipids_NEG	255.232	0.000170902	0.672247	Full match
FA (16:1)	C16 H30 O2	No results	Partial match	Full match	254.225	0.204	17	1	Fatty acid biosynthesis	Single match found	15005.9	22036	10687.9	8643.76	5588.1	9511.63	8888.48	9211.31	12801.3	3862.57	3966.54	2865.56	25890	44918.8	24507.7	17540.6	12571.6	11432.6	8999.61	8249.72	9169.62	5493.09	4629.92	5591.24	14474.4	14180.6	6536.53	4991.9	7815.45	5670.93	16108.1	9421.66	9228.56	6490.16	6576.86	13899.1	3370	3980.12	4407.07
	Name	Formula	Molecular Weight	Reference List Name	Lookup_M+H	DeltaMass [Da]	DeltaMass [ppm]	Compound Match
	FA (16:1)	C16 H30 O2	254.225	Lipids_NEG	255.232	-7.0588e-05	-0.27766	Full match
FA (16:1)	C16 H30 O2	Full match	Partial match	Full match	254.225	0.314	17	1	Fatty acid biosynthesis	Single match found	350693	484493	328315	135072	120593	201491	310781	270032	300100	148167	156084	152679	169605	538504	388934	139299	224413	143668	327286	373355	345279	195576	185646	223036	213871	292765	208055	118391	244774	120507	500703	449721	341336	245672	215893	452288	8856.61	11964.7	12716
	Name	Formula	Molecular Weight	Reference List Name	Lookup_M+H	DeltaMass [Da]	DeltaMass [ppm]	Compound Match
	FA (16:1)	C16 H30 O2	254.225	Lipids_NEG	255.232	8.5616e-06	0.0336773	Full match
FA (16:1)	C16 H30 O2	No results	Partial match	Full match	254.224	0.104	17	1	Fatty acid biosynthesis	Single match found	13766	16002.5	7474.16	349909	336983	484776	110532	131748	161240	137364	110083	181238	8260.81	18617.3	20014.5	722325	522241	1.10676e+06	105707	120564	183314	153606	140724	252842	13454.4	15142	7450.03	302567	404241	313346	193329	187865	197558	166359	133015	188367	2380.4	3927	4201.65
	Name	Formula	Molecular Weight	Reference List Name	Lookup_M+H	DeltaMass [Da]	DeltaMass [ppm]	Compound Match
	FA (16:1)	C16 H30 O2	254.225	Lipids_NEG	255.232	0.000322368	1.26805	Full match
FA (16:3)	C16 H26 O2	Full match	Partial match	Full match	250.194	0.093	10	1	Insect hormone biosynthesis	Single match found	2786.64	5831.17	3983.69	21934.4	23436.4	38900.8	3380.08	3391.85	10196.1	14451.2	11040.1	8604.64	5511.29	7166.05	6390.5	44150.8	33727.5	69929.8	6711.58	7295.57	13196.3	15685	13786.2	22636.9	2544	2830.31	1413.89	25116.6	33134.7	25692.4	11084.5	11201.6	11502.2	14622.2	11507.3	17066.5	545.202	971.082	904.277
	Name	Formula	Molecular Weight	Reference List Name	Lookup_M+H	DeltaMass [Da]	DeltaMass [ppm]	Compound Match
	FA (16:3)	C16 H26 O2	250.193	Lipids_NEG	251.201	-0.00033313	-1.33149	Full match
FA (16:3OH)	C16 H26 O3	Full match	Partial match	Full match	266.188	0.081	5	1	Insect hormone biosynthesis	Single match found	5595.23	12025.4	8327.5	15459.5	11723.4	25046.8	5058.06	6076.69	12272.7	16228.2	14324.3	20243.3	11435.8	14784.3	13206.8	20451.3	15442.2	20249	14512.1	14692.8	27069.3	10436	9028.48	10291.6	5121.74	6737.58	2995.08	17388.5	29156.5	15195.8	16711.6	15243.2	21828.4	11260.5	10352.6	11917.8	1620.15	2671.02	2882.8
	Name	Formula	Molecular Weight	Reference List Name	Lookup_M+H	DeltaMass [Da]	DeltaMass [ppm]	Compound Match
	FA (16:3OH)	C16 H26 O3	266.188	Lipids_NEG	267.195	-5.44347e-05	-0.204497	Full match
FA (16:4)	C16 H24 O2	Full match	Partial match	Full match	248.178	0.085	12	0		Single match found	2595.42	5570.22	3816.24	17115.6	16979.8	33218.4	3166.02	1383.37	1116.29	18122.2	23574	29198.4	5412.02	6982.3	7203.33	36894.7	19130	26984	4568.75	1074.3	1051.45	27167.6	20859.9	25207.3	3573.56	2658.69	1529.29	28069	36167.8	19349.1	2681.15	2812.74	1616.89	29001.3	22854	21403.3	1241.04	1133.53	1549.24
	Name	Formula	Molecular Weight	Reference List Name	Lookup_M+H	DeltaMass [Da]	DeltaMass [ppm]	Compound Match
	FA (16:4)	C16 H24 O2	248.178	Lipids_NEG	249.185	-0.000546778	-2.20317	Full match
FA (17:0OH)	C17 H34 O3	Full match	Partial match	Full match	286.252	0.153	5	1	Other	Single match found	3426.16	3161.58	902.806	6075.95	5100.93	5753.75	1200.62	1182.19	2894.42	2547.14	3095.13	2006.02	965.926	1602.26	929.264	9708.97	10972	7844.53	933.339	2154.45	1773.67	2484.13	2638.28	3646.01	3531.02	3831.1	1377.89	5695.44	8317.98	7033.79	2766.52	551.062	544.411	1328.51	2095.21	1245.52	498.832	637.513	664.015
	Name	Formula	Molecular Weight	Reference List Name	Lookup_M+H	DeltaMass [Da]	DeltaMass [ppm]	Compound Match
	FA (17:0OH)	C17 H34 O3	286.251	Lipids_NEG	287.258	-0.000737598	-2.57676	Full match
FA (17:1)	C17 H32 O2	Full match	Partial match	Full match	268.241	0.415	18	0		Single match found	9993.14	7314.17	4350.7	5030.55	2314.88	3612.45	37212.2	37352.9	36528.5	45704.5	52038.9	54859	1483.29	3234.69	3009.08	6472.48	5952.7	6796.28	22868.9	16539.8	31907.4	65053.8	60421.7	80368.4	4840.01	4362.57	2377.85	3124.79	4971.49	2593.4	55557	58391.7	47188	42190.4	42127.1	60214.3	1899.66	1419.61	1220.11
	Name	Formula	Molecular Weight	Reference List Name	Lookup_M+H	DeltaMass [Da]	DeltaMass [ppm]	Compound Match
	FA (17:1)	C17 H32 O2	268.24	Lipids_NEG	269.248	-0.000280998	-1.04756	Full match
FA (17:1)	C17 H32 O2	Full match	Partial match	Full match	268.241	0.103	18	0		Single match found	14768.2	17461.3	9310.41	352263	338187	485916	109928	131508	161230	137493	110231	180769	14295.5	22187.9	21879.9	729578	526195	1.11789e+06	105400	120317	183445	153591	139534	251855	14132.3	15607.8	7604.11	303706	405233	314644	192859	187659	196927	165380	131367	186994	2486.81	4523.18	5539.02
	Name	Formula	Molecular Weight	Reference List Name	Lookup_M+H	DeltaMass [Da]	DeltaMass [ppm]	Compound Match
	FA (17:1)	C17 H32 O2	268.24	Lipids_NEG	269.248	-0.000486756	-1.81463	Full match
FA (17:1OH)	C17 H32 O3	Full match	Partial match	Full match	284.236	0.165	7	0		Single match found	1348.08	2327.57	826.598	8489.77	8722.34	14940.9	2133.01	2143.37	3486.75	3673.4	3291.98	3028.36	1265.19	3003.5	1243.23	26116.9	22483.8	47208	2553.33	2572.32	9957.44	3998.55	4174.34	4168.51	1950.55	2100.14	480.097	6622.54	10750.1	9915.92	3570.63	4503.3	4109.45	2225.8	2398.44	2931.04	660.176	880.778	950.561
	Name	Formula	Molecular Weight	Reference List Name	Lookup_M+H	DeltaMass [Da]	DeltaMass [ppm]	Compound Match
	FA (17:1OH)	C17 H32 O3	284.235	Lipids_NEG	285.242	-0.000529574	-1.86315	Full match
FA (17:4OH)	C17 H26 O3	Full match	Partial match	Full match	278.189	0.098	5	0		Single match found	3421.95	6239.36	3670.13	23064.1	17482.3	17856.8	3298.11	3071.78	4302	11009	14224	18465.3	4898.13	7808.52	6032.84	25248.1	27617.8	21408.2	5285.93	3842.06	4768.21	16903.4	15402.1	16297.3	3038.85	3102.31	1266.45	18503.4	18967.3	12455.1	4147.28	3493.6	3380.04	18241.3	15265.1	16729.9	2384.75	4418.75	6193.3
	Name	Formula	Molecular Weight	Reference List Name	Lookup_M+H	DeltaMass [Da]	DeltaMass [ppm]	Compound Match
	FA (17:4OH)	C17 H26 O3	278.188	Lipids_NEG	279.195	-0.000465665	-1.67392	Full match
FA (18:0OH)	C18 H36 O3	Full match	Partial match	Full match	300.267	0.332	26	0		Single match found	18600.7	20196.7	10207.7	9142.71	8630.24	12807.2	8634.12	8716.55	13286.3	5922.91	8876.28	6672.66	15021.1	28547.1	12329.2	11919.5	16634.7	19385.1	10875.9	12874.1	16164.2	5561.36	7524.21	4650.94	13934.8	15174.9	7167.72	7117.2	25099.6	12129.9	12749.6	15815.5	14937.3	4349.41	5265.76	6231.64	2218.84	3515.64	4238.63
	Name	Formula	Molecular Weight	Reference List Name	Lookup_M+H	DeltaMass [Da]	DeltaMass [ppm]	Compound Match
	FA (18:0OH)	C18 H36 O3	300.266	Lipids_NEG	301.274	-0.000464211	-1.546	Full match
FA (18:0OH)	C18 H36 O3	Full match	Partial match	Full match	300.267	0.202	26	0		Single match found	124126	146703	105150	103688	425080	448440	91254.5	37302.7	18100.6	42415.9	25863.2	29367.9	99904.3	134373	83635.3	84410.4	219682	545257	102411	115884	122652	41383.4	33449.7	407068	139720	135429	67552.8	52375.6	679928	505867	157312	94978.3	25005.9	25731.8	113141	32183.7	7452.81	10729	12124.9
	Name	Formula	Molecular Weight	Reference List Name	Lookup_M+H	DeltaMass [Da]	DeltaMass [ppm]	Compound Match
	FA (18:0OH)	C18 H36 O3	300.266	Lipids_NEG	301.274	-0.00078048	-2.59929	Full match
FA (18:0OH)	C18 H36 O3	Full match	Partial match	Full match	300.267	0.182	26	0		Single match found	129437	208925	105150	456156	425080	448440	91254.5	37302.7	104005	222563	118102	185854	104967	243269	98422.8	747232	1.02668e+06	545257	102411	115884	122652	271106	207451	407068	139720	159801	67552.8	439171	679928	505867	157312	97756.4	5751.98	140735	113141	194553	8916.37	12530	14079.9
	Name	Formula	Molecular Weight	Reference List Name	Lookup_M+H	DeltaMass [Da]	DeltaMass [ppm]	Compound Match
	FA (18:0OH)	C18 H36 O3	300.266	Lipids_NEG	301.274	-0.000484845	-1.61472	Full match
FA (18:1)	C18 H34 O2	Full match	Partial match	Full match	282.256	0.569	31	5	Cutin, suberine and wax biosynthesis;Biosynthesis of unsaturated fatty acids;Biosynthesis of plant secondary metabolites;Fatty acid biosynthesis;Other	Single match found	31665.1	69277.1	34412.4	50362.8	78300.3	122949	1.27959e+06	4.62776e+06	5.13481e+06	7.1011e+06	8.70825e+06	1.01784e+07	47059.5	126002	123778	64161.8	194427	370512	809056	6.14607e+06	7.34716e+06	1.12852e+07	7.56637e+06	8.92804e+06	60820.5	36709.9	42561.5	83041.2	40568	25005.9	6.77994e+06	1.08124e+06	1.54713e+07	7.81313e+06	8.47551e+06	9.87179e+06	8314.49	18046.1	21223.5
	Name	Formula	Molecular Weight	Reference List Name	Lookup_M+H	DeltaMass [Da]	DeltaMass [ppm]	Compound Match
	FA (18:1)	C18 H34 O2	282.256	Lipids_NEG	283.263	-3.10888e-05	-0.110144	Full match
FA (18:1)	C18 H34 O2	Full match	Partial match	Full match	282.256	0.517	31	5	Cutin, suberine and wax biosynthesis;Biosynthesis of unsaturated fatty acids;Biosynthesis of plant secondary metabolites;Fatty acid biosynthesis;Other	Single match found	1.68209e+06	2.36068e+06	2.25636e+06	1.95032e+06	1.79956e+06	2.7421e+06	9.9959e+07	1.15973e+08	1.09512e+08	1.9479e+08	1.86002e+08	1.95237e+08	955691	2.63551e+06	6.89936e+06	3.37924e+06	5.74554e+06	8.16772e+06	1.1195e+08	1.33253e+08	1.45068e+08	2.5067e+08	2.4743e+08	2.67922e+08	1.28217e+06	1.58485e+06	890796	1.6571e+06	2.57406e+06	1.78219e+06	1.51497e+08	1.62933e+08	1.73663e+08	1.92987e+08	1.96903e+08	2.71055e+08	69569.1	91770.2	98763.8
	Name	Formula	Molecular Weight	Reference List Name	Lookup_M+H	DeltaMass [Da]	DeltaMass [ppm]	Compound Match
	FA (18:1)	C18 H34 O2	282.256	Lipids_NEG	283.263	-0.000128466	-0.45514	Full match
FA (18:1OH)	C18 H34 O3	Full match	Partial match	Full match	298.251	0.216	44	1	Cutin, suberine and wax biosynthesis	Single match found	33585.5	35053.1	23821.4	1.2712e+06	1.2525e+06	1.38312e+06	754356	761191	297564	946584	516475	744200	28341.9	46202.8	29397.7	2.57148e+06	4.28277e+06	4.40322e+06	227624	285622	337105	989151	208063	1.47719e+06	50241.5	42108.2	12921	873993	1.63085e+06	1.30108e+06	425303	474554	381566	637113	498087	1.06798e+06	10310.2	14726.7	19299.8
	Name	Formula	Molecular Weight	Reference List Name	Lookup_M+H	DeltaMass [Da]	DeltaMass [ppm]	Compound Match
	FA (18:1OH)	C18 H34 O3	298.251	Lipids_NEG	299.258	-0.000409012	-1.37137	Full match
FA (18:1OH)	C18 H34 O3	Full match	Partial match	Full match	298.251	0.156	44	1	Cutin, suberine and wax biosynthesis	Single match found	45825.8	48330.9	26907.8	678734	630922	686662	264566	307672	363199	288003	206115	351294	38244.3	55555.1	45039	1.74947e+06	1.72955e+06	2.15184e+06	209482	104121	234481	238120	263757	588928	50768.6	51971.2	23860.1	572018	836362	631532	208220	197148	209382	333327	305026	522566	16070.9	22845.2	27265.8
	Name	Formula	Molecular Weight	Reference List Name	Lookup_M+H	DeltaMass [Da]	DeltaMass [ppm]	Compound Match
	FA (18:1OH)	C18 H34 O3	298.251	Lipids_NEG	299.258	-0.00040084	-1.34397	Full match
FA (18:1OH)	C18 H34 O3	Full match	Partial match	Full match	298.251	0.192	44	1	Cutin, suberine and wax biosynthesis	Single match found	26988.1	30392.7	17475.3	38056.8	41503.9	687797	28552.8	26253.3	12723.1	26124.5	18179.1	26264.9	23140.4	8854.79	6465.47	1.27902e+06	139258	2.472e+06	9196.82	18330.8	15220.6	28598.9	204237	49943.4	32036.9	28343.3	10713.5	20871	33891.8	37812.7	28234.3	20107.5	21397.6	15755.4	14173.5	20482.6	6275.07	9637.4	12760.8
	Name	Formula	Molecular Weight	Reference List Name	Lookup_M+H	DeltaMass [Da]	DeltaMass [ppm]	Compound Match
	FA (18:1OH)	C18 H34 O3	298.251	Lipids_NEG	299.258	-0.000355155	-1.19079	Full match
FA (18:2)	C18 H32 O2	Full match	Partial match	Full match	280.241	0.393	82	4	Metabolic pathways;Biosynthesis of unsaturated fatty acids;Biosynthesis of plant secondary metabolites;Linoleic acid metabolism	Single match found	6902.42	2840.01	4570.34	2633.51	3368.99	3352.09	308942	342140	383891	444987	22059.5	21627.6	2958.44	3061.6	723.875	1974.64	2588.07	4424.98	347906	556138	396647	27665.8	24746	15003.6	2479.46	4109.89	1002.49	2630.05	2771.31	2636.48	329786	223522	11480.2	411149	436635	652639	2114.19	782.152	2833.46
	Name	Formula	Molecular Weight	Reference List Name	Lookup_M+H	DeltaMass [Da]	DeltaMass [ppm]	Compound Match
	FA (18:2)	C18 H32 O2	280.24	Lipids_NEG	281.248	-0.00041439	-1.4787	Full match
FA (18:2)	C18 H32 O2	Full match	Partial match	Full match	280.241	0.37	82	4	Metabolic pathways;Biosynthesis of unsaturated fatty acids;Biosynthesis of plant secondary metabolites;Linoleic acid metabolism	Single match found	5083.98	4574.61	3460.16	2359.09	1174.3	1941.58	308942	152936	149364	621028	980840	1.06091e+06	1225.79	3978.72	15168	622.336	1561.08	6324.7	157699	188884	518254	1.51081e+06	1.28638e+06	1.55598e+06	3757.66	3460.71	1161.18	2785	1906.94	1762.52	461255	777306	670708	752038	598312	909625	835.712	1613.63	2736.59
	Name	Formula	Molecular Weight	Reference List Name	Lookup_M+H	DeltaMass [Da]	DeltaMass [ppm]	Compound Match
	FA (18:2)	C18 H32 O2	280.24	Lipids_NEG	281.248	-0.000404623	-1.44384	Full match
FA (18:2OH)	C18 H32 O3	Full match	Partial match	Full match	296.236	0.119	25	4	Metabolic pathways;Cutin, suberine and wax biosynthesis;Linoleic acid metabolism;Other	Single match found	3023.25	3059.75	2002.06	71658.7	56883.3	50157.8	4260.25	6602.37	7937.48	34005.2	10671.3	24146.1	4676.84	4327.67	3885.3	117816	100993	227386	8352.7	17918.8	20134.4	31926.1	17358.7	31449.1	1952.44	3287.27	973.476	48990.3	83266.1	71502.4	18364.9	17598	19147.2	18065.2	14164.5	22877.8	778.815	1083.95	1164.8
	Name	Formula	Molecular Weight	Reference List Name	Lookup_M+H	DeltaMass [Da]	DeltaMass [ppm]	Compound Match
	FA (18:2OH)	C18 H32 O3	296.235	Lipids_NEG	297.242	-0.00064013	-2.16088	Full match
FA (18:2OH)	C18 H32 O3	Full match	Partial match	Full match	296.236	0.13	25	4	Metabolic pathways;Cutin, suberine and wax biosynthesis;Linoleic acid metabolism;Other	Single match found	3842.95	2636.76	1472.37	46900.8	31495.3	113961	4561.01	6022.97	7806.5	34005.2	10076.5	23869.2	4676.84	4482.33	4021.35	93404.2	64265.3	114578	8245.92	8642.37	19916	31926.1	23350.3	31399.7	1812.39	3004.09	1075.74	32052.3	57708.9	37935.4	21549	17477	14103.3	18065.2	13937.5	22797.3	812.052	1130.21	1214.51
	Name	Formula	Molecular Weight	Reference List Name	Lookup_M+H	DeltaMass [Da]	DeltaMass [ppm]	Compound Match
	FA (18:2OH)	C18 H32 O3	296.235	Lipids_NEG	297.242	-0.000769565	-2.59782	Full match
FA (18:2OH)	C18 H32 O3	Full match	Partial match	Full match	296.236	0.164	25	4	Metabolic pathways;Cutin, suberine and wax biosynthesis;Linoleic acid metabolism;Other	Single match found	3684.28	6149.84	3430.94	47033.5	53064.8	85124.9	70051.9	67069.4	85741.3	79191.4	62809.8	86055.7	3709.35	6445.38	4364.75	169124	414762	310071	54510.2	79496	139839	57122.6	62476.5	114287	4124.85	4778.62	1728.39	45503.4	54174.8	56158.8	111198	113670	121695	92146.3	89879	139246	2007.63	4555.63	3278.33
	Name	Formula	Molecular Weight	Reference List Name	Lookup_M+H	DeltaMass [Da]	DeltaMass [ppm]	Compound Match
	FA (18:2OH)	C18 H32 O3	296.235	Lipids_NEG	297.242	-0.000670003	-2.26173	Full match
FA (18:2OH)	C18 H32 O3	Full match	Partial match	Full match	296.236	0.938	25	4	Metabolic pathways;Cutin, suberine and wax biosynthesis;Linoleic acid metabolism;Other	Single match found	1657.02	1222	1290.03	3891.19	4160.84	4261.15	1546.62	1338.27	4311.35	9264.25	1929.36	5825.06	2042.6	1218.46	1242.23	9664.43	44267.9	19102	3120.38	3049.86	3917.69	7314.48	2603.82	7560.99	1163.06	1106.87	1189.3	6200.67	8256.52	13405.3	1327.99	3289.76	3620.48	3905.97	7707.19	4818.14	1292.87	1358.67	1569.55
	Name	Formula	Molecular Weight	Reference List Name	Lookup_M+H	DeltaMass [Da]	DeltaMass [ppm]	Compound Match
	FA (18:2OH)	C18 H32 O3	296.235	Lipids_NEG	297.242	-0.000651658	-2.1998	Full match
FA (18:3)	C18 H30 O2	Full match	Partial match	Full match	278.225	0.479	38	7	Metabolic pathways;Biosynthesis of secondary metabolites;Biosynthesis of unsaturated fatty acids;Biosynthesis of plant secondary metabolites;Linoleic acid metabolism;Biosynthesis of plant hormones;alpha-Linolenic acid metabolism	Single match found	525.528	1349.56	1029.68	605.028	757.988	838.459	5351.3	6812.54	9541.52	6762.7	7153.89	6782.26	633.585	898.314	727.658	592.763	1048.8	937.438	7453.66	8128.9	10970.3	6789.43	6339.26	8000.45	749.326	480.491	637.033	529.219	704.33	772.692	10549.3	10576.2	10353.8	6781.12	7405.7	9079.63	656.614	860.124	906.985
	Name	Formula	Molecular Weight	Reference List Name	Lookup_M+H	DeltaMass [Da]	DeltaMass [ppm]	Compound Match
	FA (18:3)	C18 H30 O2	278.225	Lipids_NEG	279.232	-0.000392194	-1.40963	Full match
FA (18:3OH)	C18 H30 O3	Not the top hit	Partial match	Full match	294.22	0.116	21	5	Metabolic pathways;Biosynthesis of secondary metabolites;Linoleic acid metabolism;Biosynthesis of plant hormones;alpha-Linolenic acid metabolism	Single match found	2092.74	5494.42	3660.07	11268.2	11690.9	19990.2	4884.24	5234.65	8571.32	13928.5	14808	14986.6	3936.31	6870.66	4965.42	54165.1	42847.8	72211.7	3046.91	7562.91	10447	10189.2	10952.3	11199.3	2969.17	3307.63	1540.9	8170.4	16884.8	11732.1	8846.73	9384.43	8673.53	9197.42	11398.4	13137	1069.35	1488.31	1599.33
	Name	Formula	Molecular Weight	Reference List Name	Lookup_M+H	DeltaMass [Da]	DeltaMass [ppm]	Compound Match
	FA (18:3OH)	C18 H30 O3	294.219	Lipids_NEG	295.227	-0.000675656	-2.29643	Full match
FA (19:1)	C19 H36 O2	Full match	Partial match	Full match	296.272	0.596	12	0		Single match found	4902.4	803.013	865.226	3702.93	819.652	2193.1	50302.4	55054.5	50562.5	82981.7	76768.3	88172.7	1184.47	849.484	1952.04	3860.4	2572.73	4565.34	46175.6	55411.5	11453.2	116170	110444	118991	3270.74	475.268	756.342	2088.51	2783.85	1107	68338.2	70159.4	57513.9	82595.9	85835.9	104512	1959.63	3043.19	2911.42
	Name	Formula	Molecular Weight	Reference List Name	Lookup_M+H	DeltaMass [Da]	DeltaMass [ppm]	Compound Match
	FA (19:1)	C19 H36 O2	296.272	Lipids_NEG	297.279	-0.000515103	-1.73862	Full match
FA (19:3)	C19 H32 O2	Full match	Partial match	Full match	292.241	0.571	12	1	Other	Single match found	6623.94	9361.54	2733.82	1971.83	874.179	772.556	44556.6	47892.5	23702.8	33313.3	42871.9	41812.4	5032.19	9503.37	5822.07	1814.79	3301.96	2646.92	48294.6	52363.1	69101.6	34930.4	41263.1	41152.5	7449.7	6448.04	2035.75	535.794	1340.62	1055.35	71937.9	65094.6	72820.5	38391.9	40326.7	48499	1214.67	1911.04	2314.15
	Name	Formula	Molecular Weight	Reference List Name	Lookup_M+H	DeltaMass [Da]	DeltaMass [ppm]	Compound Match
	FA (19:3)	C19 H32 O2	292.24	Lipids_NEG	293.248	-0.000713471	-2.44138	Full match
FA (20:0OH)	C20 H40 O3	Full match	Partial match	Full match	328.298	0.325	6	0		Single match found	567.758	739.181	621.079	2877.17	2985.81	2199.37	270.13	297.51	228.179	8140.12	5288.85	8538.84	600.249	982.523	603.188	4748.97	11855	7711.82	573.658	321.042	259.933	14771.4	12261.4	17106.2	583.696	854.14	699.207	3024.42	3690.89	2905.51	508.027	316.357	343.286	4283.99	3556.33	6376.65	706.2	900.553	966.07
	Name	Formula	Molecular Weight	Reference List Name	Lookup_M+H	DeltaMass [Da]	DeltaMass [ppm]	Compound Match
	FA (20:0OH)	C20 H40 O3	328.298	Lipids_NEG	329.305	-0.000307472	-0.936563	Full match
FA (20:0OH)	C20 H40 O3	Full match	Partial match	Full match	328.298	0.543	6	0		Single match found	37143.3	43775.8	23103.1	34811.5	29688.5	31089.2	8458.39	10179.8	8754.62	15047.5	12699.8	14211.7	19243.7	26986.5	18331.9	25784	32879.2	35523.4	13362	9820.67	10347	20516.7	18908.3	23386.4	29628.6	23099.9	10095.7	23656.8	32066.8	24923.7	15115.2	11818.3	9732.75	14984.6	12196.2	21503.4	664.322	712.184	695.466
	Name	Formula	Molecular Weight	Reference List Name	Lookup_M+H	DeltaMass [Da]	DeltaMass [ppm]	Compound Match
	FA (20:0OH)	C20 H40 O3	328.298	Lipids_NEG	329.305	-0.000140291	-0.427329	Full match
FA (20:1)	C20 H38 O2	Full match	Partial match	Full match	310.288	0.648	17	1	Biosynthesis of unsaturated fatty acids	Single match found	48845.7	48152.3	28340.1	69202.3	64707.6	73039.3	369902	442618	582878	912781	927689	1.01305e+06	25863.6	24269.9	24038.5	80898	141001	101339	459217	611348	668908	1.31899e+06	1.15741e+06	1.35297e+06	47066.8	34261.2	16401.7	71407.4	94568.9	72196.5	703186	802168	630870	972907	967159	1.36455e+06	5014.73	3019.84	4926.72
	Name	Formula	Molecular Weight	Reference List Name	Lookup_M+H	DeltaMass [Da]	DeltaMass [ppm]	Compound Match
	FA (20:1)	C20 H38 O2	310.287	Lipids_NEG	311.294	-0.000518794	-1.67198	Full match
FA (20:1OH)	C20 H38 O3	Full match	Partial match	Full match	326.282	0.338	8	0		Single match found	367.007	587.761	599.833	7392.5	6482.32	8901.23	1110.53	476.939	1372.36	6975.79	2915.89	6199.08	651.528	867.841	597.26	28702.1	29496.5	11918.6	642.177	543.953	1934.13	9288.08	7065.17	16049.1	503.025	427.056	283.386	2380.35	5197.03	3454.14	1706.12	1516.19	1178.74	2750.8	2020.39	6260.43	766.53	977.486	1048.6
	Name	Formula	Molecular Weight	Reference List Name	Lookup_M+H	DeltaMass [Da]	DeltaMass [ppm]	Compound Match
	FA (20:1OH)	C20 H38 O3	326.282	Lipids_NEG	327.289	-0.000168096	-0.515185	Full match
FA (20:1OH)	C20 H38 O3	Full match	Partial match	Full match	326.282	0.367	8	0		Single match found	3144.69	3147.06	1617.49	3369.64	3128.94	4648.34	2575.27	2953.66	11470.6	13857.7	15346.3	16879.2	1016.28	1890.17	1182.08	1110.14	8296.06	1057.62	12645.1	14613.7	19538.6	15682.9	10668.6	13419.2	2215.57	2305.49	624.004	3089.81	4172.61	3067.13	16489.7	17510.6	17060.3	15286.4	14503.2	22797.9	711.852	999.02	1056.78
	Name	Formula	Molecular Weight	Reference List Name	Lookup_M+H	DeltaMass [Da]	DeltaMass [ppm]	Compound Match
	FA (20:1OH)	C20 H38 O3	326.282	Lipids_NEG	327.289	-0.000173289	-0.531101	Full match
FA (20:6)	C20 H28 O2	Full match	Partial match	Full match	300.209	0.23	26	13	Metabolic pathways;Biosynthesis of secondary metabolites;Other	Single match found	2398.91	4225.27	1552.08	686.478	1072.36	1428.13	3016.81	3131.35	5601.16	691.967	1105.98	724.63	3042.17	10293.1	5663.74	1076.43	2181.06	3219.07	11435.2	9456.68	13508.3	881.05	724.663	1673.64	1798.05	2043.82	736.638	481.969	1152.64	1206.37	4205.25	3957.55	3685.35	856.986	1134.34	1017.23	775.517	916.911	1313.79
	Name	Formula	Molecular Weight	Reference List Name	Lookup_M+H	DeltaMass [Da]	DeltaMass [ppm]	Compound Match
	FA (20:6)	C20 H28 O2	300.209	Lipids_NEG	301.216	-0.000547689	-1.82436	Full match
FA (21:1OH)	C21 H40 O3	Full match	Partial match	Full match	340.298	0.361	5	0		Single match found	540.578	878.114	828.672	612.503	1266.75	1216.22	4177.69	3978.1	5330.93	6520.56	8012.32	6353.55	841.508	935.884	755.935	551.158	1782.12	1110.39	3885.07	5089	5904.19	6054.09	9204.9	11317	839.283	394.271	392.659	763.929	1078.86	1341.67	6522.07	7986.7	6317.53	6568.76	7859.26	11035.1	901.508	1265.18	1338.34
	Name	Formula	Molecular Weight	Reference List Name	Lookup_M+H	DeltaMass [Da]	DeltaMass [ppm]	Compound Match
	FA (21:1OH)	C21 H40 O3	340.298	Lipids_NEG	341.305	0.000109739	0.322479	Full match
FA (22:0OH)	C22 H44 O3	Full match	Partial match	Full match	356.329	0.484	4	1	Cutin, suberine and wax biosynthesis	Single match found	565.683	832.191	710.316	1311.08	815.903	1192.83	565.758	600.557	599.508	616.608	675.063	1131.75	681.995	966.951	783.256	7690.95	8465.41	4792.85	1026.57	639.448	702.316	2942.2	4720.41	3106.46	610.366	517.204	451.977	2232.32	1381.24	1471.42	946.725	687.56	1103.45	956.572	960.903	1042.3	706.784	925.844	976.286
	Name	Formula	Molecular Weight	Reference List Name	Lookup_M+H	DeltaMass [Da]	DeltaMass [ppm]	Compound Match
	FA (22:0OH)	C22 H44 O3	356.329	Lipids_NEG	357.336	0.000116142	0.325941	Full match
FA (22:0OH)	C22 H44 O3	Full match	Partial match	Full match	356.329	0.667	4	1	Cutin, suberine and wax biosynthesis	Single match found	12990.9	14056.6	5418.13	10825.8	8372.68	9212.94	2938.56	2956.85	2735.95	1944.2	4094.71	2396.28	4291.75	4673.31	2647.37	8364.94	8966.19	8592.21	3505.4	4653.82	2294.99	3766.58	3529.81	2183.09	9653.59	6429.13	2977.91	8616.29	8783.74	7227	2722.35	2372.87	1551.95	2395.84	2417.39	4782.43	1112.05	1145.94	1064.71
	Name	Formula	Molecular Weight	Reference List Name	Lookup_M+H	DeltaMass [Da]	DeltaMass [ppm]	Compound Match
	FA (22:0OH)	C22 H44 O3	356.329	Lipids_NEG	357.336	-8.91936e-06	-0.0250313	Full match
FA (22:0OH)	C22 H44 O3	Full match	Partial match	Full match	356.329	0.627	4	1	Cutin, suberine and wax biosynthesis	Single match found	1718.53	1911.92	914.324	1063.93	663.439	973.381	898.742	915.494	928.869	931.006	1803.22	1533.11	2222.46	3516.33	767.869	1560.3	1739.02	1696.96	1761.1	1316.41	667.858	1289.01	1580.73	1372.65	1640.4	1536.35	494.637	871.355	837.33	714.842	1278.26	1414.56	630.172	1195.55	1734.12	1114.26	624.134	599.833	639.817
	Name	Formula	Molecular Weight	Reference List Name	Lookup_M+H	DeltaMass [Da]	DeltaMass [ppm]	Compound Match
	FA (22:0OH)	C22 H44 O3	356.329	Lipids_NEG	357.336	0.000296322	0.831597	Full match
FA (22:1)	C22 H42 O2	Full match	Partial match	Full match	338.319	0.76	9	1	Biosynthesis of unsaturated fatty acids	Single match found	6493.14	3340.94	1775.01	9046	7565.89	7495.12	6707.55	6220.56	23930.2	19617.6	17337.8	25369.6	3915.2	1303.1	2496.63	10187.2	13749.4	7334.91	18782.4	20894.4	22454.5	18887.5	10267.5	23679.2	4201.24	2570.49	1052.11	15627.1	10352.1	9910.94	24900	20978	18848	25072.4	29179.7	35112.3	1337.8	3928.98	3913.89
	Name	Formula	Molecular Weight	Reference List Name	Lookup_M+H	DeltaMass [Da]	DeltaMass [ppm]	Compound Match
	FA (22:1)	C22 H42 O2	338.318	Lipids_NEG	339.326	-0.000159015	-0.470016	Full match
FA (24:4OH)	C24 H40 O3	Full match	Partial match	Full match	376.298	0.159	19	2	Bile secretion;Secondary bile acid biosynthesis	Single match found	9307.72	19304.9	10132.3	1484.7	1905.62	1273.23	1400.12	245.376	557.981	284.017	378.07	287.377	15609.4	39717	20699.9	3986.74	6103.54	3185.72	1290.95	1023.48	589.215	451.971	477.991	766.333	9074.6	12939.9	5189.79	2071.78	4591.1	1900.59	1006.14	382.118	403.714	222.967	438.581	300.473	375.001	500.31	539.948
	Name	Formula	Molecular Weight	Reference List Name	Lookup_M+H	DeltaMass [Da]	DeltaMass [ppm]	Compound Match
	FA (24:4OH)	C24 H40 O3	376.298	Lipids_NEG	377.305	0.000185745	0.493611	Full match
FA (26:0OH)	C26 H52 O3	Full match	Partial match	Full match	412.392	0.909	3	0		Single match found	8236.34	6370.87	2413.02	2064.37	2419.5	3781.19	11071.3	11461.7	18570.8	18517.3	23878.6	17150.6	7362.8	8428.3	3177.96	3336.37	4687.08	6751.38	17812.5	16006.2	19823.8	23852.1	27778.9	21690.6	6674.98	4605.78	2334.66	3791.33	3084.93	2348.93	12701.7	16844	13958.4	20892.1	27638	23733.9	2226.44	2772.24	4021.2
	Name	Formula	Molecular Weight	Reference List Name	Lookup_M+H	DeltaMass [Da]	DeltaMass [ppm]	Compound Match
	FA (26:0OH)	C26 H52 O3	412.392	Lipids_NEG	413.399	5.63868e-05	0.136731	Full match
Febuxostat	C16 H16 N2 O3 S	Not the top hit	Full match	No results	316.089	0.075	1	0		No matches found	1897.16	4515.64	3450.07	1856.5	2505.81	2677.64	16712.5	22932.7	28976.6	9225.3	10187.7	9314.29	3907.15	4816.71	4599.12	1741.02	2518.62	2386.51	17749.1	10327.8	18734	6149.07	9408.79	6890.81	1732.22	2050.33	1743.88	1704.62	2213.57	2621.08	28057.6	22739.9	21639.3	22321.1	27335	20063.8	701.238	1013.39	1132.02
Flupirtine	C15 H17 F N4 O2	No match	Full match	No results	304.134	0.07	1	0		No matches found	1068.04	2286.54	1806.27	998.539	1202.28	1276.4	11969.8	7440.48	618.352	1190.74	1388.4	1546.85	2311.44	2769.13	2367	716.248	1051.13	1153.29	1387.65	514.701	527.677	5310.44	10698.2	5786.17	880.665	1011.56	666.099	730.2	935.644	1529.66	1342.71	576.09	536.04	679.1	926.706	600.665	253.236	310.721	351.102
fluspiperone	C23 H25 F2 N3 O2	No results	Full match	No results	413.191	0.074	1	0		No matches found	10953.9	12927.9	9502.37	4250.08	3531.89	3985.2	8370.76	11732.7	7432.85	2793.87	2408.45	3482.08	15773.7	10903	12140	4859.25	4255.32	3898.55	8559.48	7892.21	4959.15	2739.23	2963.36	1876.86	11220.9	10568.7	7135.08	2308.3	2288.28	4330.76	9232.39	8748.98	4978.98	1997.66	1886.24	3076.86	596.388	960.34	928.378
gamma-Glu-gln	C10 H17 N3 O6	No results	Full match	No results	275.112	0.072	2	0		No matches found	7499.4	6508.28	5926.2	2580.99	2405.63	2483	2119.99	2060.37	2059.53	2241.49	2478.3	3409.35	7783.58	7776.44	7935.63	2734.21	3807.3	2925.7	2324.23	2067.97	1985.38	1863.08	2415.35	3069.36	5354.66	5851.48	4495.19	2085.66	2160.59	3565.06	2519.66	2738.45	2115.05	1814.44	1935.78	2109.71	378.848	464.849	525.26
Glutathione	C10 H17 N3 O6 S	Not the top hit	Full match	No results	307.084	0.074	1	7	Metabolic pathways;Bile secretion;ABC transporters;Other	No matches found	185304	350897	205312	135362	147997	140903	173314	207265	169861	165857	133787	192175	97412.6	126878	111858	128873	189321	131721	101175	82488.5	70864.3	141014	137685	162318	154501	214210	107705	66024.6	121883	150460	237143	209031	139854	338370	243475	309086	1336.26	1949.98	2251.36
glycochenodeoxycholic acid 7-sulfate	C26 H43 N O8 S	No match	Full match	No results	529.272	0.073	1	0		No matches found	3235.79	2025.81	2142.19	2371.74	1884.79	1643.65	480.313	510.279	515.242	491.979	399.294	1260.76	3338.2	3314.47	4150.69	2764.89	982.894	2859.08	1148.47	778.049	449.729	467.489	687.844	965.176	4227.99	3344.63	2247.83	1847.34	3335.93	4113.33	1205.13	566.594	452.122	541.111	427.535	567.306	266.138	336.995	391.494
Glycocholic acid	C26 H43 N O6	Not the top hit	Full match	No results	465.309	0.081	2	5	Metabolic pathways;Bile secretion;Primary bile acid biosynthesis;Secondary bile acid biosynthesis;Other	No matches found	662184	717316	492213	430927	328384	423100	106735	55467.8	60307.2	59506	58631.2	85283.4	702100	982666	897021	349978	269467	300158	122577	95922.8	57400.9	79652.8	69941.6	85459.8	608455	640856	314896	369864	554542	494374	119270	66473.8	50575	53788.1	52313.9	68787.2	743.338	1134.87	1327.41
GM1 (d31:0)	C68 H123 N3 O31	No match	No results	Full match	1477.81	0.073	0	0		Single match found	831.627	1914.87	1589.25	777.512	1049.24	993.87	2502.31	4030.06	5762.54	3016.14	2499.46	4509.4	1799.8	2156.18	1843.06	690.182	929.067	1060.27	2739.51	2441.47	3452.25	2877.13	3863.06	3881.09	730.53	867.735	518.657	687.588	828.956	1191.07	3375.53	4300.32	3552.61	3279.82	2690.36	2672.14	251.563	318.54	370.054
	Name	Formula	Molecular Weight	Reference List Name	Lookup_M+H	DeltaMass [Da]	DeltaMass [ppm]	Compound Match
	GM1 (d31:0)	C68 H123 N3 O31	1477.81	Lipids_NEG	1476.81	0.00602385	4.07619	Full match
GM1 (d33:0(OH))	C70 H127 N3 O32	No match	No results	Full match	1521.83	0.074	0	0		Multiple matches found	1110.2	2544.93	1944.39	1046.29	1526.44	1593.7	1948.78	3974.93	4936.08	2874.98	2414.1	4607.4	2201.99	2834.08	2787.45	981.206	1419.44	1387.46	2178.49	2667.53	3169.2	2915.94	2744.37	3063.92	976.243	1155.52	709.857	960.692	1247.53	1477.19	2728.94	4750.37	3166.54	2740.81	2149.4	4081.04	395.204	571.124	637.981
	Name	Formula	Molecular Weight	Reference List Name	Lookup_M+H	DeltaMass [Da]	DeltaMass [ppm]	Compound Match
	GM1 (d33:0(OH))	C70 H127 N3 O32	1521.84	Lipids_NEG	1520.83	0.00608708	3.99982	Full match
	GM1 (t33:0)	C70 H127 N3 O32	1521.84	Lipids_NEG	1520.83	0.00608708	3.99982	Full match
GM1 (t35:0(OH))	C72 H131 N3 O33	No match	No results	Full match	1565.86	0.073	0	0		Single match found	718.96	1655.45	1373.94	672.176	809.328	859.223	992.816	2465.92	3278.46	2096.74	1684.42	2607.67	1555.97	1864.06	1593.37	596.678	803.199	916.631	1055	1521.29	1769.63	1634.94	1697.77	2999.69	631.559	750.176	448.391	594.436	716.651	1029.7	1877.04	2187.45	1788.79	1842.52	1712.58	1534.65	217.482	275.385	319.92
	Name	Formula	Molecular Weight	Reference List Name	Lookup_M+H	DeltaMass [Da]	DeltaMass [ppm]	Compound Match
	GM1 (t35:0(OH))	C72 H131 N3 O33	1565.87	Lipids_NEG	1564.86	0.00446977	2.8545	Full match
GM1 (t41:0(OH))	C78 H143 N3 O33	No results	No results	Full match	1649.97	1.437	0	0		Single match found	1039.65	999.096	3457.09	961.53	19428.8	21768.1	792.863	869.308	744.418	38792.2	23787.1	11175.2	2504.17	1020.95	1048.93	825.753	6003.72	7384.93	1297.55	781.661	801.441	36569.5	22148.9	1067.83	999.297	895.768	894.495	867.892	34109.1	60522.7	923.318	791.824	951.507	1753.2	934.773	848.945	1261.11	2673.24	1222.67
	Name	Formula	Molecular Weight	Reference List Name	Lookup_M+H	DeltaMass [Da]	DeltaMass [ppm]	Compound Match
	GM1 (t41:0(OH))	C78 H143 N3 O33	1649.96	Lipids_NEG	1648.95	-0.00726214	-4.4014	Full match
GM2 (d50:4(OH))	C81 H143 N3 O27	No results	No results	Full match	1589.99	0.547	0	0		Multiple matches found	756.914	1075.13	1095.14	835.876	1073.07	1251.14	35479.7	38014.1	55215.6	72678.7	68304.2	68793.6	940.055	921.932	2147.79	1073.03	1550.08	1782.46	20958.8	57657	59218	68682.6	54269.6	52323.1	676.412	589.99	659.182	767.288	1069.11	1165.57	39899.1	64897.2	36591	54363.7	47518.8	61366.1	968.439	1062.71	1040.58
	Name	Formula	Molecular Weight	Reference List Name	Lookup_M+H	DeltaMass [Da]	DeltaMass [ppm]	Compound Match
	GM2 (d50:4(OH))	C81 H143 N3 O27	1589.99	Lipids_NEG	1588.98	-0.00359891	-2.26348	Full match
	GM2 (t50:4)	C81 H143 N3 O27	1589.99	Lipids_NEG	1588.98	-0.00359891	-2.26348	Full match
GM2 (t52:4(OH))	C83 H147 N3 O28	No results	No results	Full match	1634.02	0.535	0	0		Single match found	77.3885	109.467	111.969	84.9301	106.185	127.919	2956.63	1424.05	1956.84	2778.99	15653.1	28314	86.5313	94.2603	219.595	109.708	158.484	191.791	5998.45	4035.46	4235.89	26918.2	12828.9	13197.5	63.0284	60.3218	67.3961	78.4492	106.258	118.515	4985.52	4113.27	9701.69	18749.6	19943.2	29715.6	75.726	71.7706	75.3852
	Name	Formula	Molecular Weight	Reference List Name	Lookup_M+H	DeltaMass [Da]	DeltaMass [ppm]	Compound Match
	GM2 (t52:4(OH))	C83 H147 N3 O28	1634.02	Lipids_NEG	1633.01	-0.00188517	-1.1537	Full match
GM2 (t52:4(OH))	C83 H147 N3 O28	No match	No results	Full match	1634.02	1.435	0	0		Single match found	913.786	878.139	1149.1	845.121	5098.24	6067.22	696.874	764.064	654.294	16139.6	8247.89	2688.84	1121.28	897.35	921.939	722.162	1327.66	1770.92	1140.46	687.028	704.413	13091.1	6656.34	937.87	878.316	787.321	786.202	762.819	10702.6	17058.5	811.535	695.961	836.311	1186.17	821.604	746.166	945.586	1057.91	1074.65
	Name	Formula	Molecular Weight	Reference List Name	Lookup_M+H	DeltaMass [Da]	DeltaMass [ppm]	Compound Match
	GM2 (t52:4(OH))	C83 H147 N3 O28	1634.02	Lipids_NEG	1633.01	-0.000857879	-0.525012	Full match
GM3 (d24:4)	C47 H78 N2 O21	No results	No results	Full match	1006.51	0.074	0	0		Single match found	8752.52	8250.03	11148.3	3051.62	2673.57	2033.65	965.756	753.351	537.94	994.6	840.979	811.373	13194.6	9621.52	8704.28	2578.53	3078.44	1810.97	1199.07	818.029	469.541	488.083	718.145	1084.04	10150	9539.23	5707.5	3424.99	2483.94	5294.93	1258.22	911.848	549.003	564.949	576.314	592.298	356.79	515.61	575.969
	Name	Formula	Molecular Weight	Reference List Name	Lookup_M+H	DeltaMass [Da]	DeltaMass [ppm]	Compound Match
	GM3 (d24:4)	C47 H78 N2 O21	1006.51	Lipids_NEG	1005.5	0.000797128	0.791972	Full match
GM3 (d34:2)	C57 H102 N2 O21	No match	No results	Full match	1150.7	0.591	0	0		Single match found	436.384	685.116	651.052	480.217	686.835	653.371	3812.5	13660.2	16970	22301.5	24721	28947.1	627.507	535.705	846.256	495.01	607.47	633.763	11481.7	18443.9	18307.6	24343.2	16075.1	21123.4	459.606	404.165	526.589	502.248	600.258	683.48	20929	21386.5	17793.8	17147.9	22594.3	30097	668.886	640.983	674.869
	Name	Formula	Molecular Weight	Reference List Name	Lookup_M+H	DeltaMass [Da]	DeltaMass [ppm]	Compound Match
	GM3 (d34:2)	C57 H102 N2 O21	1150.7	Lipids_NEG	1149.69	-0.00158143	-1.37433	Full match
GM3 (d36:2(OH))	C59 H106 N2 O22	No match	No results	Full match	1194.73	0.589	0	0		Multiple matches found	416.767	622.867	604.844	454.618	661.899	589.217	6323.51	6321.71	13439.5	11930.4	13327.2	13719.7	604.725	488.046	815.532	477.039	585.415	610.753	7698.71	8098.93	13807.6	15341.1	14395.4	13784	442.92	373.914	464.333	484.013	562.9	653.439	9361.44	10595	7690.9	13840	11086.8	11782.8	644.602	617.712	650.367
	Name	Formula	Molecular Weight	Reference List Name	Lookup_M+H	DeltaMass [Da]	DeltaMass [ppm]	Compound Match
	GM3 (t36:2)	C59 H106 N2 O22	1194.72	Lipids_NEG	1193.72	-0.00188281	-1.57594	Full match
	GM3 (d36:2(OH))	C59 H106 N2 O22	1194.72	Lipids_NEG	1193.72	-0.00188281	-1.57594	Full match
GM3 (d47:6)	C70 H120 N2 O21	No results	No results	Full match	1324.83	0.562	0	0		Single match found	265.099	360.056	363.715	281.746	413.054	433.243	4784.71	4701.9	6374.25	7609.32	9803.69	11550	367.598	302.606	475.234	300.277	433.55	483.741	2367.09	5784.76	5630.61	9109.4	8840.14	8471.63	283.709	224.917	262.474	280.88	421.671	494.828	4858.25	6726.02	3165.78	7806.14	4422.84	8097.94	409.363	417.74	410.526
	Name	Formula	Molecular Weight	Reference List Name	Lookup_M+H	DeltaMass [Da]	DeltaMass [ppm]	Compound Match
	GM3 (d47:6)	C70 H120 N2 O21	1324.84	Lipids_NEG	1323.83	0.00547754	4.13449	Full match
GM3 (d49:6(OH))	C72 H124 N2 O22	No match	No results	Full match	1368.86	0.559	0	0		Single match found	423.374	575.024	580.868	449.959	677.515	691.906	9141.37	9594.9	21917.6	22807.6	23458.5	28865.9	587.069	483.274	782.539	479.555	692.397	772.554	7797.88	10552.3	12605.5	11236.7	7855.26	16213.7	453.095	359.202	419.181	448.577	673.425	790.261	5787.88	13236.1	7947.93	9975.86	11292.5	14859.7	653.769	667.147	655.627
	Name	Formula	Molecular Weight	Reference List Name	Lookup_M+H	DeltaMass [Da]	DeltaMass [ppm]	Compound Match
	GM3 (d49:6(OH))	C72 H124 N2 O22	1368.86	Lipids_NEG	1367.86	0.00373499	2.72853	Full match
GM3 (d49:6(OH))	C72 H124 N2 O22	No results	No results	Full match	1368.86	0.559	0	0		Single match found	628.912	790.826	798.862	652.539	972.244	951.573	9178.89	9594.9	21917.6	22807.6	25087.3	28308.6	808.664	664.643	1095.48	659.528	952.248	1062.49	7121.89	13988.1	12605.5	13915.6	9637.18	10799	623.138	494.007	576.496	616.923	926.155	1086.84	7960.02	12019.8	9538.18	14296.7	9360.83	16102.4	899.122	917.522	933.165
	Name	Formula	Molecular Weight	Reference List Name	Lookup_M+H	DeltaMass [Da]	DeltaMass [ppm]	Compound Match
	GM3 (d49:6(OH))	C72 H124 N2 O22	1368.86	Lipids_NEG	1367.86	0.00023657	0.172822	Full match
GM3 (d50:3)	C73 H132 N2 O21	No results	No results	Full match	1372.93	1.705	0	0		Single match found	902.033	1549.04	10995.8	1230.41	4186.93	1790.08	17152.2	5977.29	1364.36	3356.97	1861.47	8565.37	1681.76	5055.07	2068.15	3808.02	3928.39	2536.53	4711.86	38063.4	1801.84	8411.61	3970.7	4467.53	1676.96	967.436	1010.28	1159.03	1997.44	964.102	7300.68	3473.42	4671.13	7002.62	4567.36	15902.8	688.44	728.829	697.433
	Name	Formula	Molecular Weight	Reference List Name	Lookup_M+H	DeltaMass [Da]	DeltaMass [ppm]	Compound Match
	GM3 (d50:3)	C73 H132 N2 O21	1372.93	Lipids_NEG	1371.92	-0.00140967	-1.02676	Full match
GM3 (t35:4(OH))	C58 H100 N2 O23	No results	No results	Full match	1192.67	0.074	0	0		Single match found	1115.56	2655.27	2028.69	1091.65	1592.62	1662.8	4077.24	3945.68	5974.07	6389.35	6061.37	7752.91	2297.46	2832.3	2908.3	1023.75	1480.99	1447.61	7705.55	4382.36	5522.34	8056.13	6189.22	7515.08	1018.57	1205.62	724.062	1002.35	1301.62	1541.23	5864.59	5738.28	4110.15	3922.98	5445.53	7990.48	412.339	595.887	665.643
	Name	Formula	Molecular Weight	Reference List Name	Lookup_M+H	DeltaMass [Da]	DeltaMass [ppm]	Compound Match
	GM3 (t35:4(OH))	C58 H100 N2 O23	1192.67	Lipids_NEG	1191.66	0.00429631	3.60226	Full match
GM3 (t38:2(OH))	C61 H110 N2 O23	No match	No results	Full match	1238.75	0.587	0	0		Single match found	381.744	560.299	554.016	415.403	606.277	539.703	2409.71	3820.48	5860.18	7225.4	7546.5	9449.55	553.908	447.033	676.342	436.951	520.694	559.429	2126.55	4400.18	4421.36	6538.77	2706.01	5100.33	405.7	339.66	425.313	406.378	507.531	598.528	3670.58	8703.02	4469.19	4724.26	6010.51	7013.54	574.241	565.803	545.412
	Name	Formula	Molecular Weight	Reference List Name	Lookup_M+H	DeltaMass [Da]	DeltaMass [ppm]	Compound Match
	GM3 (t38:2(OH))	C61 H110 N2 O23	1238.75	Lipids_NEG	1237.74	-0.00316707	-2.55666	Full match
Gonan-3-yl hydrogen sulfate	C17 H28 O4 S	Not the top hit	Full match	No results	328.171	0.184	1	0		No matches found	612.098	1140.1	676.693	816.469	873.788	1903.85	375.659	652.891	10251.5	444.924	295.007	490.877	1064.02	1664.03	965.739	1054.11	1864.17	2089.42	1190.71	12247.8	11392.6	416.824	448.462	771.125	630.088	546.025	257.07	535.871	924.16	1293.95	1271.92	710.908	430.399	330.215	289.852	385.632	594.825	732.982	769.724
Gonan-3-yl hydrogen sulfate	C17 H28 O4 S	Not the top hit	Full match	No results	328.171	0.096	1	0		No matches found	1982.65	4255.12	2906.98	3298.66	4770.52	4351.35	3003.1	2916.68	60831.7	538.128	473.758	838.651	4134.27	6206.08	4663.28	3158.67	3432.86	4525.59	17320.5	105957	52886.1	576.566	1031.1	2103.41	1856.41	2065.33	1031.75	3093.9	4276.62	5359.42	4332.57	2930.18	2155.66	530.968	456.613	562.863	434.948	641.521	1157.78
GSulfo_Cer (d33:1)	C39 H75 N O11 S	No match	No results	Full match	765.508	0.984	0	0		Single match found	4751.41	26134	5094.88	1197.57	2943	1210.68	3181.61	1379.48	4135.86	1089.74	1020.36	1668.28	1426.64	5477.58	1510.43	3121.18	4895.85	1384.5	3059.07	4283.23	1921.96	1184.61	2067.2	4297.71	3395.12	2681.29	3044.41	1677.28	4326.68	1242.09	3531.12	2746.24	2339.17	4070.88	2393.48	4857.24	984.512	1052.2	1048.08
	Name	Formula	Molecular Weight	Reference List Name	Lookup_M+H	DeltaMass [Da]	DeltaMass [ppm]	Compound Match
	GSulfo_Cer (d33:1)	C39 H75 N O11 S	765.506	Lipids_NEG	766.513	-0.00185087	-2.41783	Full match
GSulfo_Cer (d34:3)	C40 H73 N O11 S	No match	No results	Full match	775.49	1.247	0	0		Single match found	3803.36	13216.1	6092.11	2349.67	2109.33	1882.47	1054.23	1801.53	1480.38	1099.7	1546.84	1603.64	1867.44	7448.7	3655.47	3093.57	2984.61	3344.19	2877.49	1087.45	1925.23	1869.71	1147.59	1244.55	3064.68	5914.52	1277.22	3788.28	5865	3406.6	2289.08	1147.15	1204.57	1174.79	1967.77	2754.05	1091.96	1133.79	1119.2
	Name	Formula	Molecular Weight	Reference List Name	Lookup_M+H	DeltaMass [Da]	DeltaMass [ppm]	Compound Match
	GSulfo_Cer (d34:3)	C40 H73 N O11 S	775.49	Lipids_NEG	776.498	0.00086934	1.12102	Full match
GSulfo_Cer (d34:4)	C40 H71 N O11 S	No match	No results	Full match	773.475	1.128	0	0		Single match found	3153.67	10797.6	4861.55	2337.26	1744.84	1499.8	6800.39	5422.02	7333.12	2740.86	2896.28	1955.43	2959.85	6540.45	3415.36	2870	5194.37	3226.72	4854.5	7380.21	3763.88	2982.1	1632.65	1653.03	2004.6	4178.35	1415	3296.02	3262.33	1766.41	6930.79	5833.99	3936.45	8911.37	7647.12	11751.9	1565.69	1369.85	1592.14
	Name	Formula	Molecular Weight	Reference List Name	Lookup_M+H	DeltaMass [Da]	DeltaMass [ppm]	Compound Match
	GSulfo_Cer (d34:4)	C40 H71 N O11 S	773.475	Lipids_NEG	774.482	9.18264e-06	0.0118719	Full match
GSulfo_Cer (t37:4(OH))	C43 H77 N O13 S	No match	No results	Full match	847.511	0.982	0	0		Multiple matches found	1421.62	9408.5	2818.72	1027.92	1802.5	1763.21	956.289	1747.79	1574.92	1591.84	1226.04	1513.55	2902.73	1690.48	2058.81	2069.81	1185.08	2003.78	3486.8	2159.71	954.721	1076.32	1318.7	1235.51	3464.01	1171.72	1198.82	1008.36	2401.2	1446.3	3701.73	955.601	2076.16	1359.28	2297.67	2124.32	894.513	956.014	952.275
	Name	Formula	Molecular Weight	Reference List Name	Lookup_M+H	DeltaMass [Da]	DeltaMass [ppm]	Compound Match
	CerG3 (d24:1)	C39 H77 N O18	847.514	Lipids_NEG	884.521	0.00342178	4.03743	No match
	GSulfo_Cer (t37:4(OH))	C43 H77 N O13 S	847.512	Lipids_NEG	848.519	0.000919477	1.08491	Full match
Guanosine	C10 H13 N5 O5	Not the top hit	Full match	No results	283.092	0.072	2	3	Metabolic pathways;ABC transporters;Purine metabolism	No matches found	20832	23820.1	20358.5	12516.4	10266.9	11801.7	3476.11	1092.61	2476.13	2527.18	2353.12	3156.33	24580.3	29146	22650.9	12523.8	10033.4	12055.6	6578.95	5024.74	4306.37	2462.85	2643.27	1490.44	17571	18968.8	11653.2	10454.4	8920.71	14035.5	4056.79	2308.43	3487.93	1763.82	1416.57	1935.8	275.202	348.473	299.075
GW4064	C28 H22 Cl3 N O4	No match	Full match	No results	541.061	0.076	3	4	Other	No matches found	9826.96	28932	18372.7	4048.56	6547.96	7918.65	8231.09	8872.31	8114.22	1939.53	1667.19	3559.05	4210.88	7514.29	4663.08	2722.91	19763.8	2546.52	8439.84	5449.79	5859.74	2120.83	1924.77	2590.98	6663.03	8354.05	9487.23	4701.64	12658.2	8917.94	9970	8010.99	7642.92	13323.7	10090.8	18374.4	504.407	770.087	897.512
Heptacosylic acid	C27 H54 O2	Full match	Full match	No results	410.413	1.241	2	0		No matches found	16329	18381.1	7995.08	28642.6	8009.4	23917.2	22084.7	29657.8	41496.1	38681.3	49405.3	23206.9	18325.6	18232.7	13845.6	12009.8	16334	7185.77	29425.7	37613.2	39158.1	46177.2	42309.4	50693.9	18479.4	9489.73	2471.16	4415.44	15728.8	9290.13	36460.4	29238.1	31371.2	55729.8	36621.7	26463.9	17386.2	11713.9	25573.9
Heptadecanedioic acid	C17 H32 O4	Full match	Full match	No results	300.231	0.106	6	0		No matches found	906.337	2379.56	1585.12	9217.13	7237.11	11606.1	1801.18	1786.26	2891.24	5257.3	4568.52	5406.29	1704.76	2657.23	2150.45	22510.5	14951	38145.7	913.413	2584.01	4360.95	4652.2	6207.87	6585.63	1383.3	1199.45	540.916	6778.16	9694.55	8025.62	2638.03	3050.93	3694.64	3935.15	4441.45	4315.27	574.098	1079.7	2057.62
Icosanedioic acid	C20 H38 O4	Full match	Full match	No results	342.277	0.51	1	0		No matches found	2783.95	2900.07	3803.49	3711.01	1298.13	2300.74	157516	170344	142044	256599	250447	228562	704.119	2388.52	6315.13	4258.43	5620.72	8616.45	179157	244051	279307	257217	315855	44845.7	2290.65	2433.52	762.186	1703.91	3284.59	2133.69	239485	76520.3	236267	251204	293140	250085	483.541	1220.55	498.084
Icosanedioic acid	C20 H38 O4	Not the top hit	Full match	No results	342.277	0.171	1	0		No matches found	401.177	820.071	505.525	21910.2	19372.9	30559.8	283.322	242.963	599.941	3580.43	546.335	2359.9	773.759	1302.02	760.326	22664.6	59123	84601	724.449	507.427	691.457	2215.17	2020.67	4176.32	325.241	403.391	210.721	8307.87	15076.4	11424.2	1083.26	551.512	372.63	1477.86	572.118	852.413	403.746	538.66	581.337
Icosanedioic acid	C20 H38 O4	Full match	Full match	No results	342.277	0.547	1	0		No matches found	899.931	726.634	626.713	634.431	902.897	1245.57	18586.8	9919.69	65945.5	11886.5	65306.4	72815.8	613.658	730.123	1156.76	593.663	1266.2	985.097	13361	9964.8	7640.26	22879.9	33821.2	16719.4	772.529	372.529	429.716	538.123	784.601	933.767	18258	23625	16018.9	10488	12197.5	73151.8	654.392	718.238	698.155
Icosanedioic acid	C20 H38 O4	Not the top hit	Full match	No results	342.277	0.357	1	0		No matches found	4348.32	4447.29	3031.76	4336.2	3809.43	2172.62	1919.33	2564.31	3296.2	2012.18	1403.06	1181	21950.6	26572.6	15683.3	10707.5	6713.28	6249.25	2867.87	2948.79	5416.59	2950.92	2233.34	8595.75	5372.29	3454.44	1932.14	2967.88	3732.84	1955.15	3854.54	2662.57	2457.07	1198.82	1479.42	2482.03	713.247	941.909	1009.29
Inokosterone	C27 H44 O7	No results	Full match	No results	480.308	0.101	6	1	Insect hormone biosynthesis	No matches found	100535	119780	57312	46873.7	45448.1	168276	10473	2719.19	1375.17	2673.4	3889.25	2498.78	144549	268528	174840	175506	205363	239506	8388.08	9892.87	2908.41	3578.45	3379.94	2722.2	71822.1	79833.4	22298	31501.6	219240	166700	8650.61	3104.39	1370.76	1214.07	845.136	1351.13	232.663	309.76	318.02
Ipurolic Acid	C14 H28 O4	Full match	Full match	No results	260.199	0.088	1	0		No matches found	8607.33	7858.39	4319.76	6554.65	8550.46	7867.56	46739.3	54577.5	45248.3	81131	67823.3	103973	6271.65	7923.59	9690.85	10321.8	8503.47	7727.1	26976.9	31499.5	31309.1	69997.9	66098.8	103251	10042.8	7993.33	4203.09	9569.88	8689.95	9285.64	38352.8	35507.5	34012.2	74137	60904.2	91626.2	2315.14	4663.29	7186.79
KG7967000	C28 H44 O3	Full match	Full match	No results	428.329	0.523	25	1	Steroid biosynthesis	No matches found	28903.3	34925.4	21381.1	13769.8	13767.4	15540.3	25388.9	30142.4	23862	41648.5	38312.9	42622.8	32607.3	56643.4	35701.8	32831.9	56127.7	43801.8	39009.6	27892.9	28342.4	43649	43163.1	44193.8	19883.4	20522	12636.3	12019.4	16699.2	9616.75	39775.1	36337.5	30925.2	42115.5	42268.6	44411.3	633.805	650.348	632.72
LacCer (t26:0(OH))	C38 H73 N O15	No results	No results	Full match	783.499	0.952	0	0		Single match found	3570.4	6515.33	1879.67	1086.73	2224.54	1650.45	3599.49	2916.17	5088.7	1230.97	980.27	1583.43	13583.5	23320.3	14509.4	3422.33	1967.14	1087.3	8398.77	9657.26	7099.94	1586.06	1502.6	1266.22	3166.75	3113.34	1112.41	970.487	1014.04	1861.94	5731.71	4164.16	4582.84	4295.9	5136.45	7320.24	889.415	935.448	964.825
	Name	Formula	Molecular Weight	Reference List Name	Lookup_M+H	DeltaMass [Da]	DeltaMass [ppm]	Compound Match
	LacCer (t26:0(OH))	C38 H73 N O15	783.498	Lipids_NEG	784.505	-0.000711518	-0.90813	Full match
L-alpha-Glycerylphosphorylcholine	C8 H20 N O6 P	Full match	Full match	No results	257.103	0.072	2	0		No matches found	19127.5	23660.3	19475.5	9340.79	12299.2	12575.3	5064.96	3931.42	4688.98	4263.32	3929.22	4638.43	14658	26743.9	20864.6	8218.34	13124	10013.1	6870.51	5522.83	5756.8	3498.05	4606.18	5115.61	15342.9	18765.9	12337.6	7854.88	9241.72	11290.8	7529.2	3578.18	6694.92	3847.99	4544.79	5048.79	560.042	709.149	823.831
laurilsulfate	C12 H26 O4 S	No match	Full match	No results	266.155	0.104	1	0		No matches found	6581.26	3234.94	1790.89	9958.46	12527.1	10141.8	2327	2341.32	2481.99	3820.7	4189.42	4479.06	7179.9	5363.8	4361.57	8072.05	10603.9	13829.7	2756.2	4374.22	2778.63	3929.89	3395.83	4186.87	4616.45	3129.28	1243.95	8252.7	10776.9	12790.9	2478.17	1944.36	1264.22	1510.62	1723.73	1876.38	2532.94	4295.92	4501.69
L-coprine	C8 H14 N2 O4	Not the top hit	Full match	No results	202.096	0.074	2	3	Metabolic pathways;Biosynthesis of antibiotics;Other	No matches found	4446.86	7120.07	5877.36	3461.62	3775.92	4137.39	15440.9	21239.7	22685.5	9529.99	10920.9	10965.8	6588.01	8085.83	7041.92	2883.5	3836.32	3788.17	15753.8	9497.28	15285	7151.7	10210.4	9469.82	3961.3	4117.69	3979.11	2645.37	3041.77	4394.55	22311.1	19845.4	17903.5	18086.8	20511.5	16731.9	889.701	1290.68	1299.22
lergotrile	C17 H18 Cl N3	No results	Full match	No results	299.119	0.073	1	0		No matches found	623.963	1008.24	923.339	485.454	928.756	465.339	222.656	238.244	255.29	224.269	236.966	676.38	905.856	1173.22	1043.72	363.421	699.012	691.185	611.88	226.956	232.677	215.883	289.632	516.643	453.772	544.083	883.551	440.006	604.303	501.863	592.062	410.656	347.129	288.676	201.377	391.68	111.663	137.012	154.817
liothyronine	C15 H12 I3 N O4	No results	Full match	No results	650.793	0.075	2	8	Metabolic pathways;Bile secretion;Other	No matches found	7488.45	3642.4	7316.26	3784.77	1331.86	2452.64	1019.8	1286.89	328.266	1548.87	225.21	1068.51	3483.07	1429.67	6702.1	3000.57	1889.86	5032.21	1619.11	1030.8	253.657	869.825	344.925	706.112	6747.31	5768.03	5492.45	3135.73	3312.54	1943.37	1190.25	319.571	245.33	1777.17	455.706	831.481	150.108	190.073	220.811
Lithocholic acid taurine conjugate	C26 H45 N O5 S	Not the top hit	Full match	No results	483.302	0.102	1	0		No matches found	99411.9	119368	56795.4	130418	196337	174825	8396.66	1611.18	1187.7	1873.91	2132.15	2509.8	144169	271821	172025	168344	199236	194609	5658.63	8585.84	2238.46	2038.89	1899.55	2173.79	69408.4	78830.6	22327.5	105028	218898	179146	6307.23	1836.93	1096.11	667.545	457.569	1318.93	242.025	322.224	330.816
LPA (16:0)	C19 H39 O7 P	No results	Partial match	Full match	410.243	0.234	2	0		Single match found	1933.83	5373.86	1467.81	546.498	822.294	1402.84	512.528	371.871	293.507	334.467	243.216	359.875	722.062	1347.15	850.682	998.228	1683.79	2311.66	508.203	297.674	263.065	375.105	378.781	668.362	816.875	1565.37	722.878	448.724	1331.8	1176	595.753	345.613	258.871	461.926	261.229	978.87	531.59	571.846	799.932
	Name	Formula	Molecular Weight	Reference List Name	Lookup_M+H	DeltaMass [Da]	DeltaMass [ppm]	Compound Match
	LPA (16:0)	C19 H39 O7 P	410.243	Lipids_NEG	411.251	9.7732e-06	0.0238229	Full match
LPA (2:0 (OH))	C5 H11 O8 P	Full match	Partial match	Full match	230.019	0.103	16	18	Metabolic pathways;Biosynthesis of secondary metabolites;Biosynthesis of antibiotics;Purine metabolism;Biosynthesis of amino acids;Other	Single match found	7640.14	6220.02	4095.61	5328.02	7979.16	7282.22	1493.63	925.344	1620.38	1180.85	1154.02	1753.33	6559.45	7789.1	7284.27	5827.88	5510.66	7507.5	3483.09	2191.49	1721.59	1570.44	3497.66	2482.24	10211.4	3472.84	1955.27	5269.45	6804.08	9246.78	3790.59	1498.48	1770.65	1705.69	1136.2	984.545	635.907	846.626	1001.56
	Name	Formula	Molecular Weight	Reference List Name	Lookup_M+H	DeltaMass [Da]	DeltaMass [ppm]	Compound Match
	LPA (2:0 (OH))	C5 H11 O8 P	230.019	Lipids_NEG	231.026	-2.51682e-05	-0.109418	Full match
LPA (2:0)	C5 H11 O7 P	Full match	Partial match	Full match	214.024	0.09	6	11	Metabolic pathways;Biosynthesis of secondary metabolites;Biosynthesis of antibiotics;Biosynthesis of plant secondary metabolites;Biosynthesis of plant hormones;Other	Single match found	14492.1	31624.7	12113.1	17059.2	32755.6	38711.7	5046.78	2716.47	2742.89	2865.73	2141.79	4695.87	17065.5	17108.4	14957.7	12815.6	43027.5	36943	7198.38	8212.75	2713.99	2592.66	3661.73	5268.64	7795.66	6624.64	3702.84	15364.7	29584.1	44832.9	6415.53	3037.85	2595.89	3316.13	2431.88	3650.57	1819.23	2777.45	3237.02
	Name	Formula	Molecular Weight	Reference List Name	Lookup_M+H	DeltaMass [Da]	DeltaMass [ppm]	Compound Match
	LPA (2:0)	C5 H11 O7 P	214.024	Lipids_NEG	215.032	8.10494e-05	0.378693	Full match
LPA (21:3 (OH))	C24 H43 O8 P	Not the top hit	No results	Full match	490.267	0.391	0	0		Single match found	1461.14	1496.37	593.416	441.987	717.793	465.399	2172.87	2362.81	2688.78	386.119	829.727	527.777	1212.73	1494.39	1295.01	435.44	498.135	750.638	2648.57	3419.01	4352.17	472.511	486.344	907.33	506.552	679.102	504.064	318.427	432.103	539.082	4256.83	2611.05	2707.5	517.567	789.123	1304.7	479.228	622.481	993.151
	Name	Formula	Molecular Weight	Reference List Name	Lookup_M+H	DeltaMass [Da]	DeltaMass [ppm]	Compound Match
	LPA (21:3 (OH))	C24 H43 O8 P	490.27	Lipids_NEG	491.277	0.00236783	4.82966	Full match
LPC (13:0)	C21 H44 N O7 P	Not the top hit	Partial match	Full match	453.286	0.37	1	0		Multiple matches found	30879.4	68625.6	24083.9	13044.9	13108.7	13266.6	29794.4	32598.3	47537.2	17188	15562.5	20290.3	18738.2	36252	20692.1	9642.94	26810.3	9639.61	21823.3	23354.6	28722.4	14112.2	12117	16663.9	22346.1	21565	12671.1	18609	30904.5	16280.2	46085.5	41113.8	35164.4	108633	66746.1	213328	2455.72	3387.35	4576.81
	Name	Formula	Molecular Weight	Reference List Name	Lookup_M+H	DeltaMass [Da]	DeltaMass [ppm]	Compound Match
	LPE (16:0)	C21 H44 N O7 P	453.286	Lipids_NEG	454.293	-0.000218467	-0.481962	Full match
	LPC (13:0)	C21 H44 N O7 P	453.286	Lipids_NEG	454.293	-0.000218467	-0.481962	Full match
LPC (13:1)	C21 H42 N O7 P	Not the top hit	Partial match	Full match	451.27	0.232	1	0		Multiple matches found	52463.2	138449	37443.4	14563.9	20079.2	16803.6	86753.4	104852	212140	43813.6	42227.6	49741.3	16132.1	34506.5	22069	12567.7	66748.4	8237.03	90791.3	93794.3	117374	63341	51989	79360.7	33833.1	29532.2	19311.6	19272.9	33561.4	12595.9	164890	170608	138476	249137	150087	419647	1292.97	1647.43	1899.15
	Name	Formula	Molecular Weight	Reference List Name	Lookup_M+H	DeltaMass [Da]	DeltaMass [ppm]	Compound Match
	LPC (13:1)	C21 H42 N O7 P	451.27	Lipids_NEG	452.277	-0.000321235	-0.711846	Full match
	LPE (16:1)	C21 H42 N O7 P	451.27	Lipids_NEG	452.277	-0.000321235	-0.711846	Full match
LPC (14:1)	C22 H44 N O7 P	Not the top hit	No results	Full match	465.286	0.239	0	0		Multiple matches found	346.752	1470.11	762.322	387.971	618.537	771.964	1407.31	1656.43	3354.95	435.775	429.37	437.446	438.833	611.968	395.773	606.358	1140.75	1469.08	921.546	1182.44	1861.62	894.589	816.449	1099.2	250.821	321.295	204.585	325.891	615.65	594.723	2844.81	2960.91	2687.09	3080.28	2059.2	4553.87	383.552	403.896	386.358
	Name	Formula	Molecular Weight	Reference List Name	Lookup_M+H	DeltaMass [Da]	DeltaMass [ppm]	Compound Match
	LPC (14:1)	C22 H44 N O7 P	465.286	Lipids_NEG	466.293	-0.00025066	-0.538724	Full match
	LPE (17:1)	C22 H44 N O7 P	465.286	Lipids_NEG	466.293	-0.00025066	-0.538724	Full match
LPC (15:0)	C23 H48 N O7 P	Not the top hit	Partial match	Full match	481.317	0.36	1	1	Other	Multiple matches found	17649.7	36821.4	12979	7901.3	8224.22	7974.12	7935.07	8582.75	12633.2	3837.01	5090.84	5612.22	10497.8	20476.7	12566.2	7368.68	10755.4	5695.16	4137.36	7996.01	9066.04	3140.92	2228.94	3478.28	11846.5	11646	7238.9	10218.5	14291.8	8392.43	14145.7	11481.6	6567.27	20407.2	16595.6	42371.5	614.36	862.197	896.52
	Name	Formula	Molecular Weight	Reference List Name	Lookup_M+H	DeltaMass [Da]	DeltaMass [ppm]	Compound Match
	LPE (18:0)	C23 H48 N O7 P	481.317	Lipids_NEG	482.324	-0.000627081	-1.30285	Full match
	LPC (15:0)	C23 H48 N O7 P	481.317	Lipids_NEG	482.324	-0.000627081	-1.30285	Full match
LPC (15:1)	C23 H46 N O7 P	Full match	Partial match	Full match	479.301	0.226	2	0		Multiple matches found	50276.7	113505	40591.3	14016.2	16024.7	15622.2	45219.7	44185.7	64295.9	13971.1	14785.9	18621.6	17716.5	34248.1	23266.1	12857.3	43497.6	7470.57	29424.7	30730.7	36231.9	24605	20471.3	31022.1	34860.5	32645.2	21684.8	17987.1	31492	14817.1	75543.6	67610.9	58108.8	96513.1	56558.1	158411	1302.41	1721.13	2077.54
	Name	Formula	Molecular Weight	Reference List Name	Lookup_M+H	DeltaMass [Da]	DeltaMass [ppm]	Compound Match
	LPC (15:1)	C23 H46 N O7 P	479.301	Lipids_NEG	480.308	-0.000162947	-0.339968	Full match
	LPE (18:1)	C23 H46 N O7 P	479.301	Lipids_NEG	480.308	-0.000162947	-0.339968	Full match
LPC (15:1)	C23 H46 N O7 P	Not the top hit	Partial match	Full match	479.301	0.368	2	0		Multiple matches found	25043.3	73771.8	24240.8	8910.19	12509.3	9386.77	89616.3	93929.6	125637	18189.8	21005.3	25684	7712.49	14637.6	10768.1	8892.12	32105.4	7215.96	39625.5	40507.6	64119.6	38973.3	32471.5	46857.4	16077.5	15826.8	12648.1	11862.8	18456.8	9396.31	213567	196081	119857	113179	71730.7	216585	659.679	925.799	979.33
	Name	Formula	Molecular Weight	Reference List Name	Lookup_M+H	DeltaMass [Da]	DeltaMass [ppm]	Compound Match
	LPC (15:1)	C23 H46 N O7 P	479.301	Lipids_NEG	480.308	-0.000228735	-0.477225	Full match
	LPE (18:1)	C23 H46 N O7 P	479.301	Lipids_NEG	480.308	-0.000228735	-0.477225	Full match
LPC (15:1)	C23 H46 N O7 P	Full match	Partial match	Full match	479.302	0.405	2	0		Multiple matches found	655.713	13926.2	2443.65	1571.76	1003.05	553.857	58473.3	59336	93837.8	23739.5	25388.1	30086	661.232	3134.95	2063.57	1447.42	6385.06	745.751	33416.4	38111	57216.5	64534.6	42437	58800.6	2743.05	300.959	399.481	1768.14	1702.77	1261.63	160000	138467	123935	102737	69592.4	169509	538.277	740.796	766.03
	Name	Formula	Molecular Weight	Reference List Name	Lookup_M+H	DeltaMass [Da]	DeltaMass [ppm]	Compound Match
	LPC (15:1)	C23 H46 N O7 P	479.301	Lipids_NEG	480.308	-0.000332954	-0.694665	Full match
	LPE (18:1)	C23 H46 N O7 P	479.301	Lipids_NEG	480.308	-0.000332954	-0.694665	Full match
LPC (16:1)	C24 H48 N O7 P	Not the top hit	Partial match	Full match	493.317	0.379	2	0		Multiple matches found	379.209	591.934	581.304	403.324	810.545	831.872	1694.05	1713.71	2819.44	432.267	406.611	460.139	590.308	899.502	530.28	429.661	1936.05	710.491	548.945	871.757	1147.29	1057.82	495.377	628.636	320.67	259.895	275.446	375.842	756.808	941.163	4285.88	3718.18	2899.12	2570.68	1179.76	2718.59	571.102	822.869	880.691
	Name	Formula	Molecular Weight	Reference List Name	Lookup_M+H	DeltaMass [Da]	DeltaMass [ppm]	Compound Match
	LPC (16:1)	C24 H48 N O7 P	493.317	Lipids_NEG	494.324	-0.000594806	-1.20573	Full match
	LPE (19:1)	C24 H48 N O7 P	493.317	Lipids_NEG	494.324	-0.000594806	-1.20573	Full match
LPC (17:0)	C25 H52 N O7 P	Full match	No results	Full match	509.348	0.568	0	0		Multiple matches found	5346.61	7283.48	2901.08	2377.57	1367.66	1768.62	2312.27	2978.47	3066.62	3877.83	3478.85	4096.14	1683.91	4584.05	2674.8	4022.32	3696.83	2936.78	4037.95	4171.04	7674.19	4897.31	4860.23	6237.9	3147.8	3130.16	1527.56	2056.08	3455.86	810.9	6044.58	3327.93	3724.18	4174.06	6875.89	5368.06	684.229	704.783	682.772
	Name	Formula	Molecular Weight	Reference List Name	Lookup_M+H	DeltaMass [Da]	DeltaMass [ppm]	Compound Match
	LPC (17:0)	C25 H52 N O7 P	509.348	Lipids_NEG	510.355	6.88734e-05	0.135219	Full match
	LPE (20:0)	C25 H52 N O7 P	509.348	Lipids_NEG	510.355	6.88734e-05	0.135219	Full match
LPC (17:1)	C25 H50 N O7 P	Not the top hit	No match	Full match	507.333	0.357	2	0		Multiple matches found	12807.9	51090.3	11169.8	5298.33	8508.81	5643.96	48458.1	42811.9	46556.1	11008.9	13437.9	15066.8	1836.81	5689.46	3745.04	6672.98	25422.9	4386.43	22782.4	22680.6	26655.1	20782.9	17653.3	22854.6	10297.7	8010.39	6851.87	9758.65	15039.8	6107.66	86801.7	56546.5	38091.1	78513.2	45773.3	106704	669.602	884.272	947.529
	Name	Formula	Molecular Weight	Reference List Name	Lookup_M+H	DeltaMass [Da]	DeltaMass [ppm]	Compound Match
	LPC (17:1)	C25 H50 N O7 P	507.332	Lipids_NEG	508.34	-5.49952e-05	-0.108401	Full match
	LPE (20:1)	C25 H50 N O7 P	507.332	Lipids_NEG	508.34	-5.49952e-05	-0.108401	Full match
LPC (17:1)	C25 H50 N O7 P	Full match	No match	Full match	507.333	0.394	1	0		Multiple matches found	6760.06	18434	6065.52	2413.1	3103.58	3715.28	49121.4	50684.7	75028.2	16422.8	19727.7	21442	1504.88	4681.18	2743.62	4744.36	12424.8	3948.56	25425.5	22977.9	53270.7	31110.2	25528.4	36017.5	5081.74	5573.7	3265.94	3895.53	7064.39	3648.91	118453	106378	94735.3	104820	49219.1	167535	571.461	786.465	813.254
	Name	Formula	Molecular Weight	Reference List Name	Lookup_M+H	DeltaMass [Da]	DeltaMass [ppm]	Compound Match
	LPC (17:1)	C25 H50 N O7 P	507.332	Lipids_NEG	508.34	-0.000265276	-0.522883	Full match
	LPE (20:1)	C25 H50 N O7 P	507.332	Lipids_NEG	508.34	-0.000265276	-0.522883	Full match
LPC (25:2 (OH))	C33 H64 N O8 P	Full match	Partial match	Full match	633.437	0.874	1	0		Multiple matches found	2431.1	7067.45	1504.1	1014.21	1298.79	825.479	2788.31	2039.87	3488.89	918.201	1134.06	900.967	2941.33	4614.24	3190.09	786.309	1733.77	1050.34	1543.31	2592.6	1690.96	1679.17	2141.41	1965.07	786.736	860.382	823.643	1023.79	1095.55	869.772	2003.16	1195.87	1892.89	1655.28	1385.06	4356.94	798.262	829.752	833.407
	Name	Formula	Molecular Weight	Reference List Name	Lookup_M+H	DeltaMass [Da]	DeltaMass [ppm]	Compound Match
	PC (25:1)	C33 H64 N O8 P	633.437	Lipids_NEG	634.444	1.93826e-05	0.0305992	Full match
	PE (28:1)	C33 H64 N O8 P	633.437	Lipids_NEG	634.444	1.93826e-05	0.0305992	Full match
	LPC (25:2 (OH))	C33 H64 N O8 P	633.437	Lipids_NEG	634.444	1.93826e-05	0.0305992	Full match
LPE (7:4 (OH))	C12 H18 N O8 P	Unused	No match	Full match	335.078	0.07	1	3	Metabolic pathways;Other	Single match found	16567.4	14323.3	15454	5870.79	8756.94	11229.1	4148.08	464.959	437.988	437.684	348.614	691.924	19036.1	22248.3	7040.87	13764.3	15732.1	3948.41	6760.06	6005.04	674.125	356.006	565.247	1008.28	8577.59	14202.1	14526.7	7656.81	6286.78	7498.82	6019.92	495.756	614.054	532.312	393.008	458.47	217.923	306.886	473.104
	Name	Formula	Molecular Weight	Reference List Name	Lookup_M+H	DeltaMass [Da]	DeltaMass [ppm]	Compound Match
	LPE (7:4 (OH))	C12 H18 N O8 P	335.077	Lipids_NEG	336.084	-0.000677202	-2.02104	Full match
LPE (8:6)	C13 H16 N O7 P	No match	No results	Full match	329.066	0.074	0	0		Single match found	6812.26	13686.1	5235.53	1541.28	2387.79	2641.48	13293.9	11661.8	23695.6	13855	10912.8	9454.14	2890.98	3549.61	4193.01	4221.63	8860.04	1737.75	10994.7	7367.59	12245	5044.48	9391.55	4919.99	4290.21	5554.44	7065.08	1715.33	1925.18	2212.79	16982.5	2181.36	17155.2	24793.6	12540.3	14180.2	494.983	731.71	799.055
	Name	Formula	Molecular Weight	Reference List Name	Lookup_M+H	DeltaMass [Da]	DeltaMass [ppm]	Compound Match
	LPE (8:6)	C13 H16 N O7 P	329.066	Lipids_NEG	330.074	0.00058833	1.78787	Full match
LPG (12:3)	C18 H31 O9 P	Not the top hit	No match	Full match	422.172	0.072	1	0		Single match found	1029.17	2369.72	1966.75	962.198	1298.47	1430.09	1740.56	3637.15	6250.38	1167.25	1581.24	1681.73	2227.31	2745.82	2399.29	854.124	1149.75	1312.13	2358.63	2596.71	3423.68	839.535	1431.37	1558.92	904.056	1073.85	701.954	850.914	1025.86	1473.99	6101.9	7551.76	7410.03	5762.76	4987.05	6460.16	311.318	394.205	457.954
	Name	Formula	Molecular Weight	Reference List Name	Lookup_M+H	DeltaMass [Da]	DeltaMass [ppm]	Compound Match
	LPG (12:3)	C18 H31 O9 P	422.171	Lipids_NEG	423.178	-0.00191233	-4.52976	Full match
LPG (13:6)	C19 H27 O9 P	No results	No match	Full match	430.141	0.163	1	0		Single match found	2000.65	902.327	897.581	894.068	877.901	2976.62	2156.2	1462.78	6432.66	2126.47	859.858	1075.53	1249.81	2108.93	1828.15	1417.96	1572.48	1821.51	3385.73	2510.23	8360.23	2404	758.186	886.017	1430.27	1294.78	554.152	410.906	805.441	3163.34	5269.01	3903.29	2201.96	980.162	1246.27	521.639	444.243	626.446	639.648
	Name	Formula	Molecular Weight	Reference List Name	Lookup_M+H	DeltaMass [Da]	DeltaMass [ppm]	Compound Match
	LPG (13:6)	C19 H27 O9 P	430.139	Lipids_NEG	431.147	-0.00135071	-3.14016	Full match
LPG (15:6)	C21 H31 O9 P	No match	No results	Full match	458.172	0.277	0	0		Single match found	3113.73	2098.81	2207.27	840.888	3966.19	3139.43	1382.49	656.655	2132.62	2619.24	1525.08	1424.12	2715.34	5190.34	2111.04	628.627	3946.98	4155.61	2325.9	3101.47	2753.26	2940.34	1552.24	1060.47	1625.35	2239.44	692.07	390.05	3255.97	4284.05	3106.8	1790.11	2724.09	1028.32	859.174	933.359	766.404	1477.14	1005.16
	Name	Formula	Molecular Weight	Reference List Name	Lookup_M+H	DeltaMass [Da]	DeltaMass [ppm]	Compound Match
	LPG (15:6)	C21 H31 O9 P	458.171	Lipids_NEG	459.178	-0.00188612	-4.11663	Full match
LPG (2:0)	C8 H17 O9 P	Not the top hit	No results	Full match	288.06	0.068	0	0		Single match found	94105.4	101325	134357	80445.7	68516.4	90974.1	39820.8	23044.6	23213	41030.4	27430.3	43519	82580.8	81743.6	100423	77467.8	137361	79737.2	43207.5	38464.8	15484.1	27309.7	29639.3	36747.8	73691	80272.3	78226.6	42462.4	69949.4	67896.2	31287.9	23780.7	18871.8	39067.5	29569.8	40829.7	571.461	701.186	792.311
	Name	Formula	Molecular Weight	Reference List Name	Lookup_M+H	DeltaMass [Da]	DeltaMass [ppm]	Compound Match
	LPG (2:0)	C8 H17 O9 P	288.061	Lipids_NEG	289.068	0.000764476	2.65387	Full match
LPG (21:2)	C27 H51 O9 P	Invalid mass	No results	Full match	550.33	0.167	0	0		Single match found	442.847	905.252	558.034	5472.5	3041.56	3284.72	312.75	274.671	441.568	362.36	225.019	357.514	854.129	1437.26	839.301	9110.31	15558.4	9060.54	799.698	552.224	557.64	289.917	315.108	559.373	359.024	445.291	186.962	635.734	2001.97	1008.98	1195.78	454.142	448.661	264.993	224.181	302.95	445.683	594.611	641.721
	Name	Formula	Molecular Weight	Reference List Name	Lookup_M+H	DeltaMass [Da]	DeltaMass [ppm]	Compound Match
	LPG (21:2)	C27 H51 O9 P	550.327	Lipids_NEG	551.334	-0.002457	-4.46462	Full match
LPG (9:1)	C15 H29 O9 P	Not the top hit	No results	Full match	384.153	0.075	0	0		Single match found	25194.1	31211.6	22643	13464.9	12288.9	13731.5	1083.08	518.358	523.399	505.269	408.697	789.441	31710.2	32454.6	25495.9	12436.1	9066.31	15975.4	1672.17	792.959	491.614	474.89	698.733	1005.36	26721.5	30881.6	12022.6	12518.6	10149.3	12480.8	1224.21	579.683	461.3	549.678	454.469	576.287	347.145	501.673	560.4
	Name	Formula	Molecular Weight	Reference List Name	Lookup_M+H	DeltaMass [Da]	DeltaMass [ppm]	Compound Match
	LPG (9:1)	C15 H29 O9 P	384.155	Lipids_NEG	385.162	0.0018856	4.90843	Full match
LPI (14:0)	C23 H45 O12 P	Not the top hit	No results	Full match	544.265	0.139	0	0		Multiple matches found	10969.2	23994.4	7068.84	3205.37	3106.68	3878.24	668.645	303.65	663.322	279.718	167.443	325.177	2305.72	5787.86	5111.91	3305.95	8218.82	3072.81	850.323	786.306	540.382	209.062	269.538	377.166	7173.13	8173.25	3297.36	2720.86	5208.62	2932.85	1104.66	365.933	380.443	487.64	375.027	779.366	339.492	480.854	511.661
	Name	Formula	Molecular Weight	Reference List Name	Lookup_M+H	DeltaMass [Da]	DeltaMass [ppm]	Compound Match
	LPI (P-14:0 (OH))	C23 H45 O12 P	544.265	Lipids_NEG	545.272	-8.12088e-05	-0.149208	Full match
	LPI (O-14:1 (OH))	C23 H45 O12 P	544.265	Lipids_NEG	545.272	-8.12088e-05	-0.149208	Full match
	LPI (14:0)	C23 H45 O12 P	544.265	Lipids_NEG	545.272	-8.12088e-05	-0.149208	Full match
LPI (15:0)	C24 H47 O12 P	No match	No results	Full match	558.28	0.175	0	0		Multiple matches found	4746.65	10219.1	2655.34	1971.79	1721.53	1939.95	675.405	445.527	834.486	306.986	589.546	360.747	723.606	1759.17	829.258	1708.69	3262	1351.03	665.955	813.529	761.679	759.592	696.368	720.486	3598.06	3801.88	1432.11	2393.79	4573.04	2481.52	1779.68	922.787	862.214	890.18	836.062	968.542	359.166	853.405	919.715
	Name	Formula	Molecular Weight	Reference List Name	Lookup_M+H	DeltaMass [Da]	DeltaMass [ppm]	Compound Match
	LPI (P-15:0 (OH))	C24 H47 O12 P	558.281	Lipids_NEG	559.288	0.000242787	0.434884	Full match
	LPI (O-15:1 (OH))	C24 H47 O12 P	558.281	Lipids_NEG	559.288	0.000242787	0.434884	Full match
	LPI (15:0)	C24 H47 O12 P	558.281	Lipids_NEG	559.288	0.000242787	0.434884	Full match
LPI (16:0)	C25 H49 O12 P	Full match	No results	Full match	572.296	0.23	0	0		Multiple matches found	368095	740119	280016	190583	208486	217167	48222	8703.01	33766.4	13306.6	14632.4	19108.3	125511	236264	135460	187118	336263	197152	56015.3	50213.9	29044.3	13384.6	12544	19166.4	250299	266511	123789	175154	312641	207884	55078	29277.8	24743.3	31023.7	26269.2	53493.9	1076.8	1241.59	1354.53
	Name	Formula	Molecular Weight	Reference List Name	Lookup_M+H	DeltaMass [Da]	DeltaMass [ppm]	Compound Match
	LPI (16:0)	C25 H49 O12 P	572.296	Lipids_NEG	573.303	4.25905e-05	0.0744204	Full match
	LPI (P-16:0 (OH))	C25 H49 O12 P	572.296	Lipids_NEG	573.303	4.25905e-05	0.0744204	Full match
	LPI (O-16:1 (OH))	C25 H49 O12 P	572.296	Lipids_NEG	573.303	4.25905e-05	0.0744204	Full match
LPI (16:1)	C25 H47 O12 P	Full match	No results	Full match	570.28	0.151	0	0		Multiple matches found	30071.7	80247.8	24060.8	8241.77	9349.23	10236.8	7432.49	8829.59	7661.92	2671.52	3052.83	2654.55	6446.91	18181.9	10779.4	7662.74	17816	5772.46	6428.17	4350.14	3537.33	2812.37	2856.32	3756.01	19659.9	20508.1	10049.1	7972.48	15473.8	8345.34	11959.2	9449.49	6493.72	12020.4	8289.54	23202.2	315.945	441.403	396.914
	Name	Formula	Molecular Weight	Reference List Name	Lookup_M+H	DeltaMass [Da]	DeltaMass [ppm]	Compound Match
	LPI (P-16:1 (OH))	C25 H47 O12 P	570.281	Lipids_NEG	571.288	0.000223963	0.392725	Full match
	LPI (O-16:2 (OH))	C25 H47 O12 P	570.281	Lipids_NEG	571.288	0.000223963	0.392725	Full match
	LPI (16:1)	C25 H47 O12 P	570.281	Lipids_NEG	571.288	0.000223963	0.392725	Full match
LPI (18:0)	C27 H53 O12 P	Full match	No match	Full match	600.327	0.406	1	1	Other	Multiple matches found	100992	150983	82073.7	68066.9	63521.2	64128.2	14585.5	1853.99	6263.13	3734.74	4134.67	4652.04	67516.9	119952	71284.5	113901	91050.7	86919.7	18962.1	16497.5	7397.9	3942.16	3552.57	4323.35	74500.2	76081.2	37310.5	67272.5	89677	60627.5	12324.1	5741.21	5062.42	6639.62	6657.82	9692.79	504.62	661.125	718.132
	Name	Formula	Molecular Weight	Reference List Name	Lookup_M+H	DeltaMass [Da]	DeltaMass [ppm]	Compound Match
	LPI (18:0)	C27 H53 O12 P	600.327	Lipids_NEG	601.335	6.68269e-05	0.111317	Full match
	LPI (P-18:0 (OH))	C27 H53 O12 P	600.327	Lipids_NEG	601.335	6.68269e-05	0.111317	Full match
	LPI (O-18:1 (OH))	C27 H53 O12 P	600.327	Lipids_NEG	601.335	6.68269e-05	0.111317	Full match
LPI (18:1)	C27 H51 O12 P	Not the top hit	No results	Full match	598.312	0.228	0	0		Multiple matches found	20036.5	63106.3	17262.6	8310.7	9744.13	7747.57	28515.6	25579.1	48214.6	18964.3	16866.7	20559.9	4878.74	12627.7	7591.66	7023.62	36974.6	4267.1	17595	19249.6	23494.5	27201.3	28684.6	37663.3	13697.7	14438.6	7418.57	8569.69	19609.3	9748.06	58572.7	53737.2	36968.8	87299.4	48212.3	163816	909.656	1296.19	1300.15
	Name	Formula	Molecular Weight	Reference List Name	Lookup_M+H	DeltaMass [Da]	DeltaMass [ppm]	Compound Match
	LPI (18:1)	C27 H51 O12 P	598.312	Lipids_NEG	599.319	0.000120584	0.201541	Full match
	LPI (O-18:2 (OH))	C27 H51 O12 P	598.312	Lipids_NEG	599.319	0.000120584	0.201541	Full match
	LPI (P-18:1 (OH))	C27 H51 O12 P	598.312	Lipids_NEG	599.319	0.000120584	0.201541	Full match
LPI (26:1 (OH))	C35 H67 O13 P	Not the top hit	No results	Full match	726.432	0.734	0	0		Multiple matches found	29892.1	67929.7	21732.8	5603.79	3813.09	5691.19	9143.58	7637.25	14562.3	4853.27	4792.41	4661.56	74100.6	126848	88377.9	9160.42	19697.5	11736.8	22284.4	23366.4	30465	8166.43	5560.54	6508.01	17170.8	17532.6	11492.1	4370.57	11073.3	3896.9	13736.4	11176.1	11215.8	5991.58	11632.1	15118.5	885.102	887.042	890.088
	Name	Formula	Molecular Weight	Reference List Name	Lookup_M+H	DeltaMass [Da]	DeltaMass [ppm]	Compound Match
	PI (26:0)	C35 H67 O13 P	726.432	Lipids_NEG	727.439	-0.000516563	-0.711096	Full match
	LPI (26:1 (OH))	C35 H67 O13 P	726.432	Lipids_NEG	727.439	-0.000516563	-0.711096	Full match
LPI (O-2:0 (OH))	C11 H23 O12 P	No match	No results	Full match	378.093	0.069	0	0		Single match found	76141.8	114971	83103.3	16898	16552.4	19833.1	41371.7	76667.2	53158.5	55495.2	51131.9	61160.5	80715	135221	104252	12062.6	11669.9	12084.9	42273.1	40223.9	20776.8	38430.6	46601.8	43314.2	85670	70167.2	55006.9	20752	18307.7	17620.7	58196.7	55848.2	29556.6	51787.3	43822.3	66010.7	1018.5	2534.04	2915.09
	Name	Formula	Molecular Weight	Reference List Name	Lookup_M+H	DeltaMass [Da]	DeltaMass [ppm]	Compound Match
	LPI (O-2:0 (OH))	C11 H23 O12 P	378.093	Lipids_NEG	379.1	0.000100578	0.266014	Full match
LPI (O-21:2)	C30 H57 O11 P	No match	No results	Full match	624.366	1.143	0	0		Multiple matches found	41089.5	7485.03	10171	3127.74	1937.43	10267.4	13326.4	16874	11144.9	2275.74	1832.67	1940.1	2200.89	2661.3	2723.94	1903.58	2265.86	2982.33	26707.3	23494.2	17134.6	3541.34	2893.47	2193.37	35983.8	29399.3	14890.6	8076.8	5909.46	5396.08	16583.6	4102.82	6956.03	2137.21	3613.82	2964.79	7521.02	7545.2	6613.09
	Name	Formula	Molecular Weight	Reference List Name	Lookup_M+H	DeltaMass [Da]	DeltaMass [ppm]	Compound Match
	LPI (O-21:2)	C30 H57 O11 P	624.364	Lipids_NEG	625.371	-0.00192819	-3.08825	Full match
	LPI (P-21:1)	C30 H57 O11 P	624.364	Lipids_NEG	625.371	-0.00192819	-3.08825	Full match
LPI (O-23:0 (OH))	C32 H65 O12 P	Not the top hit	No results	Full match	672.424	0.546	0	0		Single match found	354.923	503.877	484.492	2281.45	1981.42	1489.4	5140.58	5905.41	4421.05	7081.55	7006.27	8167.99	474.4	423.696	779.455	2958.29	3174.24	3657.72	6556.11	5077.1	5906.45	9092.09	8824.92	10917.3	344.869	287.99	306.107	3451.51	4114.05	3244.77	7635	5691.24	5722.72	8107.94	7357.15	8710.12	495.337	531.024	518.559
	Name	Formula	Molecular Weight	Reference List Name	Lookup_M+H	DeltaMass [Da]	DeltaMass [ppm]	Compound Match
	LPI (O-23:0 (OH))	C32 H65 O12 P	672.421	Lipids_NEG	673.429	-0.0028958	-4.30653	Full match
LPI (O-23:0 (OH))	C32 H65 O12 P	No match	No results	Full match	672.424	0.457	0	0		Single match found	268.645	285.703	317.492	2677.19	2050.09	2116.59	218.832	243.689	200.743	906.674	865.293	929.927	353.587	284.135	332.548	4401.85	3529.37	4278.21	319.48	218.219	205.863	1370.87	1258.15	1290.6	243.107	201.932	231.823	1524.46	2409.1	1501.92	314.562	237.427	279.105	789.13	648.852	777.347	341.003	386.042	390.22
	Name	Formula	Molecular Weight	Reference List Name	Lookup_M+H	DeltaMass [Da]	DeltaMass [ppm]	Compound Match
	LPI (O-23:0 (OH))	C32 H65 O12 P	672.421	Lipids_NEG	673.429	-0.00270984	-4.02998	Full match
LPI (O-23:0)	C32 H65 O11 P	No match	No match	Full match	656.429	0.528	1	0		Single match found	2496.68	3781.24	2758.17	124356	113598	120880	32769.1	41098.4	33709.1	208836	264987	353022	3491.42	8418.42	8449.33	222561	241614	280558	53369.6	38577.4	40038.4	368461	347048	402563	1990.53	2062.09	1096.9	95359.8	126355	93908.1	55235.9	50619.7	42813.6	242949	259883	287765	848.587	918.726	873.989
	Name	Formula	Molecular Weight	Reference List Name	Lookup_M+H	DeltaMass [Da]	DeltaMass [ppm]	Compound Match
	LPI (O-23:0)	C32 H65 O11 P	656.426	Lipids_NEG	657.434	-0.00259026	-3.946	Full match
LPI (O-23:1)	C32 H63 O11 P	No match	No results	Full match	654.413	0.525	0	0		Multiple matches found	631.199	1444.93	1469.55	15645.2	13181	13325.8	19061	22629.7	17914.7	31268.1	75202.5	43974.1	713.264	1603.24	3450.37	19577.9	21284	18497.9	28363.2	20940.9	21278.4	32770	46659.3	45254.9	755.749	797.009	623.79	13262.1	17952.7	13054.7	29749.5	27280.8	23217.4	31360.6	31733.7	67977	475.836	488.257	475.022
	Name	Formula	Molecular Weight	Reference List Name	Lookup_M+H	DeltaMass [Da]	DeltaMass [ppm]	Compound Match
	LPI (P-23:0)	C32 H63 O11 P	654.411	Lipids_NEG	655.418	-0.00232205	-3.54831	Full match
	LPI (O-23:1)	C32 H63 O11 P	654.411	Lipids_NEG	655.418	-0.00232205	-3.54831	Full match
LPI (O-24:2)	C33 H63 O11 P	No match	No results	Full match	666.411	0.895	0	0		Multiple matches found	1142.59	1309.25	1289.55	1311.74	1238.89	2019.96	1266.24	1516.84	1125.53	3547.93	1241.64	1305.02	1246.67	1231.17	1342.62	1193.82	1187.76	1224.71	2281.76	1157.94	1141.01	1480.99	2297.7	1701.68	1281.06	1139.01	1229.4	1121.9	2864.76	2177.05	1539.85	1335.92	1328.54	2307.43	1434.22	1335.49	1173.41	1185.62	1374.81
	Name	Formula	Molecular Weight	Reference List Name	Lookup_M+H	DeltaMass [Da]	DeltaMass [ppm]	Compound Match
	LPI (O-24:2)	C33 H63 O11 P	666.411	Lipids_NEG	667.418	0.000202048	0.303188	Full match
	LPI (P-24:1)	C33 H63 O11 P	666.411	Lipids_NEG	667.418	0.000202048	0.303188	Full match
LPS (16:0)	C22 H44 N O9 P	No match	Partial match	Full match	497.276	0.234	1	0		Single match found	13968.6	26971.6	10931.9	5685.72	7654.77	7208.42	2212.09	1471.01	3287.43	813.721	1020.39	1583.61	4456.2	10370.5	5730.51	4253.45	8166.1	3216.8	2279.45	2992.86	2120.87	994.014	951.64	2043.75	7434.95	10142	4577.24	5760.28	8902.45	4953.11	2925.58	2861.06	1861.87	4558.24	3482.55	8540.61	574.006	617.475	863.761
	Name	Formula	Molecular Weight	Reference List Name	Lookup_M+H	DeltaMass [Da]	DeltaMass [ppm]	Compound Match
	LPS (16:0)	C22 H44 N O9 P	497.275	Lipids_NEG	498.283	-0.000182256	-0.366508	Full match
LPS (16:1)	C22 H42 N O9 P	No match	No results	Full match	495.26	0.155	0	0		Single match found	1603.59	3828.48	1051.38	645.593	866.154	1178.65	1855.53	2268.46	3008.77	271.089	228.605	316.576	737.849	1164.75	709.844	839.808	1412.09	1573.43	712.956	1216.6	1331.48	714.142	854.16	626.76	778.863	929.061	587.695	476.519	743.188	901.609	3298.73	2870.66	2341.8	2172.16	1083.02	3506.63	381.047	486.982	507.226
	Name	Formula	Molecular Weight	Reference List Name	Lookup_M+H	DeltaMass [Da]	DeltaMass [ppm]	Compound Match
	LPS (16:1)	C22 H42 N O9 P	495.26	Lipids_NEG	496.267	-0.000388192	-0.783815	Full match
LPS (18:1)	C24 H46 N O9 P	Full match	Partial match	Full match	523.291	0.229	2	0		Single match found	2669.32	9173.79	1748.12	891.947	1199.53	1627.8	8798.82	9791.11	19511.4	4241.89	4869.8	6388.67	1069.63	1310.2	915.979	1422.38	2758.82	3600.84	4346.04	6559.1	10204.1	9216.5	8800.62	13345.2	1291.43	1852.33	814.042	578.955	1289.34	1349.44	17239.8	19913.5	11364.4	16710.2	12272.9	26956.5	867.491	1025.65	1398.65
	Name	Formula	Molecular Weight	Reference List Name	Lookup_M+H	DeltaMass [Da]	DeltaMass [ppm]	Compound Match
	LPS (18:1)	C24 H46 N O9 P	523.291	Lipids_NEG	524.298	-0.000255716	-0.488669	Full match
LPS (19:3)	C25 H44 N O9 P	Full match	No results	Full match	533.273	0.233	0	0		Single match found	839.721	3085.41	1540.27	1222.53	1785.5	2332.21	3564.51	4873.13	7906.65	2078.59	1935.04	2512.49	1395.1	2013.13	1068.28	1928.68	3688.33	4917.12	3098.28	3577.37	5014.97	2927.86	2869.93	4126.63	634.791	715.59	636.734	866.979	1992.71	2074.79	6678.82	6361.01	5249.12	10805.6	6535.39	19360.1	1153.61	1615.24	1545.55
	Name	Formula	Molecular Weight	Reference List Name	Lookup_M+H	DeltaMass [Da]	DeltaMass [ppm]	Compound Match
	LPS (19:3)	C25 H44 N O9 P	533.275	Lipids_NEG	534.283	0.00232126	4.35283	Full match
LPS (20:0)	C26 H52 N O9 P	Not the top hit	No results	Full match	553.338	0.204	0	0		Single match found	11367.6	39018.1	12032.6	14193.8	4991.56	16219.5	12521.5	12046.1	9678.88	2601.05	3910.43	2562.83	2343.42	32630.1	4475.08	2716.68	11034.3	2527.4	4568.5	4585.5	3867.54	510.427	1578.78	968.856	6366.16	6024.84	5132.21	5769.95	8719.85	3045.5	12543.9	8256.13	775.212	12146.3	13782.1	18314.5	871.773	1496.09	1600.98
	Name	Formula	Molecular Weight	Reference List Name	Lookup_M+H	DeltaMass [Da]	DeltaMass [ppm]	Compound Match
	LPS (20:0)	C26 H52 N O9 P	553.338	Lipids_NEG	554.345	-5.76817e-05	-0.104243	Full match
LPS (20:0)	C26 H52 N O9 P	Not the top hit	No results	Full match	553.338	0.226	0	0		Single match found	54238.3	120261	43515.7	15010.7	15158.9	17944.3	41199.5	42093.4	61250.3	14959	14598.9	17067.1	15637.5	34386.5	21299.9	13811	46786.6	13985.2	29491.7	32544.5	36668.2	25409	21828.5	26286.8	35441.7	34929.3	22080.9	19463.7	34192.1	17994.5	80568.1	66727.7	56202.5	101155	59057.9	169722	2062.6	3084.15	2981.16
	Name	Formula	Molecular Weight	Reference List Name	Lookup_M+H	DeltaMass [Da]	DeltaMass [ppm]	Compound Match
	LPS (20:0)	C26 H52 N O9 P	553.338	Lipids_NEG	554.345	-0.000186136	-0.336388	Full match
LPS (21:3)	C27 H48 N O9 P	No match	No results	Full match	561.304	0.369	0	0		Single match found	1024.16	1904.3	1150.59	850.446	1758.85	1688.7	4169.04	4243.2	5453.58	1388.33	979.902	1025.56	1168.41	1299.45	1049.6	765.27	1914.09	1541.75	1716.52	1487.61	2503.36	1500.64	1202.17	2267.92	658.685	894.482	598.179	834.075	1497.97	2230.23	6727.58	6572.12	4957.85	4658.05	2790.13	6937.1	1251.72	1756.68	1858.25
	Name	Formula	Molecular Weight	Reference List Name	Lookup_M+H	DeltaMass [Da]	DeltaMass [ppm]	Compound Match
	LPS (21:3)	C27 H48 N O9 P	561.307	Lipids_NEG	562.314	0.00245078	4.3662	Full match
LPS (22:0)	C28 H56 N O9 P	Full match	No results	Full match	581.369	0.357	0	0		Single match found	16936.3	81605.9	15499.6	7927.66	11160.3	8648.94	65746	70941.4	61661.8	13570.3	15066.4	23198.5	3378.29	8216.61	4914.22	8388.12	37359.5	6662.68	24386.7	28310.6	37482.6	24709.5	25987.7	33188.4	12865.4	10863.1	8721.56	12654.8	22157	10217.2	109791	100184	55839.8	101522	61471.9	146199	1282.23	1664.32	1814.43
	Name	Formula	Molecular Weight	Reference List Name	Lookup_M+H	DeltaMass [Da]	DeltaMass [ppm]	Compound Match
	LPS (22:0)	C28 H56 N O9 P	581.369	Lipids_NEG	582.377	0.000135811	0.233605	Full match
LPS (22:0)	C28 H56 N O9 P	Not the top hit	No results	Full match	581.369	0.394	0	0		Single match found	6940.51	15580.4	5708.36	2466.48	2774.14	2830.94	42431.1	47368.3	67476	13777.6	15917.9	19172.3	1095.89	3468.35	2562.51	4123.55	10866.9	2678.45	23818.6	27287.2	36232.4	34452	24771.3	28298.3	4787.12	4360.32	2889.88	3845.67	6672.14	3236.37	71154.8	68810.1	78965	92669	58231	144914	869.633	1196.82	1237.59
	Name	Formula	Molecular Weight	Reference List Name	Lookup_M+H	DeltaMass [Da]	DeltaMass [ppm]	Compound Match
	LPS (22:0)	C28 H56 N O9 P	581.369	Lipids_NEG	582.377	6.63075e-06	0.0114054	Full match
LPS (24:1 (OH))	C30 H58 N O10 P	Not the top hit	Partial match	Full match	623.38	0.931	2	0		Multiple matches found	823.663	900.097	1408.71	797.846	874.126	1878.76	788.655	985.736	764.93	2336.91	848.188	1705.29	1435.32	897.486	917.467	809.27	897.244	1734.18	1574.03	1270.77	833.281	3296.14	985.041	1139.46	812.363	812.438	876.006	778.676	1984.89	881.361	1788.42	861.261	913.848	1642.81	968.95	924.477	760.702	1489.28	837.136
	Name	Formula	Molecular Weight	Reference List Name	Lookup_M+H	DeltaMass [Da]	DeltaMass [ppm]	Compound Match
	PS (24:0)	C30 H58 N O10 P	623.38	Lipids_NEG	624.387	-1.98375e-06	-0.00318225	Full match
	LPS (24:1 (OH))	C30 H58 N O10 P	623.38	Lipids_NEG	624.387	-1.98375e-06	-0.00318225	Full match
LPS (24:1)	C30 H58 N O9 P	Not the top hit	No results	Full match	607.385	0.932	0	0		Multiple matches found	949.878	960.167	803.732	674.856	1838.19	1258.36	667.083	833.783	647.015	2805.98	1612.79	1179.23	1344.46	759.137	776.038	684.519	1431.64	2775.91	1331.39	661.66	704.829	3273.98	833.195	957.815	1062.71	687.199	740.968	658.642	3434.45	2246.66	943.902	1055.13	772.977	768.515	1063.99	894.854	756.976	1294.66	1356.44
	Name	Formula	Molecular Weight	Reference List Name	Lookup_M+H	DeltaMass [Da]	DeltaMass [ppm]	Compound Match
	PS (P-24:0)	C30 H58 N O9 P	607.385	Lipids_NEG	608.392	0.000243893	0.401546	Full match
	LPS (24:1)	C30 H58 N O9 P	607.385	Lipids_NEG	608.392	0.000243893	0.401546	Full match
	PS (O-24:1)	C30 H58 N O9 P	607.385	Lipids_NEG	608.392	0.000243893	0.401546	Full match
LPS (25:1 (OH))	C31 H60 N O10 P	Not the top hit	No results	Full match	637.395	0.391	0	0		Multiple matches found	342.946	547.776	494.316	2457.1	1900.6	834.842	469.073	439.393	426.746	1368.49	669.492	693.519	595.189	1631.42	722.754	408.943	664.858	1099.83	888.506	804.452	724.231	761.356	551.509	691.189	305.963	577.942	290.054	764.432	2803.51	1181.44	942.861	520.151	629.413	586.916	699.659	796.929	522.457	767.565	1106.84
	Name	Formula	Molecular Weight	Reference List Name	Lookup_M+H	DeltaMass [Da]	DeltaMass [ppm]	Compound Match
	LPS (25:1 (OH))	C31 H60 N O10 P	637.395	Lipids_NEG	638.403	0.00010762	0.168844	Full match
	PS (25:0)	C31 H60 N O10 P	637.395	Lipids_NEG	638.403	0.00010762	0.168844	Full match
LPS (26:1 (OH))	C32 H62 N O10 P	No match	No results	Full match	651.412	0.991	0	0		Multiple matches found	1436.18	1562.97	1184.45	879.582	993.426	1786.1	807.684	983.752	816.599	2779.43	4079.75	827.013	1131.47	1065.44	1204.23	966.296	1014.06	1484.95	1620.97	824.679	795.937	4870.48	1638.95	1020.28	1409.51	1002.63	1025.82	862.528	2788.17	2033.93	1055.16	807.783	858.796	1885.41	1003.77	1002.74	765.742	866.662	921.039
	Name	Formula	Molecular Weight	Reference List Name	Lookup_M+H	DeltaMass [Da]	DeltaMass [ppm]	Compound Match
	LPS (26:1 (OH))	C32 H62 N O10 P	651.411	Lipids_NEG	652.418	-0.000597743	-0.917613	Full match
	PS (26:0)	C32 H62 N O10 P	651.411	Lipids_NEG	652.418	-0.000597743	-0.917613	Full match
LPS (26:1 (OH))	C32 H62 N O10 P	Not the top hit	No results	Full match	651.412	0.503	0	0		Multiple matches found	621.264	915.275	1224.57	732.565	983.742	1347.6	15587.6	17690.8	18000.7	32742.8	27868	30478.2	778.99	975.614	1793.78	946.226	2392.35	2829.15	24596.4	17401.1	19549	41935.8	44948.1	46934.5	590.652	771.274	541.418	777.465	923.694	1003.82	32108.8	24950.8	22606.4	34429.2	35303.3	44178.5	522.325	593.755	608.486
	Name	Formula	Molecular Weight	Reference List Name	Lookup_M+H	DeltaMass [Da]	DeltaMass [ppm]	Compound Match
	LPS (26:1 (OH))	C32 H62 N O10 P	651.411	Lipids_NEG	652.418	-0.0010505	-1.61265	Full match
	PS (26:0)	C32 H62 N O10 P	651.411	Lipids_NEG	652.418	-0.0010505	-1.61265	Full match
LPS (26:1 (OH))	C32 H62 N O10 P	Not the top hit	No results	Full match	651.411	1.022	0	0		Multiple matches found	1318.11	2357.69	2183.73	1680.29	4022.38	2844.97	1181.48	1273.26	1036.28	5050.38	4841.98	1158.58	1334.67	1309.24	1392.4	1202.73	1864.77	3477.63	2370.5	1053.17	1068.3	6011.82	3931.48	1390.12	2290.13	1271.72	1242.09	1281.05	7863.4	2456.36	1453.97	1896.8	1694.84	1187.27	2463.26	1244.96	1613.58	2803.93	3920.38
	Name	Formula	Molecular Weight	Reference List Name	Lookup_M+H	DeltaMass [Da]	DeltaMass [ppm]	Compound Match
	LPS (26:1 (OH))	C32 H62 N O10 P	651.411	Lipids_NEG	652.418	-7.39341e-05	-0.113498	Full match
	PS (26:0)	C32 H62 N O10 P	651.411	Lipids_NEG	652.418	-7.39341e-05	-0.113498	Full match
LPS (26:1)	C32 H62 N O9 P	Not the top hit	No results	Full match	635.416	1.021	0	0		Multiple matches found	2624.12	1269.77	2278.59	1259.82	4370.18	3260.15	962.686	1037.47	844.372	4847.71	6341.51	4008.02	2046.64	1066.2	1096.18	980	1770.88	1207.46	1931.51	1221.49	870.465	7921.68	3511.71	1642.28	2317.98	1002.19	1012.07	969.806	8011.43	3298.92	1792.34	1133.35	1346.31	1518.03	1475.51	2607.08	2104.72	3121.92	2983.61
	Name	Formula	Molecular Weight	Reference List Name	Lookup_M+H	DeltaMass [Da]	DeltaMass [ppm]	Compound Match
	PS (P-26:0)	C32 H62 N O9 P	635.416	Lipids_NEG	636.423	-0.00017334	-0.272798	Full match
	PS (O-26:1)	C32 H62 N O9 P	635.416	Lipids_NEG	636.423	-0.00017334	-0.272798	Full match
	LPS (26:1)	C32 H62 N O9 P	635.416	Lipids_NEG	636.423	-0.00017334	-0.272798	Full match
LY-395153	C19 H24 N2 O3 S	No results	Full match	No results	360.152	0.155	1	0		No matches found	636.516	1301.14	802.078	1001.11	1193.94	2174.98	449.525	519.988	650.343	520.83	323.426	513.865	1423.21	2065.81	1206.35	1302.28	2267.49	2626.59	1149.43	1446.6	6382.66	416.706	451.698	804.002	516.035	640.029	268.726	592.52	1161.44	1450.24	1718.73	686.813	644.873	380.882	322.221	435.438	640.592	854.65	922.363
Makisterone A	C28 H46 O7	No results	Full match	No results	494.324	0.09	2	0		No matches found	1056.06	2266.5	1548.41	5198.72	4794.09	13068.5	379.103	304.041	349.976	306.639	258.961	571.644	2202.13	2841.07	2483.91	15906.1	11098.5	47874.2	706.972	386.338	337.327	447.094	427.288	582.773	988.822	1100.1	558.486	6513.06	3533.3	3511.93	768.615	391.161	331.299	288.022	265.364	715.167	231.676	400.092	368.043
MCerPI (d24:6(OH))	C36 H58 N O17 P	No match	No results	Full match	807.34	0.071	0	0		Single match found	4242.08	4533.79	3334.95	3463.39	2659.79	2660.95	410.444	431.584	564.671	406.267	469.393	642.257	4957.74	4484.72	5295.55	2362.59	2552.39	2257.25	1108.43	661.393	629.585	453.313	665.654	935.909	4059.34	4963.46	2641.35	2402.55	1405.06	3999.54	1072.53	508.194	421.775	494.102	370.055	479.8	202.28	248.199	280.454
	Name	Formula	Molecular Weight	Reference List Name	Lookup_M+H	DeltaMass [Da]	DeltaMass [ppm]	Compound Match
	MCerPI(d24:6(OH))	C36 H58 N O17 P	807.344	Lipids_NEG	808.352	0.00381258	4.72237	Full match
MCerPI (d45:0)	C57 H112 N O16 P	Not the top hit	No results	Full match	1097.77	0.944	0	0		Single match found	3559.41	9299.65	3542.23	2900.44	12209.2	5006.01	85636.8	169334	1654.14	48527.6	31744.1	35009.5	2037.84	2317.03	3420.35	1873.63	12296.8	37966.5	5561.99	1731.56	1722.09	56420.2	41168	20031.1	99621.7	26105.9	3316.03	70997.4	10772.3	67831.3	50786.5	196826	17685.3	67745.7	76900.7	8184.4	2119.89	2629.74	4082.16
	Name	Formula	Molecular Weight	Reference List Name	Lookup_M+H	DeltaMass [Da]	DeltaMass [ppm]	Compound Match
	MCerPI(d45:0)	C57 H112 N O16 P	1097.77	Lipids_NEG	1098.78	-0.000263867	-0.240366	Full match
MCerPI (d47:1)	C59 H114 N O16 P	No match	No results	Full match	1123.79	0.97	0	0		Single match found	1766.62	2364.24	1827.16	1497.66	2009.64	1917.15	1523.39	1722.13	1511.6	4560.65	2256.15	2954.79	1798.07	1859.45	1822.15	1695.72	4751.9	5069.13	3070.43	1506.11	1509.28	9230.85	3270.43	4876.52	1632.07	1653.71	1728.33	4133.46	2341.77	5265.86	1885.76	1546.77	1724.57	3729.83	5560.35	1784.61	1430.16	1801.73	1906.72
	Name	Formula	Molecular Weight	Reference List Name	Lookup_M+H	DeltaMass [Da]	DeltaMass [ppm]	Compound Match
	MCerPI(d47:1)	C59 H114 N O16 P	1123.79	Lipids_NEG	1124.79	-0.000829806	-0.738401	Full match
MCerPI (d47:3(OH))	C59 H110 N O17 P	No match	No results	Full match	1135.75	0.942	0	0		Multiple matches found	804.763	878.611	910.189	872.705	1187.74	808.032	24193.2	40004.2	715.797	12563.6	4616.15	8250.02	870.802	859.688	881.442	792.734	1051.67	835.832	1525.88	749.299	729.58	11261.4	7728.64	2395.53	10737.5	1660.73	808.804	3637.02	1010.45	2786.56	10012.8	11333.8	3362.06	15250.9	19176.2	2000.17	718.501	793.296	814.813
	Name	Formula	Molecular Weight	Reference List Name	Lookup_M+H	DeltaMass [Da]	DeltaMass [ppm]	Compound Match
	MCerPI(d47:3(OH))	C59 H110 N O17 P	1135.75	Lipids_NEG	1136.76	0.00279125	2.45762	Full match
	MCerPI(t47:3)	C59 H110 N O17 P	1135.75	Lipids_NEG	1136.76	0.00279125	2.45762	Full match
MCerPI (t39:1(OH))	C51 H98 N O18 P	No match	No results	Full match	1043.65	0.12	0	0		Single match found	468.391	1659.53	856.759	613.954	1044.36	1223.02	8198.27	5313.22	240.55	451.242	239.832	435.658	1196.27	2009.3	1272.8	861.208	1674.51	1976.64	626.459	361.703	281.102	695.733	370.169	462.289	26220.4	2804.83	725.32	10564.2	878.218	2064.81	1024.39	2331.09	342.4	477.309	691.903	201.489	277.637	2498.29	3747.18
	Name	Formula	Molecular Weight	Reference List Name	Lookup_M+H	DeltaMass [Da]	DeltaMass [ppm]	Compound Match
	MCerPI(t39:1(OH))	C51 H98 N O18 P	1043.65	Lipids_NEG	1044.66	-0.000164134	-0.157269	Full match
MCerPI (t44:0(OH))	C56 H110 N O18 P	No match	No results	Full match	1115.75	1.42	0	0		Single match found	115194	151731	97514.1	43419	41731.8	36310.3	25974.9	45004.1	58281.8	16575.5	17595.4	22243.3	107964	228259	126637	54561.5	85088.6	25377.8	79886.3	97713.4	80245.7	30745.3	35224.3	55132	91426.1	100413	44011.7	92971.6	47053.2	31643.3	60246.4	45637.5	55589.2	15556.5	18480.9	43915.5	1512.47	1619.64	1711.47
	Name	Formula	Molecular Weight	Reference List Name	Lookup_M+H	DeltaMass [Da]	DeltaMass [ppm]	Compound Match
	MCerPI(t44:0(OH))	C56 H110 N O18 P	1115.75	Lipids_NEG	1116.75	-0.000520415	-0.466427	Full match
MCerPI (t44:0(OH))	C56 H110 N O18 P	No match	No results	Full match	1115.75	1.44	0	0		Single match found	115194	151731	2814.19	238.887	41731.8	494.12	1276.39	1037.44	58281.8	16575.5	17595.4	22243.3	2187.65	228259	126637	54561.5	2475.84	25377.8	79886.3	97713.4	2200.73	30745.3	35224.3	55132	2644.46	100413	44011.7	92971.6	2051.81	31643.3	1098.55	1210.04	2890.08	717.28	1220.22	43915.5	158.197	176.086	179.789
	Name	Formula	Molecular Weight	Reference List Name	Lookup_M+H	DeltaMass [Da]	DeltaMass [ppm]	Compound Match
	MCerPI(t44:0(OH))	C56 H110 N O18 P	1115.75	Lipids_NEG	1116.75	-0.000971124	-0.870381	Full match
MCerPI (t46:0(OH))	C58 H114 N O18 P	No match	No results	Full match	1143.78	1.515	0	0		Single match found	20534	31378.9	8403.75	6799.06	5913.74	7545.38	3881.45	4138.81	6524.04	1131.12	1699.18	4105.13	2443.52	1217.81	1271.2	3279.06	7007.95	2029.57	5621.99	4085.21	2137.86	1135.07	1936.4	1212.95	16014.8	12714.3	4021.46	12466.3	7724.91	3565.76	4242.32	3900.27	2206.81	2036.39	1193.11	2114.52	1179.02	1210.85	1209.54
	Name	Formula	Molecular Weight	Reference List Name	Lookup_M+H	DeltaMass [Da]	DeltaMass [ppm]	Compound Match
	MCerPI(t46:0(OH))	C58 H114 N O18 P	1143.78	Lipids_NEG	1144.78	-0.000145741	-0.127421	Full match
MCerPI2 (d27:1(OH))	C45 H85 N O26 P2	No match	No results	Full match	1117.48	1.766	0	0		Multiple matches found	15599.4	5607.77	22268.8	1362.42	23874.3	45451.3	2351.02	1318.09	2198.64	52627.4	38804.5	41285.4	36734.5	1464.92	1472.06	1326.74	11386.2	8155.82	1933.69	4720.78	2647.43	91319.5	57429.3	32442.2	7248.22	1256.02	1324.35	1287.93	76754.9	59177.6	2417.97	6538.57	20219.8	11519.7	8025.52	6647.49	9291.59	12058.9	14710.4
	Name	Formula	Molecular Weight	Reference List Name	Lookup_M+H	DeltaMass [Da]	DeltaMass [ppm]	Compound Match
	MCerPI2(d27:1(OH))	C45 H85 N O26 P2	1117.48	Lipids_NEG	1118.49	-0.000162524	-0.145437	Full match
	MCerPI2(t27:1)	C45 H85 N O26 P2	1117.48	Lipids_NEG	1118.49	-0.000162524	-0.145437	Full match
MCerPI2 (d27:2(OH))	C45 H83 N O26 P2	No results	No results	Full match	1115.47	1.766	0	0		Multiple matches found	24706.2	12032.9	36966.4	1366.29	29292.2	70181.2	1750.75	1837.26	1970.85	80763	59520.3	64099.1	47032.9	4154.57	1319.55	1490.04	21308.1	15802.8	1733.35	5730.62	1154.11	129810	90491.7	30968.8	8639.09	1125.89	1187.14	1154.49	107324	89015.2	1468.11	12335.6	24793	21709.9	13245.7	8410.83	16571.5	24280.2	26137
	Name	Formula	Molecular Weight	Reference List Name	Lookup_M+H	DeltaMass [Da]	DeltaMass [ppm]	Compound Match
	MCerPI2(d27:2(OH))	C45 H83 N O26 P2	1115.47	Lipids_NEG	1116.48	-0.00432806	-3.88004	Full match
	MCerPI2(t27:2)	C45 H83 N O26 P2	1115.47	Lipids_NEG	1116.48	-0.00432806	-3.88004	Full match
MCerPI2 (d31:5)	C49 H85 N O25 P2	No results	No results	Full match	1149.48	1.786	0	0		Single match found	1193.48	1157.08	4243.22	1094.96	4610.48	6507.28	1005.4	1076.25	1020.74	16352.3	8001.23	2916.39	2982.35	1098.71	1156.21	1111.62	2006.93	2312.37	1403.71	1023.64	1024.91	10269.5	10953.6	2235.01	1151.34	1038.06	1074.22	1096.12	10206.2	12420.1	1108.49	1020.28	1633.31	2097.37	2098.88	1150.47	1744.83	1388.84	1184.14
	Name	Formula	Molecular Weight	Reference List Name	Lookup_M+H	DeltaMass [Da]	DeltaMass [ppm]	Compound Match
	MCerPI2(d31:5)	C49 H85 N O25 P2	1149.49	Lipids_NEG	1150.5	0.00441047	3.8369	Full match
MCerPI2 (d31:6)	C49 H83 N O25 P2	No results	No results	Full match	1147.47	1.787	0	0		Single match found	2498.84	1426.51	3397.77	1140.11	15847.7	18627.4	1054.85	1120.62	1062.83	27441	10106	11438.6	6889.36	1169.66	1203.88	1157.45	3557.84	3673.53	1461.59	1192.79	1067.17	27295.8	32640.2	3891.71	4239.82	1080.86	1118.51	1141.31	16743.7	31733.8	1154.19	1738.82	7293.61	1937.55	2417.11	4391.78	3129.4	4471.75	3588.84
	Name	Formula	Molecular Weight	Reference List Name	Lookup_M+H	DeltaMass [Da]	DeltaMass [ppm]	Compound Match
	MCerPI2(d31:6)	C49 H83 N O25 P2	1147.47	Lipids_NEG	1148.48	0.00022939	0.199909	Full match
Medazepam	C16 H15 Cl N2	No match	Full match	No results	270.093	0.084	1	0		No matches found	3828.4	3414.31	2339.19	2646.85	3355.42	3491.52	2230.89	1696.21	23734.3	662.396	535.792	1034.94	3317.34	6314.93	3741.82	2534.52	2754.53	3526.51	7509.05	32732.2	27093.8	648.581	916.022	1318.01	3787.12	2305.77	841.318	2348.43	3283.3	4086.05	5250	1264.51	1158.24	969.569	595.798	755.499	455.099	694.808	809.776
Megalomicin C2	C49 H86 N2 O17	No match	Full match	No results	974.594	0.602	1	2	Biosynthesis of antibiotics;Other	No matches found	533.194	806.422	868.899	581.606	797.518	760.92	12830.4	21509	28908.7	31880.7	32723.1	33326	734.335	661.264	1021.54	607.337	736.107	743.434	16926.7	28080.4	26126.6	39549.8	32769.8	28168.2	543.385	493.913	622.508	584.487	717.969	795.922	26498.2	29067.4	26249.6	30892.5	29054.5	32789.9	757.793	806.034	798.704
met-enkephalin	C27 H35 N5 O7 S	No results	Full match	No results	573.226	0.105	2	0		No matches found	5648.35	2647.53	1763.63	2500.82	3006.2	3542.17	564.507	439.981	532.26	434.326	375.098	731.316	8168.97	3310.68	3298.1	2735.65	2402.06	3727.24	1016.28	638.546	530.563	492.2	616.655	953.614	2042.17	1334.53	742.492	2521.15	2957.14	4016.87	1074.05	534.98	447.96	483.496	395.676	439.167	355.446	473.229	485.848
MFCD00010474	C27 H44 O2	Not the top hit	Full match	No results	400.334	0.68	29	5	Metabolic pathways;Primary bile acid biosynthesis;Steroid biosynthesis;Other	No matches found	1153.1	1106.03	1017.17	749.938	990.386	955.171	4227.09	1038.37	1836.44	917.636	917.421	1124.75	1017.62	911.012	1167.67	784.758	874.371	960.154	1456.59	823.29	1412.46	1075.27	1137.69	1428.82	724.107	728.124	791.176	765.109	916.196	1041.96	1843.95	911.255	895.562	1095.71	939.009	1036.19	958.109	1098.29	997.701
MFCD00133847	C29 H46 O3	Full match	Full match	No results	442.345	0.584	11	3	Metabolic pathways;Biosynthesis of antibiotics;Steroid biosynthesis	No matches found	2177.84	3488.38	1232.27	834.529	1320.96	848.258	1965.53	2540.3	1526.19	2612.25	2429.08	2851.94	13117	19809.3	13563.2	5491.86	8600.43	4649.64	3568.15	3579.22	1814.41	3403.13	3559.8	4260.96	1163.4	1175.89	668.47	638.709	1024.39	2209.61	2892.03	2276.88	2124.39	4491.31	2797.97	4123.41	902.542	889.28	857.231
MFCD00133847	C29 H46 O3	Full match	Full match	No results	442.344	0.325	11	3	Metabolic pathways;Biosynthesis of antibiotics;Steroid biosynthesis	No matches found	1706.15	5738.11	2644.98	489.712	647.098	1308.6	294.164	267.404	205.088	214.176	199.099	308.708	2319.46	10709.4	4832.86	1160.21	2374.42	2583	509.162	424.935	233.629	248.475	351.65	306.632	1640.17	3751.08	1264.57	340.591	616.125	762.132	545.74	284.344	250.888	241.701	224.581	297.219	634.737	809.422	868.31
MFCD00133847	C29 H46 O3	Not the top hit	Full match	No results	442.345	0.661	11	3	Metabolic pathways;Biosynthesis of antibiotics;Steroid biosynthesis	No matches found	12541.9	22845.9	7059.66	4747.26	5908.89	6038.56	2278.69	1312.68	3153.4	1394.46	1343.06	2177.94	11078.4	20095.5	12042.6	15010.8	32956.1	15559.9	3916.72	5810.73	4762.41	2236.18	1779.07	2974.75	8138.75	7657.85	4861.05	5145.44	8324.23	3177.47	3393.66	2897.16	1486.08	3056.91	3977.52	4727.3	1031.61	1092.31	1074.53
MFCD00237863	C8 H14 N2 O5 S	Full match	Full match	No results	250.062	0.069	1	3	Metabolic pathways;Other	No matches found	4796.19	8163.12	4903.71	3301.75	4444.23	3853.53	3368.88	4801.93	3884.95	6239.19	5140.13	6992.34	4143.74	3575.16	2648.63	4123.16	7095.52	4191.34	1500.01	1898.73	1501.46	6785.86	7248	6018.61	4660.77	4192.2	3152.84	2027.11	2658.26	2966.7	7382.89	7032.14	5241.38	10370.3	7219.66	8450.62	273.74	335.88	379.531
MFCD00270409	C21 H38 O4	Full match	Full match	No results	354.277	0.372	5	0		No matches found	171.029	277.82	262.177	193.785	400.777	384.791	1131.43	1539.18	1202.38	2394.15	2514.02	2258.39	266.238	290.384	239.164	174.377	378.432	351.306	959.812	1596.6	1757.72	3159.76	2614.3	3171.07	144.627	117.217	124.23	179.397	341.332	424.479	1104.55	1624.42	1263.41	1780.14	2190.11	2649.23	284.149	400.282	423.426
MFCD00273074	C20 H40 O4	Full match	Full match	No results	344.293	0.164	3	0		No matches found	963.666	793.734	531.761	6904.99	6648.56	5947.15	274.222	240.834	387.171	7623.66	2891.5	8173.42	748.909	1260.2	735.907	8913.21	18709.4	6085.71	701.183	484.195	488.944	7525.7	5320.57	12440.5	1437.22	944.442	600.958	3827.27	6287.89	3692.65	1048.47	398.196	393.391	3511.63	1712.23	4248.3	390.779	521.36	562.667
MFCD03411993	C18 H30 O5	Not the top hit	Full match	No results	326.209	0.102	2	1	Other	No matches found	1590.08	3112.54	1964.85	5602.54	6634.27	15257.5	952.578	544.356	596.221	1329.79	1761.69	2991.78	2569.05	3705.44	3400.04	22198	7013.6	16369.1	1194.78	750.7	605.456	2700.72	1464.73	2316.09	1900.71	1568.93	798.752	4201.07	9791.14	4354.53	1799.76	2006.31	2557.13	1320.14	737.15	2034.06	417.876	556.347	551.946
Mucronine B	C28 H36 N4 O4	Not the top hit	Full match	No results	492.274	0.136	1	0		No matches found	659.684	1361.09	729.91	897.876	896.971	2197.77	376.056	302.701	566.153	339.378	203.156	322.317	1270.62	2313.77	1227.64	818.819	1073.67	1725.59	1031.69	1699.66	368.416	253.652	327.027	457.611	537.303	601.412	338.712	359.137	799.345	1006.43	985.317	443.982	18231.8	200.348	170.069	195.12	419.18	583.413	626.93
N-(4-Oxobutyl)-L-glutamine	C9 H16 N2 O4	Not the top hit	Full match	No results	216.112	0.075	1	2	Metabolic pathways;Other	No matches found	25677.1	30484.9	20878.6	6046.85	8259.03	12248.9	38634.4	54941.7	51430.1	21085	19650.9	27449.1	19685	24304.4	17860.7	6411.38	13425.1	6095.16	47299.8	27227.4	42089	22404.1	20843.2	21118.2	17549.3	18268.2	15613.4	4279.13	6694.09	8936.61	56192.6	56153.9	37835.9	39204.6	26137.9	34855.7	1266.52	1983.54	2117.1
N2-Succinyl-L-glutamic acid 5-semialdehyde	C9 H13 N O6	No match	Full match	No results	231.075	0.069	2	7	Metabolic pathways;Biosynthesis of secondary metabolites;Biosynthesis of antibiotics;Biosynthesis of amino acids;Other	No matches found	28839.7	28799.8	29874.5	13266.2	14250.9	12385.5	13617.8	4474.69	5016.6	5547.26	7263.38	7951.07	33983.2	28123	27997.3	9305.7	9989.96	10681.5	12853.6	11484.7	5066.89	5019.05	6482.7	5580.85	30957.2	23962	20679.4	8000.43	7776.2	12214	13966	5602.67	5530.77	3632.41	4273.8	4185.52	403.132	485.601	507.042
N-Acetylneuraminic acid	C11 H19 N O9	Full match	Full match	No results	309.107	0.077	4	2	Metabolic pathways;Other	No matches found	58050.8	155674	67897.3	54646.3	46762.4	60582.6	84909.4	77102.3	84068.1	19934.9	40285.6	30556.5	56238.7	55908.2	51745.8	52503.7	164760	44210.4	44269.8	52764.3	42494.5	25958.4	53193.3	67823.6	53135.5	49332.3	38096.2	43756.9	43946.7	53452.1	121414	79690.4	60518.7	94331.6	67573.5	133984	1426.77	2158.79	2538.7
Neohesperidose	C12 H22 O10	No results	Full match	No results	326.12	0.084	6	0		No matches found	2757.52	2942.09	4232.29	2913.4	2614.72	2720.78	4308.08	1073.76	3711.87	935.703	417.517	959.712	5339.8	3553.46	2818.11	2772.7	1904.74	3958.29	2808.43	6919.33	4864.06	604.11	713.812	1027.06	4904.81	4914.41	1704.46	2870.69	2584.68	2596.04	2692.28	1055.08	1764.04	541.736	533.944	588.724	354.637	541.43	631.02
Niaprazine	C20 H25 F N4 O	No match	Full match	No results	356.202	0.133	1	0		No matches found	658.514	1358.68	728.616	896.284	895.38	2193.87	519.451	315.235	1647.53	338.776	202.796	463.929	1478.86	2309.67	1225.47	817.367	1071.76	1722.53	1125.84	4942.51	3663.04	253.202	326.447	456.799	536.35	600.345	225.182	358.5	797.927	1004.65	983.569	443.195	536.332	199.992	169.767	194.773	418.436	582.379	625.819
Niaprazine	C20 H25 F N4 O	No match	Full match	No results	356.202	0.108	1	0		No matches found	2885.08	6216.96	3943.06	5131.27	6913	7099	1393.9	1548.2	12935	774.856	665.071	1217.95	5462.01	6739.75	6709.35	4767.74	5349.17	7049.7	6340.71	18308.3	12234.2	837.782	1341.58	1825.7	2712.74	3059.23	1420.24	4819.71	7136.32	8339.58	1928.29	906.575	947.853	834.734	644.52	807.015	642.228	1124.31	1234.87
nicotianamine	C12 H21 N3 O6	No results	Full match	No results	303.144	0.073	1	0		No matches found	8971.72	5027.55	7993.38	2811.36	3271.96	2773.59	1991.41	1640.26	1920.4	2170.2	2144.31	2259.18	5455.49	9949.01	10581.7	3249.42	3128.9	4858.11	2354.99	2481.56	1830.32	2104.25	2369.65	2389.19	9776.14	8925.6	5815.92	3344.08	2747.6	3807.36	3033.39	2766.59	1987.13	1348.07	1093.28	1844.32	450.029	563.96	649.317
N-tert-Butyloxycarbonyl-deacetyl-leupeptin	C23 H44 N6 O5	No match	Full match	No results	484.34	0.105	1	0		No matches found	3693.69	8375.62	5164.78	23871	24576.4	27623.3	1653.15	1288.48	1670.67	6760.07	4205.22	8096.6	6685.76	9382.92	9754.33	81893.1	53244.6	108842	3311.4	2160.13	1523.14	8325.71	5242.55	12530	3888.17	4255.09	2050.33	25156.7	37198.4	29178.8	3079.53	1566.68	1404.19	4329.51	2540	9887.76	1040.92	1385.85	1422.8
Olanzapine	C17 H20 N4 S	Not the top hit	Full match	No results	312.14	0.108	2	0		No matches found	3127.08	1451.19	1214.37	1425.33	2237.56	1433.03	1371.25	1392.91	22059.2	254.793	338.932	386.731	2801.85	4131.17	1961.06	1214.79	1494.34	2104.62	6189.7	32789.2	28059	297.146	519.218	669.476	1786.59	1798.3	317.562	1110.79	1272.93	2474.93	2888.44	1614.16	699.212	335.287	260.959	442.4	272.407	518.09	592.38
Oleanolic acid	C30 H48 O3	Full match	Full match	No results	456.361	0.691	15	1	Steroid biosynthesis	No matches found	2024.6	1472.68	1409.46	1011.12	1612.91	1695.24	1071.58	1416.42	1053.5	1288.67	1304.23	1331.88	8364.92	13152.4	6055.29	3768.96	4244.44	2459.48	2095.91	1152.86	1152.62	1508.23	1560.64	2026.12	1025.33	1028.71	1062.13	1098.46	1238.53	2701.5	1900.43	1285.93	1236.56	1238.02	1335.22	1374.24	1175.5	1498.75	1165.49
Oxagrelate	C14 H16 N2 O4	Not the top hit	Full match	No results	276.112	0.071	1	0		No matches found	4127.09	2561.72	2469.76	1969.59	1126.51	1234.08	2356.63	1730.85	2343.96	1003.59	1843.99	1013	3544.28	4181.02	5304.88	1303.63	1164.92	983.684	1268.61	2081.36	1399.61	1538.89	1238.35	1486.8	3495.66	3943.33	2248.2	977.929	1142.39	1113.22	1816.04	2038.43	1308.62	1293.23	928.256	963.801	194.988	239.252	270.344
PA (31:11)	C34 H45 O8 P	No results	No results	Full match	612.286	0.078	0	0		Single match found	3385.88	1917.57	1465.08	927.236	1150.16	1200.84	418.536	444.648	448.973	433.421	350.581	677.184	2558.72	2459.25	2100.31	1007.46	1981.36	1194	1000.76	441.392	421.707	424.382	599.375	862.403	1639.06	3035	2193.68	816.433	1158.19	1331.21	1050.13	497.253	395.704	633.276	389.844	494.34	297.782	440.198	529.856
	Name	Formula	Molecular Weight	Reference List Name	Lookup_M+H	DeltaMass [Da]	DeltaMass [ppm]	Compound Match
	PA (31:11)	C34 H45 O8 P	612.285	Lipids_NEG	617.324	-0.00124678	-2.03628	Full match
PA (32:2)	C35 H65 O8 P	No results	Partial match	Full match	644.441	0.934	1	0		Multiple matches found	877.98	3547.54	1553.71	760.569	771.022	751.212	1416.72	869.468	2034.17	1075.79	1475.99	1286.5	3160.61	3460.54	5148.51	838.409	2382.02	1039.27	1888.26	899.278	734.995	3614.17	1411.33	3134.21	2051.39	1162.22	883.437	686.831	1583.15	1484.04	923.98	1102.41	1022.91	1640.18	854.662	1290.84	670.977	732.606	738.395
	Name	Formula	Molecular Weight	Reference List Name	Lookup_M+H	DeltaMass [Da]	DeltaMass [ppm]	Compound Match
	DAG (39:11)	C42 H60 O5	644.444	Lipids_NEG	645.451	0.00296028	4.59354	No match
	PA (32:2)	C35 H65 O8 P	644.442	Lipids_NEG	649.48	0.000590729	0.916653	Full match
PA (34:1)	C37 H71 O8 P	No match	Partial match	Full match	674.488	1.065	5	0		Multiple matches found	4038.2	11006.9	2125.21	1454.56	2162.97	1813.83	1984.02	2397.87	2211.71	1397.25	1271.65	1732.49	1597.29	1554.92	1576.02	1601.32	1709.4	1590.43	2743.36	1379.74	1340.06	1576.6	2236.28	2063.65	2442.15	1398.7	1353.32	1386.55	2627.19	1523.73	2449.72	2043.92	1760.01	1645.54	1656.17	1776.97	1244.84	2062.9	1351.91
	Name	Formula	Molecular Weight	Reference List Name	Lookup_M+H	DeltaMass [Da]	DeltaMass [ppm]	Compound Match
	DAG (41:10)	C44 H66 O5	674.491	Lipids_NEG	675.498	0.00310461	4.60289	No match
	PA (34:1)	C37 H71 O8 P	674.489	Lipids_NEG	679.527	0.00073506	1.0898	Full match
PA (34:1)	C37 H71 O8 P	Not the top hit	Partial match	Full match	674.488	1.168	5	0		Multiple matches found	4870.65	4025.13	2945.94	6070.17	8795.78	8877.98	3323.45	4174.23	5081.53	10109.4	11853.3	14116.4	5972.75	5870.31	3348.97	12523	12988.9	20832.9	8234.21	6577.41	5705.92	36421.4	15431.9	29290.6	4147.53	5961.2	2701.24	5867.37	9678.12	15502.9	5553.33	4765.81	3598.1	14855.2	16628.6	19789.7	3479.3	3768.63	3977.88
	Name	Formula	Molecular Weight	Reference List Name	Lookup_M+H	DeltaMass [Da]	DeltaMass [ppm]	Compound Match
	DAG (41:10)	C44 H66 O5	674.491	Lipids_NEG	675.498	0.00299714	4.44356	No match
	PA (34:1)	C37 H71 O8 P	674.489	Lipids_NEG	679.527	0.000627591	0.930469	Full match
PA (34:11)	C37 H51 O8 P	No match	No results	Full match	654.333	0.072	0	0		Single match found	10136.6	11058.8	10142.2	5318.18	5136.14	5079.69	1820.37	563.482	1722.89	1271.44	1544.22	2265.34	16106.3	14133	10167.5	3935.24	3875.68	7421.02	2584.13	2680.67	755.819	1223.54	675.307	1757.8	11828.6	12365.2	7751.66	5092.11	3397.84	4551.72	2139.52	715.68	1826.54	997.781	1203.16	948.231	293.886	372.131	432.311
	Name	Formula	Molecular Weight	Reference List Name	Lookup_M+H	DeltaMass [Da]	DeltaMass [ppm]	Compound Match
	PA (34:11)	C37 H51 O8 P	654.332	Lipids_NEG	659.371	-0.00123935	-1.89407	Full match
PA (34:2)	C37 H69 O8 P	Full match	Partial match	Full match	672.473	1.044	2	0		Multiple matches found	6710.43	7779.8	4767.51	3559.94	11973.5	8865.85	2675.41	2433.95	6441.11	11584	12554.3	12041.4	7246.17	7103.63	7841.78	2861.91	8241.04	8831.35	8388.38	8268.73	6808.88	23915.1	13887.1	25891.7	5715.99	1897.27	1616.59	1783.38	5560.63	5716.41	6593.33	16061.2	11018.6	4344.28	10065.4	8099.83	1694.72	1848.57	1911.69
	Name	Formula	Molecular Weight	Reference List Name	Lookup_M+H	DeltaMass [Da]	DeltaMass [ppm]	Compound Match
	DAG (41:11)	C44 H64 O5	672.475	Lipids_NEG	673.483	0.00221568	3.29481	No match
	PA (34:2)	C37 H69 O8 P	672.473	Lipids_NEG	677.512	-0.000153869	-0.228811	Full match
PA (34:2)	C37 H69 O8 P	Not the top hit	Partial match	Full match	672.473	0.931	2	0		Multiple matches found	4430.02	6819.7	2409.61	2042.67	2666.14	920.508	852.403	1065.41	826.76	1008.28	916.748	964.199	3705.08	8191.77	4394.11	2030.44	2041.31	3249.33	1701.26	1165.33	900.636	1052.85	1064.66	1231.56	4997.95	4363.03	1264.34	2202.26	1940.13	956.357	1057.23	930.877	1124.67	982.014	1047.27	999.203	822.19	971.496	904.803
	Name	Formula	Molecular Weight	Reference List Name	Lookup_M+H	DeltaMass [Da]	DeltaMass [ppm]	Compound Match
	DAG (41:11)	C44 H64 O5	672.475	Lipids_NEG	673.483	0.00205104	3.04998	No match
	PA (34:2)	C37 H69 O8 P	672.473	Lipids_NEG	677.512	-0.000318511	-0.473641	Full match
PA (34:3)	C37 H67 O8 P	No match	No results	Full match	670.457	0.982	0	0		Multiple matches found	3550.14	12133.7	3096.57	1789.1	2412.01	2601.95	1664.42	1951.96	2535.33	2604.12	2174.53	1704.23	2636.46	2200.13	2675.63	1996.27	2051.81	2732.08	4083.44	1677.42	3183.6	2701.17	2213.42	2973.63	2033.21	2018.84	3097.13	1755.06	1947.36	3140.68	2743.98	1663.23	1812.4	2726.07	2468.56	3324.12	1547	1664.77	1657.44
	Name	Formula	Molecular Weight	Reference List Name	Lookup_M+H	DeltaMass [Da]	DeltaMass [ppm]	Compound Match
	DAG (41:12)	C44 H62 O5	670.46	Lipids_NEG	671.467	0.00264317	3.94232	No match
	PA (34:3)	C37 H67 O8 P	670.457	Lipids_NEG	675.496	0.000273617	0.408104	Full match
PA (40:11)	C43 H63 O8 P	No match	No results	Full match	738.426	0.076	0	0		Single match found	1168.87	2679.42	2047.14	1295.62	1935.67	1977.53	3517.55	5730.03	6264.14	6277.14	6497.25	9759.74	2318.36	2983.85	3080.26	1265.53	1494.46	1668.36	5047.3	4909.71	5790.86	7676.77	7869.98	8825.66	1061.46	1356.76	747.544	1140.8	1618.33	1860.1	4038.95	6574.32	5519.34	6355.39	5621.23	7246.93	416.089	615.085	740.364
	Name	Formula	Molecular Weight	Reference List Name	Lookup_M+H	DeltaMass [Da]	DeltaMass [ppm]	Compound Match
	PA (40:11)	C43 H63 O8 P	738.426	Lipids_NEG	743.465	0.000224227	0.303655	Full match
PA (O-27:1)	C30 H59 O7 P	Not the top hit	No match	Full match	562.402	0.621	1	2	Biosynthesis of secondary metabolites;Other	Multiple matches found	8316.84	10011.4	4485.26	1001.69	1980.25	630.623	828.274	777.796	598.122	802.994	799.013	1011.86	625.856	560.18	842.337	792.946	666.778	799.99	973.652	603.665	630.301	1061.11	1013.58	1337.09	6038.27	5127.5	2301.15	4075.7	4710.71	3647	888.074	692.219	670.179	856.108	811.263	1054.28	707.901	667.435	667.568
	Name	Formula	Molecular Weight	Reference List Name	Lookup_M+H	DeltaMass [Da]	DeltaMass [ppm]	Compound Match
	PA (P-27:0)	C30 H59 O7 P	562.4	Lipids_NEG	563.407	-0.0021098	-3.75142	Full match
	PA (O-27:1)	C30 H59 O7 P	562.4	Lipids_NEG	563.407	-0.0021098	-3.75142	Full match
PA (O-28:0)	C31 H63 O7 P	No match	No match	Full match	578.433	0.74	2	0		Single match found	582.937	682.988	659.847	554.94	668.726	667.271	1001.56	2411.44	1125.01	651.793	746.067	902.752	646.813	608.371	813.004	543.928	637.362	658.736	1065.01	693.676	572.848	839.277	810.553	1048.23	901.208	539.487	566.02	535.224	1223.75	679.317	1567.72	736.264	702.252	667.789	1419.71	750.736	679.26	691.475	688.192
	Name	Formula	Molecular Weight	Reference List Name	Lookup_M+H	DeltaMass [Da]	DeltaMass [ppm]	Compound Match
	PA (O-28:0)	C31 H63 O7 P	578.431	Lipids_NEG	579.438	-0.00216143	-3.73671	Full match
PA (O-38:12)	C41 H59 O7 P	Full match	No results	Full match	694.399	0.076	0	0		Multiple matches found	1123.81	2576.12	1968.22	1245.67	1861.05	1613.24	2384.25	4198.03	3986.96	5174.44	4614.09	6648.05	2228.98	2868.82	2821.61	1216.74	1436.84	1604.04	3747.26	2508.37	4416.29	6132.71	5149.23	6041.87	1020.54	1304.45	718.558	1096.82	1555.94	1788.39	2362.22	5049.86	3647.1	3861.19	2790.46	5415.25	400.048	591.372	711.821
	Name	Formula	Molecular Weight	Reference List Name	Lookup_M+H	DeltaMass [Da]	DeltaMass [ppm]	Compound Match
	PA (P-38:11)	C41 H59 O7 P	694.4	Lipids_NEG	695.407	0.000689169	0.992467	Full match
	PA (O-38:12)	C41 H59 O7 P	694.4	Lipids_NEG	695.407	0.000689169	0.992467	Full match
PA (O-41:8)	C44 H73 O7 P	No match	No results	Full match	744.513	0.949	0	0		Multiple matches found	968.328	1120.36	1070.66	932.38	2156.33	996.331	918.475	1085.4	880.494	1059.41	970.919	1686.97	1093.8	1108.58	1107.84	3893.76	14473.9	7302.51	1845.93	882.613	956.129	1466.15	1353.12	1668.41	987.385	939.681	973.19	1878.39	3505.77	2215.68	1174.47	990.719	1093.14	1627.78	1118.1	1386.12	904.802	951.631	981.515
	Name	Formula	Molecular Weight	Reference List Name	Lookup_M+H	DeltaMass [Da]	DeltaMass [ppm]	Compound Match
	PA (P-41:7)	C44 H73 O7 P	744.509	Lipids_NEG	745.517	-0.00361821	-4.85985	Full match
	PA (O-41:8)	C44 H73 O7 P	744.509	Lipids_NEG	745.517	-0.00361821	-4.85985	Full match
pantetheine	C11 H22 N2 O4 S	Full match	Full match	No results	278.13	0.074	1	3	Biosynthesis of antibiotics;Other	No matches found	4469.82	5471.17	4180.11	2486.21	3071.72	3270.67	8679.31	10992.5	14433.3	4959.11	4527.15	5818.6	8219.86	10295	7729.46	2393.21	4041.01	3158.17	14086.2	12679.6	13344.7	5253.7	5317.16	5925.19	3542.47	2574.12	3569.33	2223.21	2852.4	3547.84	15399.6	16320.7	15667.9	13984.9	11022.2	15366.2	774.034	1244.64	1295.22
PC (25:8)	C33 H50 N O8 P	No match	No results	Full match	619.326	0.356	0	0		Multiple matches found	396.568	1350.11	549.326	424.861	890.422	830.926	2633.91	2391.77	2004.05	427.513	478.717	436.853	603.483	620.411	501.081	400.865	857.448	705.567	488.476	924.715	1332.92	990.043	1218.3	878.859	308.216	286.805	347.558	375.177	1015.04	889.067	3400.5	2366.92	1629.59	2780.9	1969.44	5165.9	599.4	860.575	956.83
	Name	Formula	Molecular Weight	Reference List Name	Lookup_M+H	DeltaMass [Da]	DeltaMass [ppm]	Compound Match
	PE (28:8)	C33 H50 N O8 P	619.327	Lipids_NEG	620.335	0.000974338	1.57322	Full match
	PC (25:8)	C33 H50 N O8 P	619.327	Lipids_NEG	620.335	0.000974338	1.57322	Full match
PC (27:0)	C35 H70 N O8 P	Full match	Partial match	Full match	663.484	0.97	11	0		Multiple matches found	1572.36	8784.53	1160.82	941.126	1041.48	1004.79	2394.14	1181.75	2034.3	1192.32	1124.8	996.94	5053.89	8340.17	5009.61	1083.46	1155.97	1819.1	2457.27	2058.11	2819.7	1157.67	1121.12	1238.35	2143.11	1038.5	1402.16	1658.68	2089.09	1072.29	1171.03	960.517	2230.09	1561.95	2596.22	3615.64	888.109	954.031	961.115
	Name	Formula	Molecular Weight	Reference List Name	Lookup_M+H	DeltaMass [Da]	DeltaMass [ppm]	Compound Match
	PC (27:0)	C35 H70 N O8 P	663.484	Lipids_NEG	664.491	-9.39908e-05	-0.141663	Full match
	PE (30:0)	C35 H70 N O8 P	663.484	Lipids_NEG	664.491	-9.39908e-05	-0.141663	Full match
PC (27:1)	C35 H68 N O8 P	Full match	Partial match	Full match	661.468	0.852	2	0		Multiple matches found	8204.04	28307.8	7126.84	1864.76	2764.92	1205.57	7374.75	7657.26	10796.7	1416.51	2709.76	1545.93	5810.87	11451.5	4919.01	3225.77	5018.36	2201.04	6478.9	7339.64	6043.82	2833.35	1152.9	1173.55	5119.07	4565.91	3154.69	1170.39	3354.27	932.421	8081.46	7079.24	4991.57	9099.1	9726.86	15649.5	805.358	833.791	830.992
	Name	Formula	Molecular Weight	Reference List Name	Lookup_M+H	DeltaMass [Da]	DeltaMass [ppm]	Compound Match
	PE (30:1)	C35 H68 N O8 P	661.468	Lipids_NEG	662.476	-9.55068e-05	-0.144386	Full match
	PC (27:1)	C35 H68 N O8 P	661.468	Lipids_NEG	662.476	-9.55068e-05	-0.144386	Full match
PC (27:1)	C35 H68 N O8 P	Full match	Partial match	Full match	661.468	0.999	2	0		Multiple matches found	8065.15	21151.5	7613.28	1989.71	1194.06	1151.83	8501.07	6849.96	10769.9	1018.59	2615.79	2097.34	7865.73	10988.9	7003.23	3152.93	2836.13	1407.38	6105.08	7018.07	6250.34	1149.72	2226.29	1472.68	5446.63	4395.16	3123.32	1382.51	2623.95	1211.75	7157.9	5549.95	4278.37	6906.55	6842.58	13740.1	983.662	1070.93	1088.15
	Name	Formula	Molecular Weight	Reference List Name	Lookup_M+H	DeltaMass [Da]	DeltaMass [ppm]	Compound Match
	PE (30:1)	C35 H68 N O8 P	661.468	Lipids_NEG	662.476	-9.0237e-05	-0.136419	Full match
	PC (27:1)	C35 H68 N O8 P	661.468	Lipids_NEG	662.476	-9.0237e-05	-0.136419	Full match
PC (28:1)	C36 H70 N O8 P	Full match	Partial match	Full match	675.484	1.064	4	0		Multiple matches found	4238.7	11609	2443.78	1652.07	1121.83	1431.08	1565.33	1891.85	1744.97	1102.39	1003.3	1028.76	1196.87	1226.63	1159.15	1601.66	1252.6	1183.03	2095.47	1076.18	991.766	1243.89	1611.78	1628.16	2442.16	1103.53	1067.73	1005.65	2029.28	1105.22	1774.9	1612.6	1388.6	1265.2	1521.03	1619.16	982.147	1061.7	1066.62
	Name	Formula	Molecular Weight	Reference List Name	Lookup_M+H	DeltaMass [Da]	DeltaMass [ppm]	Compound Match
	PC (28:1)	C36 H70 N O8 P	675.484	Lipids_NEG	676.491	0.000148544	0.219907	Full match
	PE (31:1)	C36 H70 N O8 P	675.484	Lipids_NEG	676.491	0.000148544	0.219907	Full match
PC (29:1)	C37 H72 N O8 P	Not the top hit	Partial match	Full match	689.5	1.126	1	0		Multiple matches found	260347	478637	208612	127174	86466	83897.1	126446	116117	135597	74030.2	56172	54260.7	226829	322527	203647	115265	108132	91391.6	130341	121674	87176	53142.2	37831.9	42496.7	187391	156900	106372	101833	146185	78575.9	117708	99350.9	40832	150411	167172	271291	1776.69	2219	2660.7
	Name	Formula	Molecular Weight	Reference List Name	Lookup_M+H	DeltaMass [Da]	DeltaMass [ppm]	Compound Match
	PE (32:1)	C37 H72 N O8 P	689.5	Lipids_NEG	690.507	-0.000376215	-0.545635	Full match
	PC (29:1)	C37 H72 N O8 P	689.5	Lipids_NEG	690.507	-0.000376215	-0.545635	Full match
PC (29:1)	C37 H72 N O8 P	Not the top hit	Partial match	Full match	689.502	1.157	1	0		Multiple matches found	2319.62	23645.3	8538.69	2960.87	1620.47	2002.79	1429.8	2081.18	1786.4	1318.73	1120.58	1547.91	2579.47	3947.27	1934.52	1169.43	2000.18	1388.25	3705.08	1680.15	2494.09	2345.29	1430.48	1775.76	11238.5	3769.22	1077.68	1206.7	1247.67	3014.5	2544.27	1469.71	1591.39	2851.08	3613.98	6112.87	1524.45	1682.09	1843.49
	Name	Formula	Molecular Weight	Reference List Name	Lookup_M+H	DeltaMass [Da]	DeltaMass [ppm]	Compound Match
	PE (32:1)	C37 H72 N O8 P	689.5	Lipids_NEG	690.507	-0.00198487	-2.8787	Full match
	PC (29:1)	C37 H72 N O8 P	689.5	Lipids_NEG	690.507	-0.00198487	-2.8787	Full match
PC (29:1)	C37 H72 N O8 P	Not the top hit	Partial match	Full match	689.5	0.977	1	0		Multiple matches found	19066.5	50359.3	15901.3	5697.01	4387.12	3611.46	14412.8	12568.2	18358.3	4064.33	4852.38	4271.17	20547.9	29954	21234.4	11424.1	13606.7	8625.21	16465.5	13716.3	19845.3	5056.5	5336.41	6588.77	13984.4	12446.6	10387.9	5382.2	7428.68	3487.59	16513.7	13515.7	10377.1	16441.2	15589.2	22986.7	991.312	1064.89	1062.26
	Name	Formula	Molecular Weight	Reference List Name	Lookup_M+H	DeltaMass [Da]	DeltaMass [ppm]	Compound Match
	PE (32:1)	C37 H72 N O8 P	689.5	Lipids_NEG	690.507	-0.000124074	-0.179947	Full match
	PC (29:1)	C37 H72 N O8 P	689.5	Lipids_NEG	690.507	-0.000124074	-0.179947	Full match
PC (29:2)	C37 H70 N O8 P	No match	Partial match	Full match	687.484	0.867	2	0		Multiple matches found	2304.56	11672.5	1593.31	749.555	803.569	805.818	1425.65	945.174	1719.2	881.955	1151.77	879.507	999.878	1287.4	836.01	905.484	2424.91	974.915	1843.62	777.652	919.24	995.185	1043.45	1146.73	776.028	769.671	968.948	920.441	776.473	849.367	1193.28	813.846	1527.46	879.774	963.12	1338.96	779.249	801.031	809.653
	Name	Formula	Molecular Weight	Reference List Name	Lookup_M+H	DeltaMass [Da]	DeltaMass [ppm]	Compound Match
	PE (32:2)	C37 H70 N O8 P	687.484	Lipids_NEG	688.491	-0.000246084	-0.357949	Full match
	PC (29:2)	C37 H70 N O8 P	687.484	Lipids_NEG	688.491	-0.000246084	-0.357949	Full match
PC (29:2)	C37 H70 N O8 P	Not the top hit	Partial match	Full match	687.484	1.004	2	0		Multiple matches found	193344	461422	163795	82988	60750	52187.4	218450	232216	269801	86660.3	80905.1	77034.4	107506	159889	106910	81350.9	89657	57656.7	234096	212281	176886	79349.2	61200.8	76503.8	148240	131655	96905	66754.6	89021.2	43918.6	214841	188311	144056	188452	222744	310931	1076.58	1212.52	1250.2
	Name	Formula	Molecular Weight	Reference List Name	Lookup_M+H	DeltaMass [Da]	DeltaMass [ppm]	Compound Match
	PE (32:2)	C37 H70 N O8 P	687.484	Lipids_NEG	688.491	-0.000373421	-0.54317	Full match
	PC (29:2)	C37 H70 N O8 P	687.484	Lipids_NEG	688.491	-0.000373421	-0.54317	Full match
PC (30:1)	C38 H74 N O8 P	Not the top hit	Partial match	Full match	703.516	1.041	1	0		Multiple matches found	3335.61	14120	2217.48	3978.32	1221.25	1862.98	1584.08	1233.28	1177.8	1822.95	1104.66	1898.6	1377.35	1375.33	1377.93	2308.66	3410.41	2014.3	2325.72	1087.37	1141.02	2303.74	1407.42	1403.5	1214.27	1839.51	1619.36	1125.23	2922.07	1266.58	2344.54	1134.87	1220.46	2002.73	1266.66	2309.81	1239.36	1351.88	1398.04
	Name	Formula	Molecular Weight	Reference List Name	Lookup_M+H	DeltaMass [Da]	DeltaMass [ppm]	Compound Match
	PE (33:1)	C38 H74 N O8 P	703.515	Lipids_NEG	704.522	-0.000702342	-0.998332	Full match
	PC (30:1)	C38 H74 N O8 P	703.515	Lipids_NEG	704.522	-0.000702342	-0.998332	Full match
PC (30:2)	C38 H72 N O8 P	Not the top hit	Partial match	Full match	701.5	1.004	2	0		Multiple matches found	5484.18	6562.81	2547.46	1626.52	1072.55	1030.14	5597.85	5996.81	10652.7	961.079	858.859	1086.3	9765.33	11197.4	6840.71	3322.79	6531.35	3073.79	7111.24	6851.1	8844.3	1031.56	1913.25	2604.96	4319.44	1653.07	1059.93	2706.58	1067.49	1087.21	6127.34	5115.59	5253.48	3229.47	4857.2	5939.55	901.339	1015.15	1046.08
	Name	Formula	Molecular Weight	Reference List Name	Lookup_M+H	DeltaMass [Da]	DeltaMass [ppm]	Compound Match
	PC (30:2)	C38 H72 N O8 P	701.5	Lipids_NEG	702.507	-0.000529696	-0.755091	Full match
	PE (33:2)	C38 H72 N O8 P	701.5	Lipids_NEG	702.507	-0.000529696	-0.755091	Full match
PC (30:2)	C38 H72 N O8 P	Invalid mass	Partial match	Full match	701.5	1.065	2	0		Multiple matches found	2718.32	8657.73	2329.32	1042.79	1119.96	1113.96	1822.12	1361.9	2729.32	1100.55	1001.62	1027.05	1194.88	3344.08	1310.35	1264.05	1346.42	2362.37	2091.98	985.9	990.112	1835.99	1661.23	2362.24	2110.25	1101.69	1263.84	1014.47	1140.23	1625.02	2308.42	1759.97	1992.75	2149.1	1621.74	3841.28	980.51	1059.93	1064.84
	Name	Formula	Molecular Weight	Reference List Name	Lookup_M+H	DeltaMass [Da]	DeltaMass [ppm]	Compound Match
	PC (30:2)	C38 H72 N O8 P	701.5	Lipids_NEG	702.507	8.0148e-06	0.0114252	Full match
	PE (33:2)	C38 H72 N O8 P	701.5	Lipids_NEG	702.507	8.0148e-06	0.0114252	Full match
PC (30:2)	C38 H72 N O8 P	No match	Partial match	Full match	701.499	0.922	2	0		Multiple matches found	3158.02	8202.3	2086.2	657.139	729.432	709.5	1365.42	1357.66	647.321	791.423	704.653	744.577	762.623	724.458	778.352	892.356	3890.02	1371.86	1298.73	636.654	689.776	1155.57	855.663	966.68	666.653	1082.41	743.178	660.606	994.5	747.721	809.406	1063.58	757.659	897.824	1301.49	2194.52	708.728	762.551	741.222
	Name	Formula	Molecular Weight	Reference List Name	Lookup_M+H	DeltaMass [Da]	DeltaMass [ppm]	Compound Match
	PC (30:2)	C38 H72 N O8 P	701.5	Lipids_NEG	702.507	0.000115249	0.164289	Full match
	PE (33:2)	C38 H72 N O8 P	701.5	Lipids_NEG	702.507	0.000115249	0.164289	Full match
PC (31:1)	C39 H76 N O8 P	Not the top hit	Partial match	Full match	717.531	1.246	8	0		Multiple matches found	542299	1.00405e+06	479753	380188	270727	295078	186771	136574	178641	125383	105486	107933	358084	561017	354161	408563	391915	331023	176869	165112	128176	106953	79010.2	87958.4	404572	422150	251040	396893	513304	310151	192072	159867	127926	274301	280782	390397	1978.1	2053.87	4012.95
	Name	Formula	Molecular Weight	Reference List Name	Lookup_M+H	DeltaMass [Da]	DeltaMass [ppm]	Compound Match
	PC (31:1)	C39 H76 N O8 P	717.531	Lipids_NEG	718.538	-0.000475649	-0.662897	Full match
	PE (34:1)	C39 H76 N O8 P	717.531	Lipids_NEG	718.538	-0.000475649	-0.662897	Full match
PC (31:1)	C39 H76 N O8 P	Not the top hit	Partial match	Full match	717.531	1.104	8	0		Multiple matches found	106829	281948	129574	61535.6	45296.2	44171.9	66968.4	60532.7	93172.1	45513	34389.7	31946.5	98830.5	186101	131125	73025	86560.3	65876.9	97890.8	55147.3	85857.8	51838.5	39868.7	31580.9	79177.1	72605.8	59679.4	48559.7	64896.4	48540.1	76350.4	54624	44968.3	68450.9	79893.5	111315	1263.83	1325.56	1338.51
	Name	Formula	Molecular Weight	Reference List Name	Lookup_M+H	DeltaMass [Da]	DeltaMass [ppm]	Compound Match
	PC (31:1)	C39 H76 N O8 P	717.531	Lipids_NEG	718.538	-0.00048762	-0.679581	Full match
	PE (34:1)	C39 H76 N O8 P	717.531	Lipids_NEG	718.538	-0.00048762	-0.679581	Full match
PC (31:2)	C39 H74 N O8 P	Not the top hit	Partial match	Full match	715.516	0.983	2	0		Multiple matches found	420768	1.28551e+06	378973	163390	147449	135551	280627	272642	315702	118616	126322	114981	217458	365540	214454	230539	312258	194489	311143	279451	242574	161732	133457	154501	287553	255735	224039	163934	277031	120227	320047	240862	206803	297416	308765	435910	1801.45	1925.3	1917.77
	Name	Formula	Molecular Weight	Reference List Name	Lookup_M+H	DeltaMass [Da]	DeltaMass [ppm]	Compound Match
	PC (31:2)	C39 H74 N O8 P	715.515	Lipids_NEG	716.522	-0.000470906	-0.658136	Full match
	PE (34:2)	C39 H74 N O8 P	715.515	Lipids_NEG	716.522	-0.000470906	-0.658136	Full match
PC (31:2)	C39 H74 N O8 P	Not the top hit	Partial match	Full match	715.516	1.126	2	0		Multiple matches found	732464	1.4492e+06	583411	482701	370000	359281	526347	539417	693853	293167	300639	326239	478047	772015	440971	542265	636578	487232	600112	583445	471539	353534	271089	341174	568620	484968	357197	327059	542940	263739	658573	551203	448664	759775	739766	936610	2892.36	2638.16	3258.7
	Name	Formula	Molecular Weight	Reference List Name	Lookup_M+H	DeltaMass [Da]	DeltaMass [ppm]	Compound Match
	PC (31:2)	C39 H74 N O8 P	715.515	Lipids_NEG	716.522	-0.000510174	-0.713016	Full match
	PE (34:2)	C39 H74 N O8 P	715.515	Lipids_NEG	716.522	-0.000510174	-0.713016	Full match
PC (32:1)	C40 H78 N O8 P	Full match	Partial match	Full match	731.547	1.245	11	0		Multiple matches found	7881.89	17571.6	7956.24	6582.24	4153.59	5334.48	1185.66	1271.8	1901.88	1448.63	1012.68	1052.22	12758.6	24424.4	16439.7	16304.8	15710.4	11546.1	6067.06	2795.58	1032.01	2078.62	2812.73	3007.87	5095.66	4282.91	1362.9	5605.18	10266.5	6342.44	4761.8	1488.6	1187.91	3452.11	3611.92	5171.34	1076.87	1118.11	1103.72
	Name	Formula	Molecular Weight	Reference List Name	Lookup_M+H	DeltaMass [Da]	DeltaMass [ppm]	Compound Match
	PC (32:1)	C40 H78 N O8 P	731.547	Lipids_NEG	732.554	-0.000578072	-0.790206	Full match
	PE (35:1)	C40 H78 N O8 P	731.547	Lipids_NEG	732.554	-0.000578072	-0.790206	Full match
PC (32:2)	C40 H76 N O8 P	Not the top hit	Partial match	Full match	729.531	1.125	1	0		Multiple matches found	9538.76	27343.1	11602.7	7026.27	6024.48	5629.26	11698.8	14534.5	16818	4304.46	5565.99	4396.34	21187.3	35866.7	25733.9	23094.3	31532.9	25711.6	12810.6	17582.9	16024.9	9420.87	7875.6	7572.23	5833.44	5056.52	1935.36	5899.19	12472.1	6034.59	15889.1	12268.6	11120.9	16503.2	16002	20448.4	1394.3	1269.7	1372.09
	Name	Formula	Molecular Weight	Reference List Name	Lookup_M+H	DeltaMass [Da]	DeltaMass [ppm]	Compound Match
	PC (32:2)	C40 H76 N O8 P	729.531	Lipids_NEG	730.538	-0.000443193	-0.607504	Full match
	PE (35:2)	C40 H76 N O8 P	729.531	Lipids_NEG	730.538	-0.000443193	-0.607504	Full match
PC (32:2)	C40 H76 N O8 P	Not the top hit	Partial match	Full match	729.531	1.043	1	0		Multiple matches found	2682	16395.3	6762.45	1209.12	1326.75	1482.75	1158.38	1909.35	1163.33	2372.43	1256.09	1235.49	1496.33	1494.14	1451.74	4814	4956.56	2874.81	2526.63	1719.91	1239.58	2650.66	1451.97	3015.14	1319.16	1453.6	2450.92	1739.86	4038.78	2024.2	1532.62	2980.17	1946.74	4613.1	2545.31	5735.79	1346.43	1468.67	1518.82
	Name	Formula	Molecular Weight	Reference List Name	Lookup_M+H	DeltaMass [Da]	DeltaMass [ppm]	Compound Match
	PC (32:2)	C40 H76 N O8 P	729.531	Lipids_NEG	730.538	0.000142122	0.194813	Full match
	PE (35:2)	C40 H76 N O8 P	729.531	Lipids_NEG	730.538	0.000142122	0.194813	Full match
PC (33:1)	C41 H80 N O8 P	Full match	Partial match	Full match	745.562	1.359	11	0		Multiple matches found	7802.14	23860.7	8045.52	7895.09	5424.67	5063.38	7561.81	7592.89	2962.55	2250.13	1045.8	1065.55	6904.55	12678.7	6914.28	11448.4	7397.31	5057.1	4535.28	3754.06	1265.42	1376.85	1140.79	1212.59	21976.1	14095.3	3201.47	9976.38	10670.3	5388.06	6188.26	10699.8	3778.69	3103.69	4291.11	5551.22	1153.25	1206.98	1195.79
	Name	Formula	Molecular Weight	Reference List Name	Lookup_M+H	DeltaMass [Da]	DeltaMass [ppm]	Compound Match
	PC (33:1)	C41 H80 N O8 P	745.562	Lipids_NEG	746.569	-0.000320956	-0.430489	Full match
	PE (36:1)	C41 H80 N O8 P	745.562	Lipids_NEG	746.569	-0.000320956	-0.430489	Full match
PC (33:1)	C41 H80 N O8 P	Full match	Partial match	Full match	745.563	1.226	11	0		Multiple matches found	101539	240001	94084.3	93717.9	83800.3	76180.2	85106.8	82421.9	102793	46094	51263	54220.8	92577.3	153658	99043.1	166348	173595	135748	88002.6	78014.3	73712	64224	54168.4	45579.9	80007.6	78121	38641.2	94515.6	132195	80466.8	93931.8	79155	69406.3	165437	146159	222626	1348.89	1441	1496.74
	Name	Formula	Molecular Weight	Reference List Name	Lookup_M+H	DeltaMass [Da]	DeltaMass [ppm]	Compound Match
	PC (33:1)	C41 H80 N O8 P	745.562	Lipids_NEG	746.569	-0.000525841	-0.705295	Full match
	PE (36:1)	C41 H80 N O8 P	745.562	Lipids_NEG	746.569	-0.000525841	-0.705295	Full match
PC (33:2)	C41 H78 N O8 P	Full match	Partial match	Full match	743.547	1.104	9	0		Multiple matches found	427985	1.10528e+06	368742	318515	260573	277812	413650	433084	543203	229273	249858	254893	233139	397148	248081	582557	752607	543058	444728	426416	424595	372460	318090	352971	314922	288992	235157	298246	464663	228690	536276	463165	381594	730383	585891	1.01209e+06	2156.76	2255.63	2269.92
	Name	Formula	Molecular Weight	Reference List Name	Lookup_M+H	DeltaMass [Da]	DeltaMass [ppm]	Compound Match
	PE (36:2)	C41 H78 N O8 P	743.547	Lipids_NEG	744.554	-0.000532948	-0.716765	Full match
	PC (33:2)	C41 H78 N O8 P	743.547	Lipids_NEG	744.554	-0.000532948	-0.716765	Full match
PC (33:2)	C41 H78 N O8 P	Not the top hit	Partial match	Full match	743.547	1.243	9	0		Multiple matches found	28587.3	282293	24397.9	28600.6	23788.3	27363.7	187275	162512	133054	76803.9	84005.6	43069.4	12364.4	18912.7	116519	220261	249408	181486	130906	63695	148951	90273.7	111129	86713.8	25353.1	23022.7	13025.8	32786.3	181670	108596	250251	221043	196298	243604	213705	326917	1237.67	1893.9	1268.53
	Name	Formula	Molecular Weight	Reference List Name	Lookup_M+H	DeltaMass [Da]	DeltaMass [ppm]	Compound Match
	PE (36:2)	C41 H78 N O8 P	743.547	Lipids_NEG	744.554	-0.000782496	-1.05238	Full match
	PC (33:2)	C41 H78 N O8 P	743.547	Lipids_NEG	744.554	-0.000782496	-1.05238	Full match
PC (35:1)	C43 H84 N O8 P	Full match	Partial match	Full match	773.594	1.339	9	0		Multiple matches found	10506.6	28795.7	9103.52	13531.6	8991.35	9987.33	10813.9	10175	14451.9	6261.91	7360.06	6363.63	7542.46	16238.3	6753.72	27326.3	27453.2	20774.9	9334.41	9869.23	9435.32	10124.1	9271.47	9374.08	9051.75	9783.19	4004.17	12278.7	14101.1	9681.99	15329.4	12073.8	10914.5	22181	19093	31879	1198.7	1247.64	1244.31
	Name	Formula	Molecular Weight	Reference List Name	Lookup_M+H	DeltaMass [Da]	DeltaMass [ppm]	Compound Match
	PE (38:1)	C43 H84 N O8 P	773.593	Lipids_NEG	774.601	-0.000334426	-0.432303	Full match
	PC (35:1)	C43 H84 N O8 P	773.593	Lipids_NEG	774.601	-0.000334426	-0.432303	Full match
PC (35:2)	C43 H82 N O8 P	Not the top hit	Partial match	Full match	771.578	1.222	11	0		Multiple matches found	23968.1	74564.8	20808.8	39648.9	33453.9	34162.2	163534	174294	198697	60309.7	74373.1	73837.5	11151.8	22483.3	15413.7	112165	142222	100933	101721	91643.5	134931	127084	103796	118452	20180.7	20551	15251.8	54827.1	74778.1	44836.5	221160	196864	190306	317092	243364	390076	3192.23	3293.01	3368.62
	Name	Formula	Molecular Weight	Reference List Name	Lookup_M+H	DeltaMass [Da]	DeltaMass [ppm]	Compound Match
	PC (35:2)	C43 H82 N O8 P	771.578	Lipids_NEG	772.585	-0.000557779	-0.722907	Full match
	PE (38:2)	C43 H82 N O8 P	771.578	Lipids_NEG	772.585	-0.000557779	-0.722907	Full match
PE (26:8)	C31 H46 N O8 P	No results	No results	Full match	591.294	0.223	0	0		Single match found	1231.79	3355.87	572.439	600.146	1084.27	1516.16	1903.21	2419.44	3089.98	600.637	727.089	954.476	777.298	1162.32	562.735	947.853	1801.34	2470.23	1053.84	1519.27	1807.36	1500.33	1622.91	1649.35	402.691	703.61	497.673	414.958	1010.89	1228.48	3710.95	3360.76	1703.56	5331.48	3690.43	9167.8	808.001	1067.77	1032.11
	Name	Formula	Molecular Weight	Reference List Name	Lookup_M+H	DeltaMass [Da]	DeltaMass [ppm]	Compound Match
	PE (26:8)	C31 H46 N O8 P	591.296	Lipids_NEG	592.303	0.00177871	3.00815	Full match
Pentadecanal	C15 H30 O	Full match	Full match	No results	226.23	0.192	2	0		No matches found	48320.2	46234.2	29164.9	43934.4	54381.1	102962	345645	388734	356657	178237	184637	192402	24307.4	42576.4	27299.2	86621.7	93001.8	192453	178544	194959	245517	385136	322546	338837	39713.9	41451.8	22784	61996.3	161541	112791	449161	364727	295439	288898	330950	447894	5783.65	11385.1	14402.8
pentamidine	C19 H24 N4 O2	No results	Full match	No results	340.189	0.109	1	0		No matches found	8574.67	2579.95	2606.03	2864.66	5923.17	3413.64	8352.39	6389.7	85143.6	1025.24	510.909	1594.05	5167.62	8801.98	2339.45	1719.4	1773.23	2497.41	37982.4	154752	104279	2092.62	1028.94	680.34	6195.18	915.506	848.572	1318.09	4189.31	2190.63	13475.7	7059.97	6115.08	378.641	836.153	892.261	1003.67	747.993	413.285
pentiapine	C15 H17 N5 S	No match	Full match	No results	299.122	0.075	1	0		No matches found	5810.25	9814.31	3652.83	1824.89	2439.13	2312.19	1237.37	439.659	443.935	428.558	346.647	669.586	6191.67	8486.61	6179	2625.04	3289.25	3737.89	1456.51	759.922	416.975	402.791	592.649	831.6	5733.05	7137.8	2721.28	2237.85	2463.19	2993.83	1038.35	491.674	389.55	466.224	385.47	488.794	294.441	425.507	475.318
PG (30:0)	C36 H71 O10 P	Full match	Partial match	Full match	694.479	0.973	4	0		Single match found	1119.66	1588.55	1245.7	1451.88	2387.97	1231.09	900.94	1012.56	922.758	4678.47	6360.91	1386.85	1071.92	1190.91	1098.38	1025.86	3051.65	3168.99	1805.32	885.548	899.463	8393.16	3330.53	1883.85	1041.15	1058.99	1086.49	924.636	4822.1	2216.97	1108.77	909.454	989.529	1138.17	1365.32	1057.05	840.895	1469.88	1935.35
	Name	Formula	Molecular Weight	Reference List Name	Lookup_M+H	DeltaMass [Da]	DeltaMass [ppm]	Compound Match
	PG (30:0)	C36 H71 O10 P	694.478	Lipids_NEG	695.486	-0.000339549	-0.488927	Full match
PG (33:12)	C39 H53 O10 P	Not the top hit	No results	Full match	712.339	0.07	0	0		Single match found	4514.6	4897.87	3646.3	1595.31	1360.48	1638.43	517.539	451.72	439.253	434.378	441.611	732.11	5422.17	6866.22	4822.89	2514.74	1274.48	2199.46	1335.43	568.548	483.539	332.894	633.598	1030.06	5498.67	3808.02	2560.31	1691.61	1350.76	1660.53	1228.8	440.487	518.775	576.676	416.986	447.972	280.694	308.118	323.769
	Name	Formula	Molecular Weight	Reference List Name	Lookup_M+H	DeltaMass [Da]	DeltaMass [ppm]	Compound Match
	PG (33:12)	C39 H53 O10 P	712.338	Lipids_NEG	713.345	-0.00139193	-1.95403	Full match
PG (33:3)	C39 H71 O10 P	Not the top hit	No match	Full match	730.479	0.983	2	1	Other	Single match found	3100.22	13076.2	2234.48	1073.37	1500.07	1706.32	1154.77	1200.97	1865.72	1779.17	1424.48	972.03	1692.51	1254.87	1694.57	1121.04	2153.63	1815.15	2587.06	956.742	2307.91	1808.33	1365.77	3367.95	1252.8	1304.2	2093.26	1001.02	1240.51	2175.06	1758.35	948.645	1042.67	2504.04	1729	2908.39	888.002	949.055	945.343
	Name	Formula	Molecular Weight	Reference List Name	Lookup_M+H	DeltaMass [Da]	DeltaMass [ppm]	Compound Match
	PG (33:3)	C39 H71 O10 P	730.478	Lipids_NEG	731.486	-0.000158499	-0.216979	Full match
PG (34:1)	C40 H77 O10 P	Not the top hit	Partial match	Full match	748.526	1.089	4	0		Single match found	3687.77	5113.08	1220.97	2287.44	2908.81	2507.36	2422.87	1120.09	2246.13	6403.68	1494.3	1757.24	2337.95	1536.76	1243.94	3113.17	7703.13	8366.12	2202.57	1118.94	1014.42	10535.7	3718.95	2297.46	3158.01	1618.71	1737.68	2582.14	4490.72	1187.73	2273.18	1895.84	2125.01	6969.83	5145.26	7148.8	966.205	1024.74	1162.75
	Name	Formula	Molecular Weight	Reference List Name	Lookup_M+H	DeltaMass [Da]	DeltaMass [ppm]	Compound Match
	PG (34:1)	C40 H77 O10 P	748.525	Lipids_NEG	749.533	-0.000507711	-0.678282	Full match
PG (41:11)	C47 H71 O10 P	No match	No results	Full match	826.478	0.076	0	0		Single match found	1145.17	2625.09	2005.64	1269.35	1896.43	1643.9	4071.05	5571.23	6542.56	6348.3	6344.64	9119.67	2271.35	2923.35	2875.25	1239.88	1464.16	1634.54	6165.7	4574.56	4808.58	8333.91	7588.68	9414.1	1039.94	1329.25	732.217	1117.67	1585.52	1822.38	4396.41	7197.08	4938.91	5933.3	6369.41	7596.15	407.653	602.614	725.353
	Name	Formula	Molecular Weight	Reference List Name	Lookup_M+H	DeltaMass [Da]	DeltaMass [ppm]	Compound Match
	PG (41:11)	C47 H71 O10 P	826.478	Lipids_NEG	827.486	0.000207015	0.250478	Full match
PG (48:9)	C54 H89 O10 P	No results	No results	Full match	928.62	1.217	0	0		Single match found	1032.66	2207.13	1025.08	1215.23	1959.28	1370.84	8750.61	9860.98	8943.15	2745.73	4427.55	1572.14	995.821	975.127	997.526	5177.92	7714.39	4042	3715.89	4381.7	7926.43	7550.22	6877.63	5596.58	1106.17	1670.47	922.182	2421.03	2854.1	1560.55	15411.7	14749.3	9893.68	26652.6	19137.5	30481.9	943.403	931.844	967.887
	Name	Formula	Molecular Weight	Reference List Name	Lookup_M+H	DeltaMass [Da]	DeltaMass [ppm]	Compound Match
	PG (48:9)	C54 H89 O10 P	928.619	Lipids_NEG	929.627	-0.00110064	-1.18524	Full match
PG (O-28:12)	C34 H45 O9 P	No results	No results	Full match	628.283	0.071	0	0		Multiple matches found	3772.49	2645.64	2524.59	866.19	1187.87	1177.71	505.791	468.689	536.394	441.195	420.474	1005.16	2721.57	5106.87	2376.03	1023.36	1035.03	1252.02	1203.73	946.35	457.737	492.287	739.987	1016.37	1982.82	3181.88	577.813	1222.34	1441.32	1326.91	1269.06	499.733	458.037	536.582	450.213	521.051	219.671	269.538	304.566
	Name	Formula	Molecular Weight	Reference List Name	Lookup_M+H	DeltaMass [Da]	DeltaMass [ppm]	Compound Match
	PG (O-28:12)	C34 H45 O9 P	628.28	Lipids_NEG	629.287	-0.002548	-4.05552	Full match
	PG (P-28:11)	C34 H45 O9 P	628.28	Lipids_NEG	629.287	-0.002548	-4.05552	Full match
PG (O-31:11)	C37 H53 O9 P	No results	No results	Full match	672.344	0.075	0	0		Multiple matches found	16559.8	17893.1	16774.3	9015.57	8894.26	7764.78	2427.07	1131.27	2268.88	1798.52	1970.55	3088.84	27558.3	23107.6	18367.2	7139.04	6842.8	11677.4	3801.13	3217.43	1991.11	1718.92	1524.93	2806.54	20977.7	20685	11311.3	7082.39	5550.99	7401.8	3416.56	1552.53	2305.64	1571.18	1677.24	1549.38	757.617	1094.86	1223.03
	Name	Formula	Molecular Weight	Reference List Name	Lookup_M+H	DeltaMass [Da]	DeltaMass [ppm]	Compound Match
	PG (O-31:11)	C37 H53 O9 P	672.343	Lipids_NEG	673.35	-0.00158121	-2.35179	Full match
	PG (P-31:10)	C37 H53 O9 P	672.343	Lipids_NEG	673.35	-0.00158121	-2.35179	Full match
PG (O-33:8)	C39 H63 O9 P	No match	No results	Full match	706.418	0.234	0	0		Multiple matches found	1710.33	1848.16	813.547	891.503	929.949	1010.54	390.771	368.436	282.973	2606.65	222.555	418.624	637.202	1553.6	435.157	930.357	1668.24	2290.3	748.946	416.633	425.29	371.64	398.607	600.374	868.2	863.098	200.493	444.579	818.26	860.823	590.249	592.66	343.125	473.544	380.165	659.444	526.679	566.563	602.128
	Name	Formula	Molecular Weight	Reference List Name	Lookup_M+H	DeltaMass [Da]	DeltaMass [ppm]	Compound Match
	PG (P-33:7)	C39 H63 O9 P	706.421	Lipids_NEG	707.428	0.00260797	3.69181	Full match
	PG (O-33:8)	C39 H63 O9 P	706.421	Lipids_NEG	707.428	0.00260797	3.69181	Full match
PG (O-39:12)	C45 H67 O9 P	No match	No results	Full match	782.452	0.076	0	0		Multiple matches found	1177.76	2699.79	2062.71	1305.47	1950.4	1690.69	3960.57	6747.05	6719.98	7481.72	6948.97	10198.3	2335.99	3006.54	2957.07	1275.16	1505.82	1681.05	4555.81	4564.47	5146.12	7671.74	8928.53	10496	1069.53	1367.07	753.054	1149.47	1630.64	1874.24	4757.84	6990.68	5649.84	6871.48	5812.93	7760.41	419.253	619.763	745.994
	Name	Formula	Molecular Weight	Reference List Name	Lookup_M+H	DeltaMass [Da]	DeltaMass [ppm]	Compound Match
	PG (P-39:11)	C45 H67 O9 P	782.452	Lipids_NEG	783.46	0.000317968	0.406374	Full match
	PG (O-39:12)	C45 H67 O9 P	782.452	Lipids_NEG	783.46	0.000317968	0.406374	Full match
PG (O-45:0)	C51 H103 O9 P	No results	No results	Full match	890.732	0.515	0	0		Single match found	570.873	1245.33	1357.79	860.202	1055.93	1388.73	32920	34127.6	49697.8	29088.2	26825.9	29843.6	645.662	1495.22	7134.51	1232.81	2395.36	2860.85	27313.7	40959.5	33340	30562.1	30221.9	30943.6	529.055	743.31	581.762	793.388	1190.22	1032.44	27849.7	25442.8	25140.5	39742.3	29595.6	43134.2	443.777	453.149	443.017
	Name	Formula	Molecular Weight	Reference List Name	Lookup_M+H	DeltaMass [Da]	DeltaMass [ppm]	Compound Match
	PG (O-45:0)	C51 H103 O9 P	890.734	Lipids_NEG	891.741	0.00233336	2.61959	Full match
Phloionolic acid	C18 H36 O5	Full match	Full match	No results	332.257	0.092	1	1	Cutin, suberine and wax biosynthesis	No matches found	15072.2	17930.5	9308.15	355685	338453	488765	112110	134027	163125	140431	112004	183891	14503.5	22455.3	22398.8	733517	525897	1.12263e+06	105913	120926	186076	156347	141609	255830	14024.1	15658.6	7719.95	307271	409527	317087	195999	191134	201571	168548	133564	190972	2492.5	4490.68	5020.8
PI (28:0)	C37 H71 O13 P	Not the top hit	No results	Full match	754.464	0.837	0	0		Single match found	47450.4	104750	35929.7	20262.4	13852.4	13597.2	35551.7	29682.9	47572.6	17096	17843	17280.8	138518	223695	150249	35479.7	39757.2	27106.3	73283.8	71261.8	73747.5	26656.8	21954.5	24128	34854	33954.6	19893.5	15848.2	22480.4	10570.5	48364.4	39555.7	35863.1	41466.4	44570.8	70977.4	905.078	914.518	942.826
	Name	Formula	Molecular Weight	Reference List Name	Lookup_M+H	DeltaMass [Da]	DeltaMass [ppm]	Compound Match
	PI (28:0)	C37 H71 O13 P	754.463	Lipids_NEG	755.471	-0.000558044	-0.739657	Full match
PI (28:1)	C37 H69 O13 P	Full match	No results	Full match	752.448	0.738	0	0		Single match found	3565.46	10168.8	1330.88	701.458	849.531	843.448	1488.8	1837.67	4166.23	1411.56	1160.64	896.688	2505.9	5074.04	3168.89	853.823	1959.56	990.034	2413.94	1993.16	4185.02	3346.25	1193.22	1830.28	1324.07	1047.31	959.701	756.715	1087	881.809	2872.3	956.106	960.246	1478.84	1120.02	2875.89	858.601	874.042	869.893
	Name	Formula	Molecular Weight	Reference List Name	Lookup_M+H	DeltaMass [Da]	DeltaMass [ppm]	Compound Match
	PI (28:1)	C37 H69 O13 P	752.448	Lipids_NEG	753.455	-0.00041657	-0.553621	Full match
PI (30:0)	C39 H75 O13 P	Not the top hit	No results	Full match	782.495	0.953	0	0		Single match found	11450.9	22116	7875.97	5841.48	4143.82	2356.22	11807.9	11264.5	18998.5	5095.72	5088.76	5133.26	41619.4	68939.8	41865.5	10404.6	7068.65	6660.49	30304.7	33003.7	25121.3	7310.47	5147.12	6686.61	10416.4	11060.4	6415.92	5363.02	5674.24	1901.95	16805.2	13283.3	15071.6	13369.8	17445.2	22248.2	1047.13	1112.17	1135.91
	Name	Formula	Molecular Weight	Reference List Name	Lookup_M+H	DeltaMass [Da]	DeltaMass [ppm]	Compound Match
	PI (30:0)	C39 H75 O13 P	782.495	Lipids_NEG	783.502	-0.000618371	-0.790257	Full match
PI (30:1)	C39 H73 O13 P	No match	No results	Full match	780.48	0.847	0	0		Single match found	14409.6	43087.8	11684.2	3339.81	2630.4	2589.36	14955.1	14917.6	24544.5	4476.7	6255.48	5783.54	19732.7	36050.5	21745	7816.56	12682.5	6130.02	18241.4	21115.6	19218.3	13343.2	9257.9	11778.6	9348.59	8088.79	5113.38	2977.14	5621.32	1101.18	16702.4	15409.8	13816.7	19676.4	16889.7	31370.9	991.728	1011.49	1000.87
	Name	Formula	Molecular Weight	Reference List Name	Lookup_M+H	DeltaMass [Da]	DeltaMass [ppm]	Compound Match
	PI (30:1)	C39 H73 O13 P	780.479	Lipids_NEG	781.486	-0.000708289	-0.907506	Full match
PI (31:1)	C40 H75 O13 P	Not the top hit	No results	Full match	794.495	0.903	0	0		Single match found	4080	14781.3	2642.35	1738.76	905.802	855.024	1934.6	2398.22	3512.71	2681.61	1026.82	1259.51	911.488	903.181	981.647	3812.38	3225.68	2013.49	1668.29	1800.02	834.239	3882.66	2247.87	3592.86	2591.84	2939.14	898.863	1574.46	1975.2	1707.6	3620.49	2291.06	971.353	7146.16	6278.22	9347.7	865.58	867.036	879.099
	Name	Formula	Molecular Weight	Reference List Name	Lookup_M+H	DeltaMass [Da]	DeltaMass [ppm]	Compound Match
	PI (31:1)	C40 H75 O13 P	794.495	Lipids_NEG	795.502	-0.000555178	-0.698782	Full match
PI (32:1)	C41 H77 O13 P	Not the top hit	No results	Full match	808.511	0.961	0	0		Single match found	295935	695385	234855	157445	124048	111891	342596	370627	536008	249923	229951	227809	377461	600608	373632	211265	233673	160838	568989	528487	472168	305865	240807	289401	219151	210093	152221	127293	180973	92637.2	465320	398934	373295	519897	552781	795417	996.779	1076.76	1084.75
	Name	Formula	Molecular Weight	Reference List Name	Lookup_M+H	DeltaMass [Da]	DeltaMass [ppm]	Compound Match
	PI (32:1)	C41 H77 O13 P	808.51	Lipids_NEG	809.517	-0.000602761	-0.745521	Full match
PI (32:2)	C41 H75 O13 P	Not the top hit	No results	Full match	806.495	0.852	0	0		Single match found	38052.8	110067	28878.7	11412.1	8883.14	9577.8	54821	64094.4	90028.4	28339.7	33481	27052.7	23917.6	36670.2	20322.8	19176.4	23378.9	12897	58227.2	61400.5	60054	50453.6	39561.4	42513.6	27987.6	21632.5	14489.2	8351.08	13264.8	6355.67	80330.7	66550.3	59751.4	77186.2	75399.3	111725	862.068	892.504	889.508
	Name	Formula	Molecular Weight	Reference List Name	Lookup_M+H	DeltaMass [Da]	DeltaMass [ppm]	Compound Match
	PI (32:2)	C41 H75 O13 P	806.495	Lipids_NEG	807.502	-0.000645199	-0.800004	Full match
PI (33:1)	C42 H79 O13 P	Not the top hit	No results	Full match	822.527	1.017	0	0		Single match found	7147.03	31139.5	8546.12	8122.25	6778.82	7791.05	6458.72	6473.11	12309.6	7190.56	7832.8	9463.83	2069.13	1956.04	2498.82	21564.9	23494.3	17970.8	3280.27	3589.66	3402.5	19225.4	17405.6	19404.3	6810.76	9810.63	5476.15	11941.8	13443.3	9178.57	14948.5	12791	10242.8	30664.5	27103.1	48405.5	1080.02	1156.17	1212.5
	Name	Formula	Molecular Weight	Reference List Name	Lookup_M+H	DeltaMass [Da]	DeltaMass [ppm]	Compound Match
	PI (33:1)	C42 H79 O13 P	822.526	Lipids_NEG	823.533	-0.00083823	-1.01909	Full match
PI (34:1)	C43 H81 O13 P	Full match	Partial match	Full match	836.542	1.075	3	0		Single match found	997008	2.02122e+06	773298	845136	679254	667730	673411	712061	1.28471e+06	666882	716651	750684	930939	1.53998e+06	965509	1.58369e+06	1.73158e+06	1.37731e+06	1.52155e+06	1.43973e+06	1.20408e+06	1.10528e+06	972727	1.15601e+06	789998	807391	449845	872943	1.10643e+06	643185	1.14813e+06	1.07639e+06	705741	1.60196e+06	1.54289e+06	2.2784e+06	1155.29	1272.17	1236.62
	Name	Formula	Molecular Weight	Reference List Name	Lookup_M+H	DeltaMass [Da]	DeltaMass [ppm]	Compound Match
	PI (34:1)	C43 H81 O13 P	836.541	Lipids_NEG	837.549	-0.000625455	-0.747667	Full match
PI (34:2)	C43 H79 O13 P	Not the top hit	No results	Full match	834.527	0.963	0	0		Single match found	79045.6	179099	60246	61850.4	51050.6	49473.8	183774	197288	236272	116745	115523	116786	56070.4	95821.9	56047.1	112642	132735	93961.7	177373	183486	187423	203794	171805	182704	65117.8	58391.6	38008.7	47123	70972.8	33051.9	242989	212040	196390	319340	269144	425470	993.63	1067.38	1075.31
	Name	Formula	Molecular Weight	Reference List Name	Lookup_M+H	DeltaMass [Da]	DeltaMass [ppm]	Compound Match
	PI (34:2)	C43 H79 O13 P	834.526	Lipids_NEG	835.533	-0.00075347	-0.902872	Full match
PI (35:0)	C44 H85 O13 P	Not the top hit	No results	Full match	852.573	1.211	0	0		Single match found	1028.69	18262.2	1135.32	2272.33	1463.57	1320.29	887.001	4702.36	1521.89	6634.86	898.807	1708.85	1086.46	1099.47	4222.02	991.265	1027.05	2782.8	6031.34	943.875	963.268	2106.87	1628.14	1131.99	34705.8	25035	2428.38	1168.33	981.04	2318.81	7408.1	7968.12	1010.97	3089.3	1088.1	1229.84	1047.37	1542.2	1372.81
	Name	Formula	Molecular Weight	Reference List Name	Lookup_M+H	DeltaMass [Da]	DeltaMass [ppm]	Compound Match
	PI (35:0)	C44 H85 O13 P	852.573	Lipids_NEG	853.58	-0.000176624	-0.207166	Full match
PI (35:1)	C44 H83 O13 P	No match	No results	Full match	850.557	1.131	0	0		Single match found	3579.4	12272.3	3311.27	7344.96	2887.09	3051.66	2044.12	2677.96	1910.59	1976.95	2694.87	3810.84	1901.58	2512.41	1972.27	17783	15705.9	11018.2	4625.69	2475.24	2468.23	8604.36	8253.26	9139.39	2460.6	2626.25	2431.92	4857.09	9333.27	3591.73	2956.42	2936.92	2127.48	11446.2	8998.19	14475.9	1830.29	1927.53	1832.18
	Name	Formula	Molecular Weight	Reference List Name	Lookup_M+H	DeltaMass [Da]	DeltaMass [ppm]	Compound Match
	PI (35:1)	C44 H83 O13 P	850.557	Lipids_NEG	851.564	-0.000301526	-0.354504	Full match
PI (36:1)	C45 H85 O13 P	Not the top hit	No results	Full match	864.573	1.187	0	0		Single match found	247244	458785	207301	323132	200085	215079	134838	132498	238278	134477	152096	162944	205876	407836	224339	762229	646955	485143	335202	326046	260608	258797	262579	310295	216231	226986	117028	296817	324659	204134	237816	211898	178254	275687	287473	399746	1507.63	1749.14	1883.13
	Name	Formula	Molecular Weight	Reference List Name	Lookup_M+H	DeltaMass [Da]	DeltaMass [ppm]	Compound Match
	PI (36:1)	C45 H85 O13 P	864.573	Lipids_NEG	865.58	-0.000648091	-0.749608	Full match
PI (36:2)	C45 H83 O13 P	Not the top hit	No results	Full match	862.558	1.075	0	0		Single match found	8058	20092.7	6453.9	14922.6	9000.57	12327.4	206675	230287	297291	142630	142236	141321	1664.16	7595.5	6315.92	41037.8	58482.8	41452.9	160647	177836	253668	291577	250202	291380	7553.29	7367.74	2189.42	14484.6	21526.3	14750.8	367765	344797	318415	494969	353128	699485	1169.96	1254.36	1219.31
	Name	Formula	Molecular Weight	Reference List Name	Lookup_M+H	DeltaMass [Da]	DeltaMass [ppm]	Compound Match
	PI (36:2)	C45 H83 O13 P	862.557	Lipids_NEG	863.564	-0.000738188	-0.855813	Full match
PI (44:12)	C53 H79 O13 P	No match	No results	Full match	954.525	0.075	0	0		Single match found	2050.92	4775.78	3648.82	2163.33	2672.24	2848.25	6004.47	9050.54	10250.3	9634.97	11021.8	18754.8	4132.23	5223.77	4901.84	2080.79	2663.71	2603.68	7358.59	7307.11	9061.81	13785.7	12175.7	16560.8	1866.64	2168.44	1319.53	1936.05	2341.09	3086.09	10869	10038.4	8764.02	10917.8	10836.2	12184.8	741.635	1085.96	1197.23
	Name	Formula	Molecular Weight	Reference List Name	Lookup_M+H	DeltaMass [Da]	DeltaMass [ppm]	Compound Match
	PI (44:12)	C53 H79 O13 P	954.526	Lipids_NEG	955.533	0.000900121	0.943003	Full match
PI (O-42:11)	C51 H79 O12 P	No match	No results	Full match	914.531	0.076	0	0		Multiple matches found	1107.87	2539.59	1940.31	1228.01	1523.24	1590.36	1676.37	2724.52	3219.75	3771.84	2143.91	5712.96	2197.37	2828.14	2781.6	1199.49	1416.47	1384.55	2083.02	2497.03	3405.29	4635.47	4087.09	5082.32	1006.07	1285.95	708.369	1081.26	1533.88	1763.03	1749.69	2919.81	2757.38	3862.84	3061.42	4282.68	394.375	582.987	636.644
	Name	Formula	Molecular Weight	Reference List Name	Lookup_M+H	DeltaMass [Da]	DeltaMass [ppm]	Compound Match
	PI (O-42:11)	C51 H79 O12 P	914.531	Lipids_NEG	915.538	0.000329009	0.359757	Full match
	PI (P-42:10)	C51 H79 O12 P	914.531	Lipids_NEG	915.538	0.000329009	0.359757	Full match
PI (P-42:12)	C51 H75 O12 P	No match	No results	Full match	910.499	0.075	0	0		Single match found	1911.28	4445.87	3396.76	2023.03	2499.68	2660.42	8512.55	12770.1	13895.2	15161.5	15484.3	21327.1	3846.78	4868.84	4583.83	1948	2479.71	2361.75	14710.8	10335.4	12173.8	17427.8	18805.4	21794.9	1739.28	2095.09	1229.16	1808.4	2325.62	2887.27	11498.6	15068.5	11389.9	14614.8	14054	17759.2	630.276	1011.59	987.129
	Name	Formula	Molecular Weight	Reference List Name	Lookup_M+H	DeltaMass [Da]	DeltaMass [ppm]	Compound Match
	PI (P-42:12)	C51 H75 O12 P	910.5	Lipids_NEG	911.507	0.000290535	0.319095	Full match
primary fluorescent chlorophyll catabolite	C35 H40 N4 O7	No results	Full match	No results	628.288	0.072	1	2	Biosynthesis of secondary metabolites;Other	No matches found	4366.31	2435.95	1044.04	1191.5	1004.86	681.645	290.333	310.659	292.639	292.435	232.924	370.373	2428.96	1545.75	1153.03	411.823	604.368	610.75	1228.62	295.939	244.621	237.862	377.666	521.103	2240.26	4911.09	302.927	419.845	537.97	677.546	772.019	331.236	262.447	355.66	262.585	306.323	142.002	178.656	163.794
Progeldanamycin	C27 H41 N O6	Not the top hit	Full match	No results	475.293	0.318	1	0		No matches found	14060.2	19178.8	9637.28	11259.4	10957.5	13904.8	10590.7	11457.9	16722.1	6417.99	7588.43	8429.4	9242.2	16197.8	10495.1	12042.9	20242.7	15828.2	20009.4	30601.6	29327.8	7274.52	6840.33	8668.52	11021.1	11449.6	6016.75	9230.24	14786.1	10698.4	21591.5	13567.9	14558.3	8618.31	7775.05	9385.51	8595.46	15419.3	17337.8
Propoxur	C11 H15 N O3	Full match	Full match	No results	209.105	0.141	5	1	Other	No matches found	2388.68	3476.18	1478.35	925.712	917.771	2265.91	7106.84	8108.82	12854.5	6198.72	6086.73	6493.1	1359.9	3127.74	1523.16	839.608	1302.45	1779.09	9605.75	11609	14463.8	5192.83	5338.5	6026.11	2325.36	2715.9	1324.97	604.804	714.886	1548.65	13702.8	12997	12193.6	5647.5	6032.76	6620.06	497.181	574.007	640.037
PS (30:0)	C36 H70 N O10 P	Not the top hit	No results	Full match	707.473	0.744	0	0		Single match found	2344.03	5461.96	1823.31	751.853	888.698	903.821	747.99	865.593	1149.15	867.803	866.21	935.067	858.314	2179.13	1780.63	720.294	2033.72	846.937	1679.48	1036.42	793.975	1110.17	1092.18	1386.57	774.938	713.617	935.307	707.978	1392.73	879.044	1726.4	1301.57	1401.14	1423.02	1204.27	1267.48	898.505	914.663	919.97
	Name	Formula	Molecular Weight	Reference List Name	Lookup_M+H	DeltaMass [Da]	DeltaMass [ppm]	Compound Match
	PS (30:0)	C36 H70 N O10 P	707.474	Lipids_NEG	708.481	0.000533254	0.753743	Full match
PS (32:0)	C38 H74 N O10 P	Not the top hit	Partial match	Full match	735.506	0.852	2	0		Single match found	23174.2	66233.1	16438	5187.2	2764.84	3654.08	17084	15196.2	21091.4	5765.47	6698.55	4560.58	13171.4	21697.8	15729	8600.13	17464.1	6997.96	15021.3	15358.2	14737.3	9188.49	6111.21	6271.07	13158.9	11538.6	10946.7	4594.13	9526.97	3724.95	19780.6	14007.8	14529.6	23372.7	20929.6	42181.9	811.941	840.607	837.785
	Name	Formula	Molecular Weight	Reference List Name	Lookup_M+H	DeltaMass [Da]	DeltaMass [ppm]	Compound Match
	PS (32:0)	C38 H74 N O10 P	735.505	Lipids_NEG	736.512	-0.00058401	-0.794026	Full match
PS (32:1)	C38 H72 N O10 P	No match	Partial match	Full match	733.49	0.986	1	0		Single match found	11005.2	25132.3	10136.7	2955.76	2058.93	3601.13	9038.91	13022.7	19532.5	5465.23	2920.66	1583.43	17295.9	15159	17132	5639.97	2613.75	1800.31	11015.6	18688.8	13356.7	3370.98	1759.65	3230.51	8072.8	4883.12	2906.26	1630.66	2686.47	3859.54	10881.6	8432.44	6291.37	13336.3	15919	27504.3	1447.14	1637.87	1539.96
	Name	Formula	Molecular Weight	Reference List Name	Lookup_M+H	DeltaMass [Da]	DeltaMass [ppm]	Compound Match
	PS (32:1)	C38 H72 N O10 P	733.489	Lipids_NEG	734.497	-0.000481699	-0.656723	Full match
PS (32:2)	C38 H70 N O10 P	No results	Partial match	Full match	731.474	0.916	1	0		Single match found	314.666	493.352	362.103	316.049	322.859	320.661	356.622	678.387	3786.65	347.622	332.503	347.642	330.805	332.833	364.68	320.279	342.42	341.847	606.437	622.581	309.734	407.984	411.529	440.88	323.553	316.582	331.299	310.472	334.045	347.688	396.604	520.133	364.394	361.757	381.247	360.131	340.861	341.884	330.785
	Name	Formula	Molecular Weight	Reference List Name	Lookup_M+H	DeltaMass [Da]	DeltaMass [ppm]	Compound Match
	PS (32:2)	C38 H70 N O10 P	731.474	Lipids_NEG	732.481	-3.47292e-05	-0.0474784	Full match
PS (32:2)	C38 H70 N O10 P	No match	Partial match	Full match	731.474	0.873	1	0		Single match found	2604.27	2118.72	2103.02	1314.9	1512.37	1409.57	4536.37	5258.78	11428.7	2405.06	3838.39	2195.12	2574.09	1738.98	1570.46	1360.17	1455.4	1493.91	5990.92	8374.52	7274.53	1785.94	3401.81	2347.94	2397.97	1375.65	1433.4	1506.04	1434.82	1490.03	4096.27	4615.23	3566.92	2377.92	2742.72	6894.64	1363.09	1416.86	1468.31
	Name	Formula	Molecular Weight	Reference List Name	Lookup_M+H	DeltaMass [Da]	DeltaMass [ppm]	Compound Match
	PS (32:2)	C38 H70 N O10 P	731.474	Lipids_NEG	732.481	-0.000596328	-0.815242	Full match
PS (34:0)	C40 H78 N O10 P	Not the top hit	No results	Full match	763.537	0.977	0	0		Single match found	47609.1	139021	42244.7	16907.7	6749.45	12311.7	35804.3	36064.5	47840.8	12026.3	13788.5	13588.4	44924.6	73305	47524.9	15492.3	42175.5	20164.1	39786.1	39409.1	37215.3	20989.8	17061.5	16860.3	35685.6	29148.8	27180.1	14348.5	24328.1	7787.37	39155.3	30248.2	27023.8	44868.8	42263.7	64907.7	1012.21	1087.34	1084.65
	Name	Formula	Molecular Weight	Reference List Name	Lookup_M+H	DeltaMass [Da]	DeltaMass [ppm]	Compound Match
	PS (34:0)	C40 H78 N O10 P	763.536	Lipids_NEG	764.544	-0.000580292	-0.760005	Full match
PS (34:1)	C40 H76 N O10 P	Not the top hit	Partial match	Full match	761.521	0.867	4	0		Single match found	8548.97	31061.2	5740.65	982.4	1905.5	808.92	4118.22	3994.59	5407.07	940.105	838.413	1446.64	3535.66	6686.76	4247.94	4565.79	7001.84	1407.5	2983.08	4401.51	2709.98	3211.4	1532.34	1386.12	4307.17	4153.81	2969.27	719.642	3254.04	1339.53	3584.68	2676.8	2110.26	4602.44	3145.67	7373.68	782.249	804.115	812.771
	Name	Formula	Molecular Weight	Reference List Name	Lookup_M+H	DeltaMass [Da]	DeltaMass [ppm]	Compound Match
	PS (34:1)	C40 H76 N O10 P	761.521	Lipids_NEG	762.528	-0.000317313	-0.416683	Full match
PS (34:1)	C40 H76 N O10 P	Not the top hit	Partial match	Full match	761.521	1.14	4	0		Single match found	1889.01	3150.52	2209.63	7529.74	5413.37	1969.01	4429.34	5103.85	1521.83	970.965	1002.36	995.319	3295.31	12298.9	8551.7	1103.25	4721.88	1318.65	5275.93	6038.64	2917.04	2355.99	1025.26	1820.4	1717.52	1643.42	3653.04	6072.18	2690.91	5459.12	2498.92	4097.74	2425.32	5772.87	2871.73	1506.18	1265.01	1357.93	1450.13
	Name	Formula	Molecular Weight	Reference List Name	Lookup_M+H	DeltaMass [Da]	DeltaMass [ppm]	Compound Match
	PS (34:1)	C40 H76 N O10 P	761.521	Lipids_NEG	762.528	-0.00044783	-0.588074	Full match
PS (34:1)	C40 H76 N O10 P	No match	Partial match	Full match	761.521	1.122	4	0		Single match found	62694.4	124364	52377.7	41594.7	34741.2	36614.2	41838.2	21081.8	17027.9	7986.48	22242.1	21284.7	83504	86021.8	48909.8	37958.8	42621.9	42227.4	52636.4	38590.3	37252.8	12934.5	11778	13114.9	68891.1	77087.7	40366.6	36683.1	47528.6	42354.3	38861.2	32520.2	23383.6	7140.9	57878.8	16078.5	3470.34	2861.48	3473.92
	Name	Formula	Molecular Weight	Reference List Name	Lookup_M+H	DeltaMass [Da]	DeltaMass [ppm]	Compound Match
	PS (34:1)	C40 H76 N O10 P	761.521	Lipids_NEG	762.528	-0.000699449	-0.918489	Full match
PS (34:1)	C40 H76 N O10 P	Not the top hit	Partial match	Full match	761.521	1.105	4	0		Single match found	62694.4	124364	52377.7	44455.8	29433.2	36614.2	33136.7	21081.8	44665.5	34004.7	22296.6	22026.4	83504	106837	48909.8	37074.2	42621.9	42712.7	37094.7	38590.3	40559.7	12934.5	11778	13114.9	68891.1	45973.5	40366.6	32697.5	47528.6	30660	37887.5	32520.2	24840.6	64463.7	57878.8	101745	2274.99	2286.9	2309.24
	Name	Formula	Molecular Weight	Reference List Name	Lookup_M+H	DeltaMass [Da]	DeltaMass [ppm]	Compound Match
	PS (34:1)	C40 H76 N O10 P	761.521	Lipids_NEG	762.528	-0.000369878	-0.48571	Full match
PS (34:2)	C40 H74 N O10 P	Not the top hit	Partial match	Full match	759.506	1.006	1	0		Single match found	16259.4	27751.2	13976.8	7717.88	3261.87	2972.75	46567	54372.7	6220.07	17927.9	25730.2	22234.8	21118.9	3278.56	20685.5	2775.14	18361.4	13171.6	61080.9	54246.4	3652.24	2921.28	15930.4	2205.99	14909	13624.1	7676.02	2477.91	6686.88	2094.63	46766.6	2671.43	47614	67771.9	2438.82	8894.04	1795.18	1922.01	1981.73
	Name	Formula	Molecular Weight	Reference List Name	Lookup_M+H	DeltaMass [Da]	DeltaMass [ppm]	Compound Match
	PS (34:2)	C40 H74 N O10 P	759.505	Lipids_NEG	760.512	-0.00102221	-1.34589	Full match
PS (34:2)	C40 H74 N O10 P	Full match	Partial match	Full match	759.506	0.986	1	0		Single match found	16259.4	36411.1	11093.5	7832.64	6963.14	5619.76	46567	54372.7	91605.2	29502.2	25730.2	22234.8	18421.9	24148.9	16658.1	4887.64	19574.5	10322.6	61080.9	56401.7	61817.9	19836.5	15930.4	20436.8	14909	13870.1	7885.93	3066.01	8266.32	1987.94	46766.6	52051.8	43070.3	67771.9	52714.6	96786	1799.77	1784.09	1700.11
	Name	Formula	Molecular Weight	Reference List Name	Lookup_M+H	DeltaMass [Da]	DeltaMass [ppm]	Compound Match
	PS (34:2)	C40 H74 N O10 P	759.505	Lipids_NEG	760.512	-0.000636557	-0.838121	Full match
PS (35:1)	C41 H78 N O10 P	Not the top hit	No results	Full match	775.537	0.923	0	0		Single match found	5795.85	25666.7	5224.21	2171.51	913.019	1224.89	2551.72	1776.97	1819.47	1803.25	1575.69	2045.55	938.924	891.936	958.289	5699.33	7533.84	2747.2	1598.97	1224.34	849.236	2430.51	1053.47	1802.35	4461.94	3126.24	3283.24	2891.04	6326.96	920.577	2941.04	1143.63	1612.01	5069.18	4130.51	6813.61	872.57	938.835	912.576
	Name	Formula	Molecular Weight	Reference List Name	Lookup_M+H	DeltaMass [Da]	DeltaMass [ppm]	Compound Match
	PS (35:1)	C41 H78 N O10 P	775.536	Lipids_NEG	776.544	-0.000267145	-0.344465	Full match
PS (35:3)	C41 H74 N O10 P	Not the top hit	No results	Full match	771.503	1.127	0	0		Single match found	16362.1	28249.3	14162.8	7680.7	5199.25	6115.2	8102.91	7856.38	10564.8	4455.59	3749.78	2952.91	13592.1	22249.2	12732.3	7889.98	5174.57	4877.85	4348.11	9491.06	4195.46	2322.99	1470.27	1696.79	8341.71	10289.5	6819.86	6138.27	9103.56	5651.1	6070.64	5247.1	3510.82	10725.1	10551.1	20952.9	1644.56	1438.85	1672.34
	Name	Formula	Molecular Weight	Reference List Name	Lookup_M+H	DeltaMass [Da]	DeltaMass [ppm]	Compound Match
	PS (35:3)	C41 H74 N O10 P	771.505	Lipids_NEG	772.512	0.00195458	2.53346	Full match
PS (35:4)	C41 H72 N O10 P	Not the top hit	No results	Full match	769.487	1.005	0	0		Single match found	11758.2	34336.1	9875.93	3573.43	2998.19	2150.05	13687.3	14138.6	13820.5	4625.14	3387.13	1442.18	5497.66	13322.4	7996.3	3033.85	4295.65	2972.05	11739.4	14393	9210.64	4678.7	2477.75	3323.25	8378.98	7354.83	4775.67	2114.78	5532.67	1199.17	13358.7	9140.37	7842.51	11470.8	12429.3	20019.3	994.164	1119.7	1154.49
	Name	Formula	Molecular Weight	Reference List Name	Lookup_M+H	DeltaMass [Da]	DeltaMass [ppm]	Compound Match
	PS (35:4)	C41 H72 N O10 P	769.489	Lipids_NEG	770.497	0.00198049	2.57378	Full match
PS (36:0)	C42 H82 N O10 P	Full match	Partial match	Full match	791.568	1.103	3	0		Single match found	344064	867677	311124	219588	166997	161589	210241	203510	227518	114212	119237	118052	256702	428331	271286	252923	263863	195865	240911	206932	180826	124959	104703	116652	254435	243372	182902	172330	240757	125586	228387	189198	157258	279775	300665	421391	1274.73	1368.35	1317.79
	Name	Formula	Molecular Weight	Reference List Name	Lookup_M+H	DeltaMass [Da]	DeltaMass [ppm]	Compound Match
	PS (36:0)	C42 H82 N O10 P	791.568	Lipids_NEG	792.575	-0.000585611	-0.739812	Full match
PS (36:1)	C42 H80 N O10 P	Full match	Partial match	Full match	789.552	0.982	4	0		Single match found	970168	2.92567e+06	870891	418759	371406	303722	615792	559896	641459	281344	296381	248791	448731	713474	444079	540459	711623	407383	651208	584158	498194	370921	309545	344459	718906	594725	554507	419381	655553	272876	707165	506157	448965	706159	738889	1.0649e+06	974.842	1041.87	1037.79
	Name	Formula	Molecular Weight	Reference List Name	Lookup_M+H	DeltaMass [Da]	DeltaMass [ppm]	Compound Match
	PS (36:1)	C42 H80 N O10 P	789.552	Lipids_NEG	790.559	-0.000424939	-0.538203	Full match
PS (36:5)	C42 H72 N O10 P	No match	No results	Full match	781.487	0.952	0	0		Single match found	12027.5	20837	10542.2	5675.1	4143.82	2837.35	12975.8	11733.9	18317.2	5095.72	4901.29	6731.67	39211.5	65749.9	38918.6	11535.1	6334.36	7229.59	28432.7	21889	24289.3	7310.47	5333.8	6686.61	11949.5	10205.5	6415.92	5363.02	6592.1	1901.95	17800.5	13335.3	12294.9	11937.8	13010.7	18829.9	1066.46	1132.7	1156.88
	Name	Formula	Molecular Weight	Reference List Name	Lookup_M+H	DeltaMass [Da]	DeltaMass [ppm]	Compound Match
	PS (36:5)	C42 H72 N O10 P	781.489	Lipids_NEG	782.497	0.00200923	2.57102	Full match
PS (37:1)	C43 H82 N O10 P	Not the top hit	No results	Full match	803.568	1.042	0	0		Single match found	10754.5	39631.6	5139.91	5980.45	4756.99	4804.22	4198.04	4150.77	5379.52	2043.08	4312.97	4026.06	1883.86	1378.99	1250.82	12368.6	15678.3	7765.27	3353.74	1017.81	2273.76	8635.24	6319.61	6790.14	6318.12	6210.13	4303.21	6978.05	11445.5	3828.13	6395.81	2876.27	1330.47	16228.4	13647.5	19986.7	1160.09	1265.41	1308.61
	Name	Formula	Molecular Weight	Reference List Name	Lookup_M+H	DeltaMass [Da]	DeltaMass [ppm]	Compound Match
	PS (37:1)	C43 H82 N O10 P	803.568	Lipids_NEG	804.575	-0.000754441	-0.938864	Full match
PS (37:1)	C43 H82 N O10 P	No match	No results	Full match	803.567	1.102	0	0		Single match found	2582.01	8843.8	2716.75	1763.3	1414.83	2775.03	2902.99	3565.61	1570.41	2880.92	1758.53	1778.75	1518.44	3325.83	1523.81	3630.18	4887.31	3723.61	3101.51	1210.76	1600.55	1437.01	5031.88	1526.52	1864.8	2555.2	2697.83	1742.91	3933.95	1922.9	3459.84	1409.18	2790.95	4256.16	5113.8	8982.77	1179.76	1227.48	1227.62
	Name	Formula	Molecular Weight	Reference List Name	Lookup_M+H	DeltaMass [Da]	DeltaMass [ppm]	Compound Match
	PS (37:1)	C43 H82 N O10 P	803.568	Lipids_NEG	804.575	0.000481842	0.599628	Full match
PS (37:3)	C43 H78 N O10 P	No match	No results	Full match	799.535	1.246	0	1	Other	Single match found	46659.3	94631.2	42285.4	30820.2	26073.5	27963.8	17135.7	13436.4	16345.5	11181.7	10186.4	9553.46	31903.5	62153.8	31718.5	40410.3	37056.9	29197.4	19063.1	14777	11477.1	11102.8	5601.51	7747.69	34304.3	39599.1	19622.8	35148.6	49168.7	26385.1	18419.9	17021.6	11353.1	27093.3	28474.5	42338.2	1216.28	1262.87	1246.61
	Name	Formula	Molecular Weight	Reference List Name	Lookup_M+H	DeltaMass [Da]	DeltaMass [ppm]	Compound Match
	PS (37:3)	C43 H78 N O10 P	799.536	Lipids_NEG	800.544	0.00172456	2.15695	Full match
PS (37:4)	C43 H76 N O10 P	Not the top hit	No results	Full match	797.518	0.992	0	0		Single match found	1402.53	8959.51	2755.96	1353.24	1261.55	1105.07	2574.65	4032.76	2545.74	993.396	1279.61	1562.63	2985.66	5175.93	3145.42	1139.97	1874.63	1123.83	2988.87	2093.47	2241.23	1359.47	1351.59	1203.65	2687.16	1182.83	1330.49	1017.93	1967.88	1139.25	1944	1538.66	1942.95	1109.21	2825.26	1324.75	903.367	1022.43	974.298
	Name	Formula	Molecular Weight	Reference List Name	Lookup_M+H	DeltaMass [Da]	DeltaMass [ppm]	Compound Match
	PS (37:4)	C43 H76 N O10 P	797.521	Lipids_NEG	798.528	0.00227064	2.84712	Full match
PS (37:4)	C43 H76 N O10 P	No match	No results	Full match	797.519	1.127	0	0		Single match found	41012.8	94286.1	35156.1	28936.1	23793.2	17490.3	35077	40195.3	53557.4	20217.8	24273.4	25061.6	23252.2	36393.6	24931	37876.6	45679.2	28712.7	45042.3	41014.5	35034.7	29637.5	20400.9	22174.5	29517.5	30797.5	19830.8	19120.8	32983.5	17632.2	54929.9	39047.3	22448.2	55703.1	56516.2	84068.7	1761.54	1716.22	1791.29
	Name	Formula	Molecular Weight	Reference List Name	Lookup_M+H	DeltaMass [Da]	DeltaMass [ppm]	Compound Match
	PS (37:4)	C43 H76 N O10 P	797.521	Lipids_NEG	798.528	0.00174676	2.19024	Full match
PS (38:0)	C44 H86 N O10 P	Full match	No results	Full match	819.6	1.224	0	0		Single match found	198121	489990	181650	228117	167350	167454	164542	163628	204340	101517	122030	133988	146856	233983	153423	309778	334244	247739	179555	164702	158683	143375	131650	136306	176084	172511	91965.7	200753	253059	149954	206943	186163	159283	387895	329696	521397	1288.54	1376.53	1429.78
	Name	Formula	Molecular Weight	Reference List Name	Lookup_M+H	DeltaMass [Da]	DeltaMass [ppm]	Compound Match
	PS (38:0)	C44 H86 N O10 P	819.599	Lipids_NEG	820.606	-0.000694105	-0.846884	Full match
PS (38:1)	C44 H84 N O10 P	Full match	No results	Full match	817.584	1.103	0	0		Single match found	950129	1.48666e+06	834029	758230	648039	651629	887710	924919	698479	566976	598749	622228	436494	728857	463043	1.2439e+06	1.66364e+06	1.13946e+06	995619	905910	810103	870547	729970	793106	726305	675836	563883	722495	1.08944e+06	545191	1.21722e+06	963567	829783	1.83931e+06	1.5302e+06	1.47548e+06	1273.87	1367.43	1316.9
	Name	Formula	Molecular Weight	Reference List Name	Lookup_M+H	DeltaMass [Da]	DeltaMass [ppm]	Compound Match
	PS (38:1)	C44 H84 N O10 P	817.583	Lipids_NEG	818.591	-0.000543208	-0.664407	Full match
PS (39:4)	C45 H80 N O10 P	No match	No results	Full match	825.551	1.11	0	0		Single match found	4616.86	9574.01	3818.24	3320.4	1204.75	1199.25	7299.49	8008.94	10857	1319.25	1414.62	2852.41	3848.42	8830.92	4891.48	8571.58	14438.4	11281.7	6696.91	10889.7	8111.24	4845.48	5446.98	3938.51	3756.95	1259.13	3502.64	1145.18	5252.27	1184.55	7725.38	8276.36	7862.46	8789.68	7839.46	9853.78	1034.89	1085.45	1096.05
	Name	Formula	Molecular Weight	Reference List Name	Lookup_M+H	DeltaMass [Da]	DeltaMass [ppm]	Compound Match
	PS (39:4)	C45 H80 N O10 P	825.552	Lipids_NEG	826.559	0.001332	1.61347	Full match
PS (39:4)	C45 H80 N O10 P	No match	No results	Full match	825.55	1.244	0	0		Single match found	1341.62	10758.1	1475.04	2943.14	1338.99	1591.62	10705	8991.7	6637.01	2233.54	4193.4	1612.32	3167.95	8617.62	2147.73	7680.47	8664.02	6502.13	5412.65	7762.21	5908.48	7544.54	6904.57	8518.56	2561.85	1233.17	1281.14	1233.56	5030.19	2136.41	18121.9	17103.7	14503.1	13373.3	13883.9	21431.3	1165.47	1210.1	1194.53
	Name	Formula	Molecular Weight	Reference List Name	Lookup_M+H	DeltaMass [Da]	DeltaMass [ppm]	Compound Match
	PS (39:4)	C45 H80 N O10 P	825.552	Lipids_NEG	826.559	0.00154907	1.8764	Full match
PS (40:1)	C46 H88 N O10 P	Full match	No results	Full match	845.615	1.221	0	0		Single match found	65194.2	180999	56116.5	106729	85539.7	90630.3	376959	409657	439498	161307	203941	175971	18618.5	39386.2	29651.8	267166	346682	236390	242366	213071	301034	303761	252121	278051	59097.7	54055.8	33840.8	127975	170520	103086	523162	467295	438272	845521	629087	1.06863e+06	1426.85	1409.37	1463.88
	Name	Formula	Molecular Weight	Reference List Name	Lookup_M+H	DeltaMass [Da]	DeltaMass [ppm]	Compound Match
	PS (40:1)	C46 H88 N O10 P	845.615	Lipids_NEG	846.622	-0.000630645	-0.745783	Full match
PS (42:1)	C48 H92 N O10 P	No match	No results	Full match	873.646	1.328	0	0		Single match found	912.709	1533.5	995.462	988.051	959.207	1034.79	851.205	954.239	4021.47	1331.4	1367.43	1618.97	1024.13	959.357	970.112	4224.5	5450.6	4445.48	5283.87	3456.06	5582.87	2099.88	909.782	964.268	932.781	840.798	922.664	2208.1	1859.56	1724.7	5155	4734.27	6180.87	10570.4	4646.46	15454.6	924.823	951.593	960.015
	Name	Formula	Molecular Weight	Reference List Name	Lookup_M+H	DeltaMass [Da]	DeltaMass [ppm]	Compound Match
	PS (42:1)	C48 H92 N O10 P	873.646	Lipids_NEG	874.653	-0.000587333	-0.672279	Full match
PS (O-33:12)	C39 H54 N O9 P	No results	No results	Full match	711.353	0.074	0	0		Multiple matches found	1021.32	2430.96	1857.32	999.433	1458.09	1350.52	4216.6	8853.92	10981.5	3910.29	3682.45	6982.86	2103.39	2593.04	2265.8	937.268	1355.88	1325.33	5031.61	6786.65	8434.39	5191.84	5516.73	8713.52	932.527	1103.78	662.897	917.672	1191.66	1411.04	5689.08	11084.7	7328.21	4037.32	3603.74	4347.99	377.507	545.549	609.413
	Name	Formula	Molecular Weight	Reference List Name	Lookup_M+H	DeltaMass [Da]	DeltaMass [ppm]	Compound Match
	PS (P-33:11)	C39 H54 N O9 P	711.354	Lipids_NEG	712.361	0.0006998	0.983758	Full match
	PS (O-33:12)	C39 H54 N O9 P	711.354	Lipids_NEG	712.361	0.0006998	0.983758	Full match
PS (O-33:2)	C39 H74 N O9 P	No results	No results	Full match	731.512	0.851	0	0		Multiple matches found	14987.9	42495.6	12082.7	3730.45	1862.32	3308.03	11813	12203.2	14491.8	7004.69	5183	4192.38	10225.7	16040.6	11009.5	6418.63	12063.1	5733.05	11979	10664.8	11313.8	8903.32	5051.32	5580.12	10528.9	8057.48	8156.43	4249.32	6739.94	2834.41	15033.7	11165.4	10038.6	16211	15170	26247.6	775.002	802.363	799.67
	Name	Formula	Molecular Weight	Reference List Name	Lookup_M+H	DeltaMass [Da]	DeltaMass [ppm]	Compound Match
	PS (P-33:1)	C39 H74 N O9 P	731.51	Lipids_NEG	732.517	-0.0015191	-2.07666	Full match
	PS (O-33:2)	C39 H74 N O9 P	731.51	Lipids_NEG	732.517	-0.0015191	-2.07666	Full match
PS (O-35:3)	C41 H76 N O9 P	Full match	No results	Full match	757.525	0.983	0	0		Multiple matches found	978.596	1432.32	1085.44	806.055	913.443	862.585	1294.19	1504.97	2935.16	771.665	723.038	767.818	1016.45	991.238	970.705	885.52	929.292	872.984	2151.25	1009.57	1427.77	844.006	853.271	968.843	932.905	918.817	940.07	790.719	891.315	884.961	1632.64	2206.36	1085.97	1405.99	4372.46	1969.3	701.443	749.67	746.737
	Name	Formula	Molecular Weight	Reference List Name	Lookup_M+H	DeltaMass [Da]	DeltaMass [ppm]	Compound Match
	PS (P-35:2)	C41 H76 N O9 P	757.526	Lipids_NEG	758.533	0.000304073	0.401403	Full match
	PS (O-35:3)	C41 H76 N O9 P	757.526	Lipids_NEG	758.533	0.000304073	0.401403	Full match
PS (O-38:5)	C44 H78 N O9 P	No results	No results	Full match	795.539	1.114	0	0		Multiple matches found	1093.52	2882.73	1068.47	982.167	831.243	1188.22	1049.15	1101.31	2541.8	771.241	1007.37	769.978	1498.59	2526.35	2147.35	1250.11	2690.6	1048.54	1590.76	1823.95	1037.22	820.033	1007.08	892.101	1065.36	935.352	805.3	794.994	2694.12	822.324	1115.06	963.558	933.321	2309.79	2974.07	5324.63	718.431	753.527	760.888
	Name	Formula	Molecular Weight	Reference List Name	Lookup_M+H	DeltaMass [Da]	DeltaMass [ppm]	Compound Match
	PS (P-38:4)	C44 H78 N O9 P	795.541	Lipids_NEG	796.549	0.00258743	3.25242	Full match
	PS (O-38:5)	C44 H78 N O9 P	795.541	Lipids_NEG	796.549	0.00258743	3.25242	Full match
rezatomidine	C13 H16 N2 S	No results	Full match	No results	232.105	0.073	1	6	Metabolic pathways;Biosynthesis of secondary metabolites;Biosynthesis of amino acids;Other	No matches found	38593.5	46414.9	33413.4	38106.6	33911.4	30133.3	9306.32	5903.79	8085.24	5867.94	6001.61	6774.66	42058	52335	36576.7	35025.1	36805.3	37269.7	20027.8	9499.58	8174.32	6673.62	6041.55	5399.09	40074.9	36155.2	23579.4	34176.9	34811.7	43584.2	12373.3	8563.5	8159.42	6361.13	5737.3	6296.62	744.24	1140.05	1082.7
saccharopine	C11 H20 N2 O6	Not the top hit	Full match	No results	276.132	0.076	1	6	Metabolic pathways;Biosynthesis of secondary metabolites;Biosynthesis of antibiotics;Biosynthesis of amino acids;Other	No matches found	39778.4	44521.4	31885.5	10983.1	13094.1	18321.9	53089.6	75582.7	75026.9	28507.1	24169.5	35510	32401.1	35335.3	29418	10975.3	19596.5	12152.3	59374.3	44084.3	62671	30231.1	28758	31740.9	30498.4	30436.1	23509.5	8392.64	10555.3	14406.7	77747.5	82297.8	56994.9	54304.3	37472.6	51114	1748.75	2637.47	3001.35
Sebacic acid	C10 H18 O4	Full match	Full match	No results	202.12	0.074	4	0		No matches found	3660.97	7198.58	5631.77	3239.32	3993.19	4298.86	33259.9	51058.1	8934.29	7808.79	9136.95	7933.74	6377.9	7998.01	7341.08	3343.43	4111.31	4287.26	8915.06	8252.52	7142.71	8312.92	9768.7	7421.61	3625.94	3209.25	2670.02	2680.58	3201.93	4278.56	10357.4	11065.2	21068.4	7027.22	6676.64	5238.31	1416.88	1960.95	2159.95
Sertraline	C17 H17 Cl2 N	No match	Full match	No results	305.073	0.078	1	0		No matches found	1367.38	3147.43	2250.17	1635.91	2243.93	2080.62	615.305	653.694	660.052	637.188	515.402	995.554	2795.65	3241.66	3240.84	1480.17	1869.04	2087.08	2030.87	932.499	619.967	669.448	4291.73	1267.85	1210.18	1433.91	786.514	1388.7	2164.03	2331.82	1543.84	731.031	581.739	693.191	650.702	18968	437.78	668.367	778.961
Sinapyl alcohol	C11 H14 O4	Not the top hit	Full match	No results	210.089	0.072	5	4	Metabolic pathways;Biosynthesis of secondary metabolites;Other	No matches found	1274.34	3033.2	2317.45	1247.03	1530	1685.09	8943.54	12184.7	15646.9	17841.6	19574.8	22184.9	2624.47	3235.43	2827.12	1169.46	1691.78	1546.09	6646.31	5306.13	4425.81	5732.89	4968.53	6478.25	1163.55	1265.33	827.121	1145.01	1208.79	1760.61	10256	11199.3	9124.35	24617.2	24452.3	24319.3	366.83	680.702	539.614
Sorbitan, monododecanoate	C18 H34 O6	Full match	Full match	No results	346.236	0.082	4	0		No matches found	3656.5	8795.48	5344.65	34920.4	35949.1	71012.3	6269.7	6126.46	10096.9	20969.7	13094.4	25136.9	7987.53	9979.98	10031.1	93670.2	33071.2	125851	6811.13	8562.73	11639.9	20249.5	16734.8	30038.6	3886.79	3986.19	2219.09	44837	58560.7	49221.9	10112.9	10540.6	11650.4	14582.7	10415.3	20176.2	1039.82	1587.52	1850.2
strophanthin K	C36 H54 O14	No match	Full match	No results	710.35	0.075	2	0		No matches found	869.711	2070.09	1581.6	851.069	1241.64	1150.03	19974.8	35297	47238.3	17104.3	15791.2	27670.5	1791.14	2208.11	1929.44	798.133	1154.6	1128.58	23708.6	24786.5	33915.6	19005	17826.4	28361.8	794.095	939.925	564.491	781.446	1014.76	1201.57	22404.3	46335.6	28925.5	16888.2	14314.6	13485.3	321.467	464.564	518.947
Sudan IV	C24 H20 N4 O	Full match	Full match	No results	380.165	0.375	2	0		No matches found	692.198	1124.41	1061.1	784.296	1622.04	1557.35	3135.65	2628.78	3116.84	11165.4	5927.14	8850.54	1077.53	1198.38	967.959	705.746	1531.61	1421.83	4718.51	4430.59	5581.14	13140.4	11468.8	13400.5	585.343	504.856	502.791	726.066	1381.46	1717.97	4186.02	3947.68	4402.38	9453.28	10552	11038.1	1154.36	1620.04	1713.71
Sulfoglycolithocholic acid	C26 H43 N O7 S	Not the top hit	Full match	No results	513.276	0.078	1	0		No matches found	41481.6	35388.5	34903.1	40553.4	39798.1	40232.9	7818.75	3774.42	4594.33	4503.12	4615.82	7835.26	50972.7	37042.4	61443.3	39222.2	31917.4	33886.9	7175.08	7171.83	3310.13	6513.7	5527.72	5683.71	36742.9	39767	22253.5	35653	58951.9	50818.9	7948.02	3971.39	2915.32	3321.09	2658.08	4054.92	525.21	801.847	934.527
Taurochenodeoxycholic acid	C26 H45 N O6 S	Full match	Full match	No results	499.297	0.089	2	4	Bile secretion;Primary bile acid biosynthesis;Secondary bile acid biosynthesis;Other	No matches found	1.55754e+06	1.52269e+06	869621	2.75611e+06	2.73891e+06	2.45421e+06	179486	71314.7	74266.2	84215.3	84935.2	134404	1.5696e+06	2.36723e+06	2.07907e+06	2.30746e+06	1.67251e+06	2.20262e+06	151874	175458	78239.8	117771	105362	124893	1.3625e+06	1.32236e+06	506020	2.64725e+06	3.22125e+06	2.87729e+06	139187	80873.1	56689.4	44029.2	42019.5	57415	311.864	599.362	696.231
Taurocholic acid	C26 H45 N O7 S	Not the top hit	Full match	No results	515.292	0.082	3	6	Metabolic pathways;Bile secretion;Primary bile acid biosynthesis;Secondary bile acid biosynthesis;Other	No matches found	1.35552e+06	1.30524e+06	977790	1.93921e+06	1.93309e+06	1.89471e+06	188903	98498.3	98955	120949	115246	190245	1.44031e+06	1.91013e+06	1.89991e+06	1.77047e+06	1.21604e+06	1.57497e+06	200433	172667	95176.2	167556	142306	183820	1.31325e+06	1.36549e+06	618848	1.75601e+06	2.70742e+06	2.33729e+06	191789	108643	84313.3	84081.9	75634.2	106752	819.636	1259	1458.41
Tecastemizole	C19 H21 F N4	No match	Full match	No results	324.176	0.152	2	0		No matches found	3969.7	3249.77	1854.75	7816.42	2641.7	5253	3267.55	2075.3	8241.31	1035.03	675.039	1018.76	3006.26	5289.11	2749.05	2631.53	4791.52	5148.09	3293.7	8480.38	16374	843.989	941.34	1599.22	3596.38	5519.36	1527.63	1197.32	2763.72	2885.99	10038	5952.24	4062.72	978.177	1189.05	1116.3	1387.11	1775.57	1953.51
Tetradecanedioic acid	C14 H26 O4	Full match	Full match	No results	258.183	0.089	6	0		No matches found	3187.22	6840.34	4686.41	5302.78	9179.35	6995.02	12271.4	14869.3	17809.6	63043.8	46984.7	74508	6646.06	8574.4	7496.47	5268.72	5518.51	7275.14	9414.43	12007.7	12511.9	41189.7	44737.3	67624.1	2984.28	3320.13	1685.52	6216.34	11391.6	8831.51	14926.7	14579.1	15682.1	52994.9	40417.4	62663.7	2115.94	2499.14	1622.33
Thioperamide	C15 H24 N4 S	Not the top hit	Full match	No results	292.172	0.09	1	1	Other	No matches found	31795.8	18827.8	7841.95	8873.35	12832.6	11705.1	7590.04	5711.76	30253.7	2113.67	1498.58	3314.7	20575.8	39114.6	14553.7	8496.78	9234.34	12173.8	26205	60527.6	42247	2433.2	2495.43	3619.51	10990	20098.9	4521.02	8322.54	11693.6	14416.8	9212.57	6813.99	6466.37	1921.54	1534.35	1900.63	1931.37	2848.13	3670.61
Thioperamide	C15 H24 N4 S	Not the top hit	Full match	No results	292.172	0.085	1	1	Other	No matches found	24212	17533	6964.47	7360.89	10645.3	9709.93	4325.99	2495.14	28692.7	1842.12	1490.04	2775.54	18970.3	27796.5	12035.4	7048.51	7660.35	10098.8	12509	48625	20942.8	1803.7	2547.46	3665.38	7532.98	15432.8	4201.96	6777.71	9403.59	11959.4	4955.63	3079.74	2169.84	1980.1	1656.91	2101.04	1265.63	1932.26	2251.99
Thymidine	C10 H14 N2 O5	No results	Full match	No results	242.09	0.074	3	2	Metabolic pathways;Other	No matches found	17850.5	18603.7	16482.8	11891.4	10248.3	9782.22	5466.84	7134.54	8266.1	4343.28	3945.21	5469.01	22753	23174.6	20560.5	10046.7	8807.24	11350.1	7152.35	7637.2	8076.06	4384.72	4819.41	4718.12	18537.1	16917.6	9410.57	9856.16	8474.76	11928.4	8587.81	8892.68	8098.98	4479.41	5003.82	4719.73	706.369	1124.32	1104.16
UDP-GlcNAc	C17 H27 N3 O17 P2	Not the top hit	Full match	No results	607.081	0.069	7	8	Metabolic pathways;Biosynthesis of antibiotics;Other	No matches found	6191.99	28129	14874.8	15642.2	19069.7	19520.1	9704.13	11490.3	10651.2	6274.66	5536.38	9467.59	3192.16	4092.48	2657.05	10227.7	32922.3	9806.44	9587.5	8095.92	7374.69	4680.29	7917.34	10218.8	5302.88	6205.63	6886.85	21341.7	29434.7	29119.6	16028.8	13766.5	9512.35	16591.1	11165.2	23375.7	284.267	348.797	394.126
Ulimorelin	C30 H39 F N4 O4	No match	Full match	No results	538.296	0.102	1	0		No matches found	14768.3	15633	9065.74	24513.3	22195.6	31207.2	934.747	491.813	574.252	510.122	698.747	992.426	17851.8	35679.7	25339.9	23034	25007.8	38294.4	1845.77	834.182	570.852	525.385	679.687	1144.92	16251	11004.2	5829.36	22133.6	25469.9	33036.1	1260.84	695.471	492.414	523.473	428.492	506.09	363.092	483.408	496.299
Uridine	C9 H12 N2 O6	Full match	Full match	No results	244.07	0.075	3	3	Metabolic pathways;ABC transporters;Other	No matches found	15953.3	15763.5	14105.9	10146.8	9165.51	9533.56	11264.4	13608.8	15829.2	6810.87	7205.14	8544.78	16707.8	15616.6	14644.2	8159.88	11520	9834.85	13462.9	13854.6	14342.3	6619.68	8054.87	6031.94	13128.3	14240.5	8842.94	9534.86	5946.87	9396.73	17037.6	17522.5	16826.7	8833.21	8606.3	8563.65	780.54	1142.63	1101.49
Uridine diphosphate glucose	C15 H24 N2 O17 P2	No match	Full match	No results	566.055	0.074	7	13	Metabolic pathways;Biosynthesis of antibiotics;Biosynthesis of plant secondary metabolites;Other	No matches found	2564.66	9713.39	4798.37	2384.32	3776.75	3237.39	820.652	911.665	664.487	641.47	518.866	1002.24	2455.61	3160.5	3108.5	2045.71	8443.79	2571.54	1481.14	653.267	624.133	628.092	887.085	1276.37	1114.59	3542.44	2170.17	4318.79	5134.41	4332.19	1554.21	739.425	585.648	3164.9	576.976	4240.55	440.722	636.905	711.462
Uridine monophosphate	C9 H13 N2 O9 P	Full match	Full match	No results	324.036	0.106	4	3	Metabolic pathways;Other	No matches found	10484.8	6972.22	6308.7	14443.5	23385.4	31953.2	2641.43	13952.8	2510.78	2067.67	9803.71	17203.4	4224.31	5451.42	5426.83	11344.8	49368.7	22774.5	6260.26	9291.58	4509.97	3082.56	2713.54	15654.7	4953.17	2188.56	2837.57	7023.02	20800.3	24529.7	7303.96	9494.93	4232.62	6044.45	2723.48	12942	468.312	623.495	640.122
Uridine monophosphate	C9 H13 N2 O9 P	Not the top hit	Full match	No results	324.036	0.08	4	3	Metabolic pathways;Other	No matches found	4100.56	16494	3321.25	14443.5	23385.4	31953.2	27398.5	15818.8	12483.7	22565	2181.09	9496.63	5702.61	6076.66	8182.27	13261.2	45528.3	16195.9	5257.84	4484.14	2686.14	9641.74	31305.8	22799.8	3515.11	7793.83	5624.83	7023.02	20800.3	25755.5	8315.89	7085.08	4996.65	9053.43	11067.9	8517.8	646.163	986.508	1149.74
Valclavam	C14 H23 N3 O6	No match	Full match	No results	329.158	0.07	2	1	Biosynthesis of antibiotics	No matches found	3322.14	2018.1	2463.46	1144.96	1059.54	831.146	549.176	621.427	627.704	1022.09	1058.75	1280.49	1617.96	2674.46	2626.97	678.963	913.768	711.314	925.405	842.218	785.964	1026.91	1150.46	1316.32	2179.15	2402.82	1658.41	575.09	769.03	1178.05	1057.49	533.714	422.832	597.201	359.681	659.951	194.51	244.717	224.36
Vorozole	C16 H13 Cl N6	No match	Full match	No results	324.088	0.07	1	0		No matches found	2226.44	4951.61	3765.36	2081.57	2506.29	2660.8	4004.66	4875.12	1858.49	6437.72	3979.34	5079.96	4818.45	5772.55	4934.27	1493.1	2343.43	2404.16	3436.46	1526.94	1911.82	6055.88	25403.2	5507.99	1897.51	2108.72	1388.56	1686	1950.45	3188.74	2927.91	1320.66	1212.76	5668.28	5931.23	7112.9	527.897	753.162	731.912
VS1150000	C18 H34 O4	Full match	Full match	No results	314.246	0.131	10	2	Cutin, suberine and wax biosynthesis;Linoleic acid metabolism	No matches found	4579.83	3569.54	2342.38	51702.2	38282.5	78441.8	5058.38	7029.73	8845.45	59988.8	12160.4	26467.9	5555.97	6251.75	4870.75	99326.5	68977	137520	8986.34	11896	21543.4	37963.4	18461.9	34042.9	2382.5	3479.72	1811.85	34866.7	65342.2	42807.6	23551.6	18327	19070.7	19511.4	15442.9	24853.1	1083.53	1508.05	1620.54
VS1150000	C18 H34 O4	Full match	Full match	No results	314.246	0.101	10	2	Cutin, suberine and wax biosynthesis;Linoleic acid metabolism	No matches found	14450.8	16727.1	8720.78	349978	337293	485010	109742	131251	161100	137120	109615	179916	13023	21180.1	21076.5	721067	522321	1.10696e+06	105131	120157	183467	153217	139158	251201	13726.7	15203.2	7423.26	302184	404406	313665	192571	187368	197028	164996	131232	186655	2400.24	4240.02	4799.34
VV4325500	C18 H16 O Si	No match	Full match	No results	276.096	0.068	3	2	Biosynthesis of antibiotics;Other	No matches found	7668.01	7153.04	6180.17	4352.88	2643.43	3485.8	5737.24	4588.6	3033.52	2044.33	2992.65	3126.57	8489.88	8400	8862.93	3262.28	3936.82	2907.72	3651.81	3960.91	3191.83	2343.54	2162.86	1896.63	6245.49	6667.73	6441.66	4938.26	2066.75	4435.45	4748.31	5171.33	4568.71	3929.1	2773.38	4071.49	477.861	524.548	551.193
Xanthurenic acid	C10 H7 N O4	Full match	Full match	No results	205.037	0.069	2	4	Metabolic pathways;Biosynthesis of antibiotics;Other	No matches found	807.577	2126.55	1679.89	783.321	951.108	4902.67	31749.2	50896.7	55408	54338.8	79523.3	91547.1	1910.61	2474.52	1787.89	666.134	977.581	837.688	22463.7	25484.9	12706.8	50505.6	68204.5	62517	819.047	756.563	489.992	679.11	628.499	1058.52	28333.5	31635.8	18647.8	36207.7	39625.2	48951.7	229.692	288.981	264.941
Xipamide	C15 H15 Cl N2 O4 S	Unused	Full match	No results	354.044	0.078	1	0		No matches found	2447.76	5634.25	4028.07	2928.46	3847.78	3994.2	8367.66	13296.9	24948.3	2139.12	2992.11	2259.15	5004.52	5802.94	5801.48	2649.67	3345.8	3465.55	14884.9	5003.22	12771.1	1116.85	2123.48	2269.6	2166.35	2561.63	1915	2485.92	3497.6	4174.22	19667.6	15528.8	17283.5	16827.6	29923.6	16096	783.677	1196.45	1394.43
Zalcitabine	C9 H13 N3 O3	Full match	Full match	No results	211.096	0.071	1	1	Bile secretion	No matches found	14912.3	15326.4	13172	6722.96	6585.97	6030.07	4945.8	5598.07	4072.93	4190.95	4568.03	5543.35	16087.2	17897.3	15913.9	6218.35	6552.43	7224.48	5710.33	4144.8	4027.83	3598.05	4556.43	5071.97	12842.7	13847.9	9284.12	4580.48	4598.2	7834.83	5794.58	4742.83	4695.03	4857	3238.24	3563.21	827.833	1015.76	1147.76
Zicronapine	C22 H27 Cl N2	No match	Full match	No results	354.187	0.1	1	0		No matches found	2054.38	4251.43	2956.15	3437.7	5151.65	4645.97	2035.84	1072.32	13986.3	527.38	466.747	813.498	4262.41	5802.35	4951	3411.03	3461.72	4887.15	4534.81	24423.1	20426.3	616.957	775.408	1181.51	2004.72	2230.34	1033.55	3341.08	4618.28	5787.6	3134.8	2107.22	1686.12	573.388	482.287	551.591	374.693	589.929	620.656
[truncated: 596 more columns]

## Sheet: areas
Name	Formula	Annotation Source: Predicted Compositions	Annotation Source: ChemSpider Search	Annotation Source: MassList Search	Molecular Weight	RT [min]	# ChemSpider Results	# KEGG Pathways	KEGG Pathways	Mass List Match: Lipids_NEG	Area: AYT1_glucose_lof_a.raw (F1)	Area: AYT1_glucose_lof_b.raw (F2)	Area: AYT1_glucose_lof_c.raw (F3)	Area: AYT1_glucose_tef2_a.raw (F4)	Area: AYT1_glucose_tef2_b.raw (F5)	Area: AYT1_glucose_tef2_c.raw (F6)	Area: AYT1_oleate_lof_a.raw (F7)	Area: AYT1_oleate_lof_b.raw (F8)	Area: AYT1_oleate_lof_c.raw (F9)	Area: AYT1_oleate_tef2_a.raw (F10)	Area: AYT1_oleate_tef2_b.raw (F11)	Area: AYT1_oleate_tef2_c.raw (F12)	Area: BUD16_glucose_lof_a.raw (F13)	Area: BUD16_glucose_lof_b.raw (F14)	Area: BUD16_glucose_lof_c.raw (F15)	Area: BUD16_glucose_tef2_a.raw (F16)	Area: BUD16_glucose_tef2_b.raw (F17)	Area: BUD16_glucose_tef2_c.raw (F18)	Area: BUD16_oleate_lof_a.raw (F19)	Area: BUD16_oleate_lof_b.raw (F20)	Area: BUD16_oleate_lof_c.raw (F21)	Area: BUD16_oleate_tef2_a.raw (F22)	Area: BUD16_oleate_tef2_b.raw (F23)	Area: BUD16_oleate_tef2_c.raw (F24)	Area: Control_glucose_lof_a.raw (F25)	Area: Control_glucose_lof_b.raw (F26)	Area: Control_glucose_lof_c.raw (F27)	Area: Control_glucose_tef2_a.raw (F28)	Area: Control_glucose_tef2_b.raw (F29)	Area: Control_glucose_tef2_c.raw (F30)	Area: Control_oleate_lof_a.raw (F31)	Area: Control_oleate_lof_b.raw (F32)	Area: Control_oleate_lof_c.raw (F33)	Area: Control_oleate_tef2_a.raw (F34)	Area: Control_oleate_tef2_b.raw (F35)	Area: Control_oleate_tef2_c.raw (F36)	Area: extraction_ctrl.raw (F37)	Area: extraction_ctrl_20190712215952.raw (F38)	Area: extraction_ctrl_20190712225053.raw (F39)
(10E)-9,12,13-Trihydroxy-10-octadecenoic acid	C18 H34 O5	Not the top hit	Full match	No results	330.241	0.089	8	1	Linoleic acid metabolism	No matches found	21719.4	22773.5	13091.3	47360.8	46851.8	66796.9	12595.3	11461.6	14150.7	15575.6	14047.5	22987.8	19516.5	31724.9	24481.3	89402.7	45523.7	113727	9131.44	11378.5	13881.1	20671.1	16365	25190.8	20337.5	19178	11795.8	49729.4	68846.5	52511.4	17741.3	16673.3	19145.4	16556.1	12692.8	23571.9	653.681	997.987	1163.12
(11Z,13E,15S)-15-Hydroperoxy-11,13-icosadienoic acid	C20 H36 O4	Full match	Full match	No results	340.262	0.174	5	0		No matches found	584.737	1068.41	658.614	3065.33	1753.18	1785.95	429.573	456.504	853.973	1317.13	428.405	2036.66	1008.08	1696.31	990.577	4840.44	5819.72	8693.11	943.836	651.757	828.532	1753.73	1588.04	2246.53	423.735	525.55	220.66	1668.89	2463.89	1803.96	1411.31	529.671	458.86	1436.45	362.364	1484.71	526.013	701.784	757.385
(17beta)-4-(Acetylsulfanyl)-3-oxoandrost-4-en-17-yl propionate	C24 H34 O4 S	No match	Full match	No results	418.219	0.071	1	0		No matches found	3830.32	3497.63	4485.49	1252.24	1573.03	1325.59	345.062	238.055	304.843	228.916	310.512	431.284	5215.52	4225.21	4861.81	1077.77	982.543	1032.05	703.768	422.662	254.823	310.454	393.416	542.835	4676.26	3682.99	2489.75	1218.62	770.938	1641.49	647.572	359.907	273.393	303.906	330.654	319.098	147.925	162.377	170.625
(19R,31R)-22,25,28-Trihydroxy-22,28-dioxido-16,34-dioxo-17,21,23,27,29,33-hexaoxa-22lambda~5~,28lambda~5~-diphosphanonatetracontane-19,31-diyl (11Z,11'Z)bis(-11-octadecenoate)	C77 H146 O17 P2	No match	Full match	No results	1405	1.87	2	0		No matches found	5287.41	4778.71	6892.57	3582.97	1717.57	2494.97	1292.8	700.541	1328.1	1321.27	900.306	2177.47	2979.06	13148.3	6298.62	9122.93	8391.29	5291.95	4023.02	5302.91	2702.46	757.546	1203.36	2295.45	4798.59	4567.33	1054.19	6718.43	5280.62	2131.73	931.89	1117.98	1129	1427.57	2427.11	3761.83	762.706	766.09	721.748
(1S,3E,6R)-1,2:5,6-Dianhydro-3,4-dideoxy-1-[(1R)-1,2-dihydroxyethyl]-6-[(1R)-1-hydroxy-2-propen-1-yl]-D-threo-hex-3-enitol	C11 H16 O5	No match	Full match	No results	228.099	0.071	1	0		No matches found	1991.16	4664.34	3799.37	1942.61	2516.05	2733.6	9267.6	12594.7	15959.1	17829.8	20457.9	22816.2	4309.62	5498.6	4763.32	1596.46	2217.32	2494.12	7735.88	5962.46	5039.27	6741.99	5569.79	7398.24	1786.01	2094.36	1372.86	1603.53	1976.65	2702.63	11310.3	11651.6	9669.93	25324.2	24867.5	23500.1	618.186	738.208	914.178
(22Z)-19-Oxo-22-octacosenoic acid	C28 H52 O3	Full match	Full match	No results	436.391	0.79	1	0		No matches found	649.425	846.305	690.427	827.852	674.476	1039.56	994.62	743.295	754.988	3439.45	3934.15	5766.96	746.891	629.755	733.821	832.36	1399.42	881.023	1564.25	641.825	984.997	2610.35	2940.85	3373.58	640.025	591.377	652.891	607.084	763.037	714.359	1527.65	720.366	741.126	7141.25	5628.44	10824.5	661.978	716.51	672.394
(2R,4R,5R,6R)-1,2,4,5,6,7-Hexahydroxy-3-heptanone	C7 H14 O7	No results	Full match	No results	210.074	0.071	4	2	Metabolic pathways;Other	No matches found	10102.5	8029.98	14391.5	8533.69	6985.69	6433.83	11887.4	4948.05	21692	3314.32	2522.01	2807.54	15215.3	21950	18930.6	4578.56	4225.48	7185.65	10836.9	29696.1	20426.2	2512.62	2802.26	2675.94	8315.83	11330.7	10992.9	5014.33	5553.84	7402.32	9697.56	5022.09	5008.69	2440.72	2295.5	2279	879.922	1400.2	1713.67
(2R,5R,8S,13R,16S,19R)-19-{[(2R,3R,4R,5S,6R)-3-Acetamido-5-hydroxy-2-({hydroxy[(hydroxy{[(2Z,6Z,10Z,14Z,18Z,22Z,26Z,30Z,34E,38E)-3,7,11,15,19,23,27,31,35,39,43-undecamethyl-2,6,10,14,18,22,26,30,34,38 ,42-tetratetracontaundecaen-1-yl]oxy}phosphoryl)oxy]phosphoryl}oxy)-6-(hydroxymethyl)tetrahydro-2H-pyran-4-yl]oxy}-8-[(4R)-4-amino-4-carboxybutyl]-13-carboxy-2,5,16-trimethyl-4,7,10,15,18-pentaoxo-3…	C87 H143 N7 O23 P2	No results	Full match	No results	1715.97	1.278	1	1	Other	No matches found	688.121	759.717	792.534	713.014	863.777	882.085	632.708	688.543	623.343	3279.57	745.48	718.961	759.352	709.783	771.579	671.329	853.071	790.954	1049.18	608.821	625.051	857.897	853.723	797.961	688.73	673.413	708.834	652.529	911.459	1610.75	747.971	623.781	697.778	745.203	704.338	675.378	753.319	800.5	789.634
(3alpha,4beta,5alpha,6alpha,7beta,14beta,22R)-3,4,6,7,29-Pentahydroxy-22,29-epoxystigmastan-15-one	C29 H48 O7	No results	Full match	No results	508.34	0.104	3	0		No matches found	2971.37	6774.72	4553.6	5838.94	7581.99	7949.87	1340.22	937.664	1109.35	1194.6	990.801	1493.83	6744.56	8629	6947.28	9673.1	6657.51	22031.4	2376.71	1387.58	1103.93	1262.22	1302.59	2127.49	3463.06	3358.56	1655.53	6651.8	7944.72	9452.43	2361.61	1183.34	938.572	975.456	826.611	954.239	716.242	953.581	979.01
(3alpha,5beta,7alpha)-5-Methylcholestane-3,7,26,27-tetrol	C28 H50 O4	No match	Full match	No results	450.369	1.035	2	3	Metabolic pathways;Biosynthesis of secondary metabolites;Other	No matches found	13119.4	7558.34	2870.24	12154.4	9234.14	10079.3	19074.8	17158.6	26791.3	29389.5	36472.5	24560.2	13730.2	7720.17	6097.73	10953.6	15177.1	17253.7	22861.1	22996.9	27083.3	41434.8	45043.2	32434.9	18727.6	5157.88	1574.65	5907.14	10609.8	8211.97	25078.8	18838.1	27170.5	43006.3	45624.5	24922.3	3444.18	6745.62	8290.97
(3alpha,7alpha,12alpha)-3,7,12,26-Tetrahydroxycholestan-27-yl hydrogen sulfate	C27 H48 O8 S	No match	Full match	No results	532.307	0.087	1	1	Primary bile acid biosynthesis	No matches found	12449.3	11228.2	3766.85	21851.4	16067.4	18842.5	555.783	715.789	583.772	551.337	561.475	949.004	11160	12210.7	12231.7	16986.9	10552.1	13883.1	1360.72	1156.14	551.828	704.497	684.552	1378.03	12182.3	10544.5	4523.26	18877.7	23145.5	21183.2	1814.45	692.788	621.727	490.768	469.172	585.98	386.682	594.908	693.347
(3beta,22R,25R)-26-(beta-D-Glucopyranosyloxy)-22-methoxyfurost-5-en-3-yl 6-deoxy-alpha-L-mannopyranosyl-(1->2)-[6-deoxy-alpha-L-mannopyranosyl-(1->4)]-beta-D-glucopyranoside	C52 H86 O22	No match	Full match	No results	1062.56	0.075	1	0		No matches found	937.933	2232.48	1705.67	917.829	1126.1	1240.25	2678.3	7177.8	6069.64	2564.22	2313.22	3783.08	1931.64	2381.32	2080.79	860.74	1245.17	1217.11	2396.45	2282.81	5146.94	2105.48	3193.09	4359.34	856.386	1013.65	608.771	842.744	1094.36	1295.83	2097.08	6609.25	2203.56	2493.36	2373.88	3636.22	346.683	501.005	559.654
(3S,4aR,6aR,6bS,8aS,12aS,14aR,14bR)-12a-Hydroxy-4,4,6a,6b,11,11,14b-heptamethyl-8-oxo-1,2,3,4,4a,5,6,6a,6b,7,8,8a,9,10,11,12,12a,14,14a,14b-icosahydro-3-picenyl beta-D-galactopyranosyl-(1->2)-[beta-D- glucopyranosyl-(1->2)-beta-D-galactopyranosyl-(1->3)]-beta-D-glucopyranosiduronic acid	C53 H84 O24	No match	Full match	No results	1104.53	1.075	1	0		No matches found	7538.08	14536.4	7853.28	6914.74	6638.75	7368.97	5907.84	4927.26	11298.6	6025.09	7747.76	6345.27	9006.07	11609	10324.7	16741.2	19654.1	15791.1	14492.3	14011.4	12234.1	9318.86	9864.71	9239.39	6072.66	7672.91	4725.19	6672.01	11930	6786.85	11505.5	8798.82	7279.81	13702	13052.4	20117.1	2490.99	2743	2666.36
(5Z,9alpha,11alpha,13E,15S)-11-Acetoxy-9,15-dihydroxyprosta-5,13-dien-1-oic acid	C22 H36 O6	Full match	Full match	No results	396.251	0.118	2	0		No matches found	1282.07	2959.5	1583.82	21707.1	18740.9	25750.6	508.274	507.161	543.599	5719.53	7246.75	10415.7	2695.8	4078.01	2667.73	31058.8	19560.2	34023.9	1235.52	676.308	615.05	8932.99	8368.62	9350.49	1165.47	1072.7	455.97	16753.2	17779.6	11545.7	1066.35	613.674	478.239	7060.44	5269.13	7578.66	428.587	609.012	611.201
(6beta,13alpha)-9-Hydroxy-18-oxo-6,18-epoxypimar-7-en-16-yl hydrogen sulfate	C20 H30 O7 S	No match	Full match	No results	414.171	0.118	1	0		No matches found	851.166	2495.48	1331.73	4654.67	4588.71	4786.68	448.3	452.523	460.874	402.506	423.797	880.512	2338.15	3504.7	2538.06	9512.38	5014.56	10791.3	1220.18	724.212	558.28	437.033	598.733	985.917	798.589	833.797	379.289	8011.7	6028.92	5732.06	1037.2	504.902	409.944	381.619	337.536	808.857	572.055	723.682	774.913
(7R)-4-Hydroxy-N,N,N-trimethyl-7-(octanoyloxy)-10-oxo-3,5,9-trioxa-4-phosphaheptadecan-1-aminium 4-oxide	C24 H49 N O8 P	No results	Full match	No results	510.32	0.105	1	0		No matches found	2752.06	5154.36	4076.08	5517.03	7594.85	6989.97	1111.52	865.403	1025.1	836.107	760.005	1299.03	5284.68	7168.62	6660.41	6133.52	6207.72	18206.4	2025.26	1211.65	963.955	927.709	1181.6	1818.04	2653.23	2784.27	1387.19	4859.92	5812.54	8127.72	2046.02	993.554	900.839	849.946	697.834	916.757	685.4	912.518	936.852
(7Z,19R,31R,42Z)-19-[(9Z)-9-Hexadecenoyloxy]-22,25,28-trihydroxy-22,28-dioxido-16,34-dioxo-17,21,23,27,29,33-hexaoxa-22lambda~5~,28lambda~5~-diphosphahenpentaconta-7,42-dien-31-yl (9Z)-9-octadecenoate	C77 H142 O17 P2	Not the top hit	Full match	No results	1400.97	1.759	1	0		No matches found	33218.4	51010.9	25682.7	35828.6	16214.2	14740.9	25352.3	29866.1	34673.8	21148.3	24443.3	22154.6	11155.3	15745.7	9297.18	73947	56372.4	56625.3	59754	59768.6	24201.6	46318.3	35467.1	40987.3	20753.2	25046	9186.89	14058.4	14195.8	8584.15	25191.1	17112.1	17443.2	49505.1	58431.7	64042.8	2949.48	2772.62	2494.54
(9E)-12,13-Dihydroxy-11-methoxy-9-octadecenoic acid	C19 H36 O5	Not the top hit	Full match	No results	344.256	0.106	1	0		No matches found	2321.03	4976.46	3759.87	9226.55	6190.25	9925.72	1006.94	1845.39	2970.03	2928.72	3359.98	4247.04	5336.79	5896.84	6182.12	18284.5	9772.03	29244.7	5159.14	3691.47	5009.52	2982.17	2194.44	5229.05	2402.39	2698.46	1188.35	5781.69	11100.1	6549.32	2669.22	2113.55	1805.72	2283.87	1434.52	3151.16	843.092	1328.5	1604.92
(9E)-9-Octadecenedioic acid	C18 H32 O4	Full match	Full match	No results	312.23	0.098	30	5	Metabolic pathways;Biosynthesis of secondary metabolites;Cutin, suberine and wax biosynthesis;Linoleic acid metabolism;alpha-Linolenic acid metabolism	No matches found	18496.9	26228.1	8195.48	105723	99227.7	184022	41237.2	43097.7	69661	63155.9	69602.5	69828.1	20870.6	39616.2	22090.3	307174	199513	410759	56619.7	58308.6	90422.5	46655.7	47351.2	68647.9	13755.9	23714.4	9520.47	90199	114791	110844	71916.6	66287.3	79170.9	41457.2	52465	58597.3	8105.93	10989	11879.7
(9E,11E)-13-Hydroxy-8-methoxy-9,11-octadecadienoic acid	C19 H34 O4	Full match	Full match	No results	326.246	0.095	2	0		No matches found	4109.85	7577.23	5176.55	6530.23	8495.02	10452.8	2012.38	3118.76	5949.22	3263.35	4506	2757.91	7133.87	9286.09	8304.05	5624.75	6113.01	9146.27	6422.41	7308.49	7654.21	4205.83	5090.41	3213.36	3783.53	3677.8	1837.26	5509.4	7615.51	9543.7	4555.34	4698.39	4848.78	3317.07	2898.63	2991.65	823.018	1413.9	1793.14
(9Z)-9-Cycloheptadecen-1-ol	C17 H32 O	Full match	Full match	No results	252.246	0.156	1	0		No matches found	46437.2	57630.5	23865.1	670986	621999	676656	260050	302645	358443	283728	203546	346538	33978.2	67415.6	45839.1	1.72867e+06	1.70765e+06	2.12981e+06	207006	100052	223952	235619	259279	581160	49666.3	51682.5	23549.1	565342	824300	623302	196996	187124	198226	328847	301093	515680	13531.8	23014.7	26020.4
(9Z)-9-Cycloheptadecen-1-ol	C17 H32 O	Full match	Full match	No results	252.246	0.219	1	0		No matches found	33186.6	33437.2	21997.3	1.26939e+06	1.25159e+06	1.37584e+06	784656	800023	302653	950419	522107	749781	28162.7	43636.9	31528.4	2.56409e+06	4.27366e+06	4.40508e+06	227993	287156	339787	992942	214828	1.48429e+06	36127.6	41573.2	12734.5	872624	1.62885e+06	1.29816e+06	435593	484025	388657	642057	500984	1.07448e+06	9749.88	13715.9	16327.8
(9Z,11E,13S,15Z)-13-Hydroperoxy-9,11,15-octadecatrienoic acid	C18 H30 O4	Not the top hit	Full match	No results	310.215	0.101	14	3	Metabolic pathways;Biosynthesis of secondary metabolites;alpha-Linolenic acid metabolism	No matches found	4400.87	8793.24	6042.09	23750.7	23404.5	35824.7	7148.96	8385.66	11748.4	13983	9291.59	6991.19	8107.05	10600.8	10045.9	44617.7	32507.4	70500.1	7186.77	8124.95	15629.2	13692.1	12083.4	6251.19	4022.79	4498.78	2186.38	24888.9	32575.7	28286.1	10666.8	12938.3	13121.3	11893.1	9376.05	14878.9	833.791	1147.53	1218.08
(9Z,20R,32R,43Z)-20-{[(9Z)-9-Hexadecenoyloxy]methyl}-23,26,29-trihydroxy-23,29-dioxido-18,35-dioxo-19,22,24,28,30,34-hexaoxa-23lambda~5~,29lambda~5~-diphosphadopentaconta-9,43-dien-32-yl (9Z)-9-octade cenoate	C79 H146 O17 P2	No match	Full match	No results	1429	1.813	1	0		No matches found	6054.62	17042.6	10426	28840.4	20006.7	22536.4	8313.2	9126.49	7392.67	12945.3	16365.1	22470.9	3633.64	5972.61	5823.73	88177.7	54074	75003.5	9046.22	15671.2	9411.54	26489.5	24166.1	22591.8	10852.6	13970.9	3407.95	10569.2	17653.3	12408.9	8217.81	9795.21	7222.43	19713.3	27509.7	39162.2	1968.87	1944.41	1967.9
(9Z,20R,32R,43Z)-20-{[(9Z)-9-Hexadecenoyloxy]methyl}-23,26,29-trihydroxy-23,29-dioxido-18,35-dioxo-19,22,24,28,30,34-hexaoxa-23lambda~5~,29lambda~5~-diphosphadopentaconta-9,43-dien-32-yl (9Z)-9-octade cenoate	C79 H146 O17 P2	No match	Full match	No results	1429	1.82	1	0		No matches found	8925.86	15077	9149.23	27983	18989.2	13726.8	7491.54	5001.52	6601.04	10803.1	14283.8	15397.8	835.178	3559.1	663.275	48026.8	51051	71997.6	7977.37	13750	5518.53	24207.8	23284.5	17383.1	9526.75	12283.3	1809.15	9454.89	16415.8	10035.8	6821.17	8037.58	1004.61	17858.3	5435.34	36380.6	440.436	423.618	416.925
(9Z,21R,33R,44Z)-24,27,30-Trihydroxy-24,30-dioxido-18,36-dioxo-19,23,25,29,31,35-hexaoxa-24lambda~5~,30lambda~5~-diphosphatripentaconta-9,44-diene-21,33-diyl (9Z,9'Z)bis(-9-octadecenoate)	C81 H150 O17 P2	No match	Full match	No results	1457.04	1.861	1	0		No matches found	1052.08	3310.46	1028.47	14991.4	9349.8	13044.1	912.732	2510.71	2102.87	6379.48	5748.22	7994.52	1795.84	1652.31	1068.68	72973.4	61065.6	54435.9	2311.68	3293.04	2120.96	22543.6	13440	18020	1355.68	2544.97	1955.97	10743.1	13754	10663.2	2679.95	3170.96	1400.11	7680.51	8031.64	12289.3	1018.42	1052.35	1011.66
(Ac)2-L-Lys-D-Ala	C13 H23 N3 O5	No results	Full match	No results	301.165	0.073	1	0		No matches found	5234.5	4168.98	3369.88	1694.83	2234.46	6634.04	1391.07	1216.65	2138.04	2327.24	1268.46	1582.51	3968.15	4839.54	4081.39	1396.25	2304.17	2197.18	2948.18	1183.28	2976.93	1045.58	1829.06	2067.39	3667.52	4052.75	2894.68	1527.53	1904.84	2531.02	7412.26	4867.76	2478.69	3050.98	904.302	1751.07	501.196	624.838	716.154
1-(sn-glycero-3-phospho)-1D-myo-inositol	C9 H19 O11 P	Not the top hit	Full match	No results	334.066	0.073	8	0		No matches found	44995.7	51622.9	64786.2	30195.8	39391.3	43628.2	13810	6054.29	8075.68	15972.1	12239.5	20666.8	47226.9	53311.6	56745	21042.4	51635	23514	14964.1	15970.2	6751.49	10359.1	14665.3	16486.2	32962.5	36484.8	36760.3	15167.9	35279.4	43856.5	12353.8	10541	8936.75	9579.1	7640.31	14766.2	478.933	692.124	773.145
1,4-Bis(2-ethylhexyl) sulfosuccinate	C20 H38 O7 S	Not the top hit	Full match	No results	422.234	0.192	1	0		No matches found	4143.3	4092.34	991.747	1395.14	924.529	987.85	3007.04	2919.63	17819	795.554	211.39	275.954	6282.57	4586.58	2093.56	1138.36	1538.27	1471.81	5011.75	30230	18297.3	698.155	730.765	736.121	4170.18	3486.97	1185.35	337.607	575.42	822.564	8622.82	4628.67	3502.73	994.257	937.3	1357.6	3224.42	4775.22	4801.43
1-[(3R)-1-Methyl-2-oxo-5-phenyl-2,3-dihydro-1H-1,4-benzodiazepin-3-yl]-3-(3-methylphenyl)urea	C24 H22 N4 O2	Not the top hit	Full match	No results	398.176	0.217	1	1	Other	No matches found	1328.48	1786.35	1234.26	25189.3	23317.1	24719	7410.88	7185.67	1300.35	8044.65	5624.31	6369.31	1710.07	2499.76	1203.76	62275.9	50562.1	70032.5	1449.85	1211.67	1022.38	9255.53	6769.24	11705.5	1364.92	678.314	347.781	17908.7	17999.2	23971.8	2995.32	3184.41	2573.31	6220.1	5715.68	6910.48	1686.49	2427.85	2743.73
10,16-Dihydroxyhexadecanoic acid	C16 H32 O4	Full match	Full match	No results	288.231	0.099	5	1	Cutin, suberine and wax biosynthesis	No matches found	17295.3	26385.6	5532.46	14409.6	11654.5	6838.86	7967.01	5336.13	9639.37	17575.4	16611.5	18794.5	4081.01	14731.1	10041.2	10878.9	11258.1	9818.21	7396.7	9155.81	6777.78	14116.4	14117.8	17946.2	10069.4	16876.1	5634.57	12179	12220.9	5335.51	9151.71	5890.81	12898.1	12247.9	12665.6	16564.9	511.983	528.444	688.114
11343172	C11 H21 N O3	Full match	Full match	No results	215.152	0.078	1	0		No matches found	2445.39	4301.3	3075.1	2564.78	3956.8	3949.83	3748.74	6388.41	4891.92	870.786	704.352	1360.53	3820.55	4973.13	4754.17	2471.38	2842.6	3393.75	2010.63	2651.9	1342.33	852.625	1204.2	1732.65	1824.51	2398.3	1106	2195.89	3474.68	3876.72	4535.46	4686.97	2485.45	947.32	912.059	993.179	598.274	913.395	1064.53
13,14-Dihydroxydocosanoic acid	C22 H44 O4	Full match	Full match	No results	372.324	0.529	1	0		No matches found	22481.8	25949.3	13500	17502.8	13056.6	16830.9	31714.2	28451.7	22523.6	39312.4	36164	40232.1	17797.3	27937.5	15876.4	18121.7	20475.3	18146	35660.2	26328.4	26752.7	39097.1	39044.8	39606.9	17603.1	16239.4	6798.01	12609.8	16963.2	14389.6	37403.1	33822.8	28607	39233.9	37824.6	40481	598.255	613.87	597.23
1792831	C16 H30 O4	Full match	Full match	No results	286.215	0.098	2	2	Metabolic pathways;Cutin, suberine and wax biosynthesis	No matches found	7596.36	7807.71	5428.93	19613.7	18079.4	20118.9	8690.66	16221.4	24677.7	51506	44864.1	62487	8749.42	11366.1	9248.27	21096	19794	26340.9	17850.7	17701.6	21211.4	40006.3	42975.3	58337.4	6841.54	7673.04	3347.21	21507.4	25796.1	21335.1	19967.9	16407.6	22658.2	40151.1	36580.3	49067.1	2812.77	4698.8	6289.94
196633	C10 H11 N3 O S	Full match	Full match	No results	221.062	0.083	1	0		No matches found	1458.57	3130.36	2144.65	2426.72	3076.36	3201.15	586.45	623.038	629.097	607.307	794.642	948.866	3041.45	3923.92	3430.62	2036.07	2241.04	3030.58	1402.26	618.475	590.893	886.955	1248.36	1725.52	1325.44	1462.1	771.348	1841.25	2947.05	3746.23	1471.44	696.748	554.458	1047.58	546.247	21485.6	417.25	637.023	742.43
1-Methyl-N-(9-methyl-9-azabicyclo[3.3.1]non-3-yl)-1H-indazole-3-carboxamide	C18 H24 N4 O	No results	Full match	No results	312.194	0.089	3	0		No matches found	3993.87	8571.55	5867.93	26955.1	20675.9	42158.8	2899.48	3038.7	4009.81	20082.8	26279.1	36445.1	8328.11	10744.5	10609.3	40313	23474.1	32407.2	5451.61	5805.07	5325.91	29272.5	22950.7	26801.2	5024.18	4160.42	2285.5	40918.9	51968.2	28307.2	8782.55	5561.95	5522.8	33552.4	26386.2	25528.1	1456.48	1681.01	1748.71
1-Myristoyl-sn-glycero-3-phosphocholine	C22 H47 N O7 P	No match	Full match	No results	468.309	0.093	1	0		No matches found	10629.6	14587	8309.17	17547.6	18244.9	29640.7	2222.56	2315.17	2131.72	2293.94	1834.74	4075.35	14010.9	24613.2	13925.5	39360.7	26876.8	44090	3973.86	3756.77	2310.82	2588.82	2368.33	3406.79	8413.3	9807.37	5137.08	17329.4	23089.8	17213.1	4110.63	2430.41	2110.08	1764.84	1450.85	1985.15	1188.26	2162.87	2058.47
2,3-dinor-8-epi-prostaglandin F1alpha	C18 H32 O5	Not the top hit	Full match	No results	328.225	0.085	4	1	Other	No matches found	4354.23	10281.2	6284.37	53181.9	52838.2	101841	8293.52	8471.62	19190.3	32383.2	20286.1	28420.7	9320.41	11699.4	11635.1	131295	61884.4	187872	11060.9	15039.6	24066.4	31869.5	26727.1	47440.5	4471.73	4700.49	2260.25	65208.8	85553.5	70141.8	18051.6	20458.3	21295.6	24164.2	17864.4	32683.2	1222.65	1866.64	2175.51
2,4-Diacetamido-2,4,6-trideoxy-alpha-D-mannopyranose	C10 H18 N2 O5	Full match	Full match	No results	246.121	0.072	2	2	Metabolic pathways;Other	No matches found	36804.6	34004.6	30195.1	19469.8	14801.5	16220.1	12169.7	12425.2	9966.5	12191.2	13446.7	15841	40859.4	44393.8	38916.4	14596.5	14420.5	17059.2	13849.4	12886.6	11299.9	16019.4	14529.6	16172.3	33382.4	30844.7	18533.2	16217.1	14724.5	18568.5	15977.1	13778.7	10593.5	9503.02	9600.54	11475.5	553.544	780.617	794.978
2-{[(3alpha,5beta,7alpha,8xi,12alpha)-3,7,12-Trihydroxy-24-oxocholan-24-yl]amino}ethyl hydrogen sulfate	C26 H45 N O8 S	Not the top hit	Full match	No results	531.287	0.075	1	0		No matches found	46609.5	42003.3	40223.7	43614.5	42300.2	42660.3	8831.59	4711.28	5540.31	5750.63	5514.23	9262.07	56973.6	42522.4	66636.2	43579.9	34691.8	38274.3	9583.11	8268.68	4135.82	7620.27	6790.59	7566.58	41332.6	45042	24881.5	38120.1	61988.4	53706.3	10160.6	5019.1	3745.41	4314.56	3479.48	5097.02	949.961	1453.51	1463.51
240I539PWQ	C5 H14 N O6 P	Full match	Full match	No results	215.056	0.072	2	2	Other	No matches found	39920.9	51326.3	42896.9	18716.6	20065.9	19226.2	18843.9	16622.4	26815	9667.17	10083.1	13216	49137.4	66662.9	53961.9	16592.7	18823.7	17808.7	27755.9	21892.1	31543.7	9039.24	10991.2	12156.1	34863.1	37937.6	27659.7	12181.9	15457.3	20653.9	57897.6	47522.1	48376.6	17665.1	15840.3	22763.5	523.873	404.195	469.56
25-Hydroxy-24-epi-brassinolide	C28 H48 O7	Full match	Full match	No results	496.34	0.107	3	1	Other	No matches found	1907.66	3886.9	2946.83	13126.2	10861.6	27108.9	945.019	832.338	900.957	2341.23	1141.98	2030.46	3588.18	5592.93	4526.27	41240	38630.7	73603.5	1867.38	1329.35	938.045	2587.07	1563.2	2375.41	2059.46	2265.39	1138.52	9039.57	15225.5	13676.1	1890.67	961.463	832.783	1084.59	863.373	2040.54	672.418	895.235	919.108
2704846	C20 H36 O5	Not the top hit	Full match	No results	356.257	0.109	4	0		No matches found	1267.88	2464.3	1868.29	3105.32	3605.57	3592.54	1373.82	2579.81	2474.88	1361.17	569.579	1403.61	2274.91	7802.69	2869.66	12145.3	10367.6	25029.1	1589.52	2910.84	3071.29	1068.67	620.605	1143.74	1305.7	1600.6	721.823	3384.34	11732.6	3980.79	1674.87	1834.66	2640.78	943.75	947.231	731.161	426.314	990.409	642.486
2-C-methylerythritol 4-phosphate	C5 H13 O7 P	Not the top hit	Full match	No results	216.04	0.073	1	7	Metabolic pathways;Biosynthesis of secondary metabolites;Biosynthesis of antibiotics;Biosynthesis of plant secondary metabolites;Biosynthesis of plant hormones;Other	No matches found	1.20351e+06	1.50014e+06	1.11234e+06	650865	574115	563078	250141	17590.3	16380.3	4482.16	5391.87	9080.8	1.04806e+06	1.48179e+06	1.2667e+06	626260	390194	645468	219807	213121	10089	14481.9	9054.26	5034.91	1.34975e+06	1.32745e+06	798868	675455	428448	580780	278863	29092.4	30333.9	4998.48	4830.54	4942.9	12892	22221	16861.1
2-hexaprenyl-6-methoxy-3-methyl-1,4-benzoquinone	C38 H56 O3	Not the top hit	Full match	No results	560.423	0.976	1	2	Biosynthesis of secondary metabolites;Other	No matches found	2641.75	4744.7	1204.87	1571.69	1059.13	1170.53	2329.77	2160.98	3491.97	935.996	844.045	898.408	1676.32	1816.31	1060.03	2079.62	1052.73	1146.49	3211.29	4710.63	4454.79	983.779	1013.5	1131.58	1027.64	2103.42	1970.08	916.836	1492.06	1020.73	5473.25	2481.55	2347.19	1838.8	2709.02	3755.96	811.54	871.779	869.62
3-(12-{3-[(3Z)-3-Hexadecen-1-yl]-2-oxiranyl}dodecyl)-5-methyl-2(5H)-furanone	C35 H62 O3	Full match	Full match	No results	530.47	1.181	1	0		No matches found	26809.2	21720.5	9302.45	1472.5	1513.33	3578.93	5548.06	2052.75	1884.18	1400.26	1770.99	1376.94	9279.63	10834.2	10244.3	2531.49	2495.19	2529.6	8413.05	9515.85	9480.61	2184.34	1571.58	1684.64	31055.3	31621.6	7888.19	4017.43	2410.46	5009.41	1941.33	1497.82	2051.79	1472.32	1475.53	2760.42	1662.63	1717.53	1801.23
3-(4-Fluorophenyl)-2,2,4-trimethyl-2H-chromen-7-yl acetate	C20 H19 F O3	No match	Full match	No results	326.133	0.073	1	0		No matches found	6984.4	10205.1	5191.32	3966.66	4482.07	3853.99	1293.46	1052.73	1057.45	1014.98	823.766	1495.21	6893.4	7213.47	4136.2	3901.77	4148.04	4191.69	2979.9	1100.8	927.815	964.456	1347.23	1991.21	6538.27	7190.01	4124.55	3198.13	2496.22	3636.46	2720.39	1168.91	916.601	1116.34	882.028	1102.13	549.058	695.24	807.673
3-(5-tert-Butyl-3-hydroxy-1,2-oxazol-4-yl)-L-alanine	C10 H16 N2 O4	Full match	Full match	No results	228.111	0.071	1	0		No matches found	33451.9	31825.2	26149.8	18570	15254.2	15069.9	9725.51	10132.4	8268.13	10248.1	10688.8	13427.4	38163.3	40709.6	36783.4	13641.2	13345.2	16019.9	11882.4	10827.6	9830.78	14353.7	12389.8	13959.9	30589.3	28148.3	16421.8	15421.3	13682.7	16064.8	13216.5	11414.5	8591.52	7796.78	7437.07	8904.8	374.33	473.992	550.645
3-(Dodecanoyloxy)-2-(palmitoyloxy)propyl (9Z)-9-hexadecenoate	C47 H88 O6	No results	Full match	No results	748.655	1.65	1	0		No matches found	76532.3	97795.4	64062.2	58030.5	43673.7	45082.9	28562.6	23479.6	26129.9	24125.6	32503.3	33356.4	69624.6	134647	78894.6	63851.3	60428.8	43984.1	34330.7	26940.8	22857.7	31745.7	33733.6	44824.2	85630.4	57377.9	38077	62089.7	44339	34787	34387.9	30461.6	23163.6	32558.3	41828.8	52559.4	2463.35	3779.82	2256.01
3-[2-Hydroxy(diphenyl)acetoxy]-1-methyl-1-azoniabicyclo[2.2.2]octane	C22 H26 N O3	No results	Full match	No results	352.192	0.098	1	0		No matches found	10110.5	8179.77	4905.15	5798.38	8502.78	7721.16	4670.86	4306.89	6836.9	926.958	802.419	1358.75	8734.94	12431.4	8256.42	5524.55	5958.89	8066.23	8164.94	21832.7	9009.64	1968.72	1279.81	1950.07	8279.07	7150.21	1786.47	5514.43	7848.79	9552.42	6755.59	6419.92	4914.49	969.457	1448.16	935.561	981.91	1751.16	2876.53
3a,7a,12a,24-Tetrahydroxy-5b-cholestan-26-oic acid	C27 H46 O6	Not the top hit	Full match	No results	466.329	0.107	8	0		No matches found	2805.41	6322.57	3737.23	23299	14800.4	18222.4	1257.22	1070.05	1333.64	3462.68	2125.25	3879.77	4759.19	7361.83	7605.32	77672.3	50876.2	110088	2435.4	1551.68	1244.22	3942.71	3170.36	6084.11	2588.13	2804.58	1414.04	12686.2	26604.9	16679.1	2410.47	1224.28	1190.29	2660.06	1717.7	6534.83	891.863	1187.4	1219.06
3alpha,7alpha,12alpha-trihydroxy-5beta-cholestan-26-al	C27 H46 O4	Full match	Full match	No results	434.34	0.52	26	2	Metabolic pathways;Primary bile acid biosynthesis	No matches found	852.381	1951.26	1966.04	1245.55	1528.96	2010.84	25740.3	30559.5	24192.3	42224.9	38843.2	43212.7	963.203	2165.03	4659.44	1785.07	3468.42	4142.43	39549.5	28278.9	28734.7	44253.1	43760.4	44805.5	807.261	1076.29	842.376	1148.8	1723.4	1494.94	40325.6	36840.4	31353.2	42698.3	42853.6	45026	642.577	659.349	641.477
3-hexaprenyl-4-hydroxybenzoic acid	C37 H54 O3	Full match	Full match	No results	546.407	0.825	2	2	Biosynthesis of secondary metabolites;Other	No matches found	117547	149742	78233.3	23195.1	20086.2	20856.9	26913.2	23022.2	20314.8	4613.18	4948	4220.71	6677.68	12073	8115.95	18712.7	17164.5	17152.8	9938.15	8548.58	795.852	3824.86	2798.43	1431.48	69325.1	61239	32725.8	53505.3	70972.3	58337.6	30254.5	20430.6	13085.2	14284.1	15248.8	18636.8	824.296	826.924	837.4
3-O-feruloyl-D-quinic acid	C17 H20 O9	Full match	Full match	No results	368.112	0.093	2	0		No matches found	108695	16743.3	14587.3	12393.6	8966.72	14389	2820.7	1203.87	1284.21	1247.65	1009.19	1744.03	136798	13098.7	16692.7	8182.22	10392	17493.2	4637.04	3042.52	1213.93	1221.63	1505.91	2482.53	166782	16127.4	26832.6	39852	8901.96	28439.8	4091.64	1431.4	1139.08	1309.44	1122.21	1289.06	857.201	1308.7	1525.25
3-O-feruloyl-D-quinic acid	C17 H20 O9	Not the top hit	Full match	No results	368.112	0.073	2	0		No matches found	108695	15725.1	14429.5	1484.52	1397.11	1396.77	2820.7	583	588.669	562.091	456.198	887.888	136798	10973.3	7522.95	2388.14	1164.91	2114.47	3723.19	3042.52	513.82	534.111	785.869	1102.72	5194.44	2880.9	26832.6	1172.94	1001.96	2519.21	3797.76	647.34	516.554	618.225	488.463	648.153	764.725	1657.3	2520.58
4,7-Dihydroxy-N,N,N-trimethyl-10-oxo-3,5,9-trioxa-4-phosphapentacosan-1-aminium 4-oxide	C24 H51 N O7 P	No match	Full match	No results	496.34	0.139	5	1	Other	No matches found	978.846	2019.61	1083.05	3389.15	3624.84	3517.97	557.996	449.151	555.565	4107.66	1921.33	3521.83	1885.36	3433.2	1821.59	15334.1	17995.2	16244.6	1530.83	954.203	546.66	3638.76	2783.77	6132.45	797.256	892.381	334.722	2434.02	3859.89	3878.93	1462.02	658.785	482.619	1828.86	1056.77	3202.96	621.984	865.675	930.246
4-[4-(4-Chlorophenyl)-4-hydroxy-1-oxido-1-piperidinyl]-N,N-dimethyl-2,2-diphenylbutanamide	C29 H33 Cl N2 O3	No match	Full match	No results	492.218	0.109	1	0		No matches found	10578.1	23607	5921.43	9963.94	11332.2	6057.35	707.836	260.137	280.192	338.485	272.058	357.464	15836.2	32210.8	15166.6	7470.45	7948.78	6924.54	933.762	359.908	303.144	244.677	336.731	552.156	12182	20636.7	3597.62	9839.46	14484.4	9625.98	567.905	335.968	235.979	221.217	190.573	236.548	242.5	322.856	331.466
4687	C10 H12 N4 O5	Full match	Full match	No results	268.081	0.073	2	3	Metabolic pathways;ABC transporters;Purine metabolism	No matches found	30941.8	42919.1	32493	35144.8	32633.3	26358.7	18102.7	18245.5	24470.5	20184.3	3613.64	24451.6	38128	45171.4	33401.1	32235.7	36145	34022.3	17004.7	13844.6	12349.9	17797.9	21107.9	20507.7	36183.3	30969.5	18925.2	30995.6	32414.2	40146.4	30671	27957.9	21018.7	22397.8	23175.1	4746.59	301.267	381.477	443.169
4'-Phosphopantetheine	C11 H23 N2 O7 P S	Not the top hit	Full match	No results	358.097	0.077	2	4	Metabolic pathways;Biosynthesis of antibiotics;Other	No matches found	1499.79	3452.22	2468.07	1794.32	2461.22	2282.1	1118.31	1992.27	1330.23	1090.32	816.753	1686.56	3066.37	3555.57	3554.68	1623.5	2050.04	2289.19	1634	711.744	680.003	684.316	966.492	1390.63	1327.36	1572.77	862.678	1523.17	2373.58	2557.62	1693.34	1323.86	834.327	760.318	628.624	797.124	480.174	733.09	854.393
5beta-scymnol	C27 H48 O6	Not the top hit	Full match	No results	468.345	0.218	6	0		No matches found	1376.41	2057.13	1785.37	6743.94	10574.3	12074.1	627.207	588.198	604.048	15430.4	7256.81	15126.9	2473.63	3615.92	1741.25	22545.6	60428.1	35285.9	1316.36	798.337	647.245	16549.5	13429.7	25621.8	1013.25	981.185	503.068	8128.82	17866.2	17565	1306.85	672.011	587.374	9732.2	6801.32	15775.1	2439.51	3511.89	3968.82
5beta-scymnol	C27 H48 O6	Not the top hit	Full match	No results	468.345	0.105	6	0		No matches found	4192.91	8261.92	6016.39	22808	18312.8	30395.4	1731.99	1330.24	1606.54	3369.87	1620.13	3272.27	7727.67	10510.3	10032	68763.6	60743.8	100273	3328.27	1983.64	1572.21	2250.29	2689.76	5816.54	4240.97	4610.18	2329.3	17286.6	23542.2	22960.5	3244.52	1577.42	1357.09	2117.23	1504.29	3126.48	1055.27	1395.34	1432.55
5-Hydroxy-DL-tryptophan	C11 H12 N2 O3	No results	Full match	No results	220.085	0.074	4	6	Metabolic pathways;Other	No matches found	6927.96	8871.19	6721.19	6385.48	7962.83	6997.95	13239	15288.1	12334.6	18366.7	17085.4	21191.4	9253.32	10021.7	7704.63	6385.29	6541.6	7423.89	8871.42	8297.84	9015.35	17210.7	18442.2	15632	7706.52	7768.02	3883.48	6511.53	6476.21	7410.54	13525.4	13628.2	14048.2	15653.6	14233.1	16118.7	935.117	1382.34	1509.57
6625918	C24 H22 O15	No results	Full match	No results	550.098	0.168	1	0		No matches found	230.816	306.248	263.033	381.882	330.069	635.832	265.94	229.669	2637.87	1063.33	293.054	135.633	296.283	676.515	291.139	285.002	511.724	633.897	515.301	3262.22	724.821	753.328	169.39	296.276	181.314	200.256	77.3554	128.812	280.299	329.011	612.312	1817.1	459.223	221.742	269.878	155.673	154.6	206.26	218.579
6-Deoxyerythronolide B	C21 H38 O6	Not the top hit	Full match	No results	386.267	0.097	1	3	Metabolic pathways;Biosynthesis of antibiotics;Other	No matches found	1747.47	3469.9	2412.73	3488.86	4204.64	6231.52	1452.87	2208.05	4354.63	1960.73	3193.2	2196.16	3388.05	4463.41	4110.12	2783.99	3025.65	3988.76	3637.21	5051.72	4112.09	3468.45	4525.94	2353.26	1836.26	1820.34	909.359	2726.9	3769.32	4723.68	3141.69	3417.03	2928.97	2156.99	2491.29	1860.24	299.039	578.326	682.841
6-O-acetyl-beta-D-glucose	C8 H14 O7	No results	Full match	No results	222.074	0.084	1	0		No matches found	17564.4	13529.2	9501.24	18870.8	14298.6	36830.4	5465.63	2067.84	2087.95	2674.86	1630.38	3382.14	10094.5	15960.2	12456	12628.1	61659.1	31733.7	4654.04	2052.69	2804.77	2621.17	3119.11	4536.27	6536.63	3151.91	2560.07	12344.3	31430.3	39298.2	4906.37	2473.67	1921.12	2192.78	1812.97	3532.24	1384.84	2114.26	2464.1
6-O-sinapoyl-D-glucono-1,5-lactone	C17 H20 O10	No match	Full match	No results	384.108	0.113	1	0		No matches found	20357.3	7266.46	5665.1	9083.19	14517.9	15060.8	1875.46	1269.32	1486.17	1222.41	1105.48	1981.55	23070.4	9518.2	7112.68	8700.34	7502.81	13331.7	2972.44	2177.81	1506.48	1275.79	1721.17	2794.11	21873.1	3849.9	2592.61	9036.41	11692.8	18387.7	2970.45	1486.78	1295.37	1212.47	1071.07	1220.35	1101.09	1642.93	1533.34
7-ketodeoxycholic acid	C24 H38 O5	Not the top hit	Full match	No results	406.272	0.082	44	0		No matches found	22497.6	21663.1	14400.2	12571.7	9046.95	9929.79	3791.5	1840	2287.03	2120.66	2190.19	2086.86	23111.7	36419.5	26837.6	12169.5	9070.74	11620.9	3315.87	3922.97	1763.16	2694.62	2001.34	1487.79	22655.2	22011.4	11115.1	9751.94	15748.6	12495.3	4531.64	2585	1774.34	1815.47	1679.41	2333.4	456.935	697.612	813.044
8722455	C11 H17 N O8	No match	Full match	No results	291.096	0.071	4	0		No matches found	38443.1	37597.7	39423.6	22784.4	21079.4	21066	14935.8	4837.57	6364.57	7076.86	8493.95	10764.5	48092.4	41672.7	42010.6	16631.7	14922	18441.6	16005.2	13826.9	5915.25	6927.85	8673	7004.68	41209	32855.5	27203.8	13515	11867.8	20068.9	17362.4	6197.44	7016.8	4520.72	5500.6	5285.98	600.147	842.25	862.895
9,10-Dihydroxystearic acid	C18 H36 O4	Full match	Full match	No results	316.262	0.109	16	1	Cutin, suberine and wax biosynthesis	No matches found	15297.4	22415.1	8642.29	141499	128808	136089	13727.3	13565.9	28570.2	36137.3	24103.5	43555.2	11266	22040.9	12685.7	214533	219504	258651	16507.1	17064.4	19946.6	49628.5	41130.1	79980.9	15646.8	17107.4	7296.53	115421	157735	117151	23705.9	17858.6	31559.6	25952.8	21176.4	35899.3	866.448	1057.44	1478.76
9,10-Dihydroxystearic acid	C18 H36 O4	Full match	Full match	No results	316.262	0.951	16	1	Cutin, suberine and wax biosynthesis	No matches found	5638.6	2976.96	2619.61	8246.18	8857.35	9005.82	2062.86	7346.73	8627.45	7877.58	14924.2	8557.99	5867.74	2467.8	4005.57	32670.2	55977.4	22001.3	4253.28	7531.42	7923.5	14982.7	5572.22	10181.2	6214.29	3327.38	4584.63	12395.1	14222	15908.4	6460.44	6972.19	7653.7	5559.41	3162.53	7957.46	3294.1	4970.01	2184.93
AcCa (11:1OH)	C18 H33 N O5	Not the top hit	No results	Full match	343.236	0.08	0	0		Single match found	2113.18	4535.26	3107.17	21064.2	4457.04	4637.82	849.649	918.587	911.437	879.866	711.697	1374.72	4406.46	5684.97	4970.29	2949.86	3246.82	4390.7	2031.59	946.436	856.086	1531.74	1216.76	1750.72	1920.3	2118.29	1117.53	2667.6	4269.69	5427.54	2131.82	1009.45	803.298	1064.68	1201.43	1158.38	604.512	922.92	1075.63
AcCa (18:5)	C25 H39 N O4	Full match	No results	Full match	417.288	0.41	0	0		Multiple matches found	295.642	494.054	463.49	348.002	499.266	445.277	2322.52	2801.19	1019.98	371.789	555.325	500.175	505.731	579.805	566.349	380.571	481.937	458.26	561.402	387.889	370.256	481.389	545.85	600.287	276.445	255.95	260.566	315.022	375.082	498.339	647.046	571.982	469.296	483.006	503.853	557.181	409.468	587.223	568.737
AcCa (19:4)	C26 H43 N O4	Full match	Partial match	Full match	433.319	0.1	1	0		Multiple matches found	18390.9	24813.5	13627.9	13003	11964.6	9066.08	1070.76	407.664	451.042	316.085	597.061	483.509	24004.6	53062.8	30802	15082.2	16370	12496.2	1123.94	547.402	343.089	489.692	430.266	724.776	15781	17659.3	7506.21	11501.7	15779.6	11646.6	1439.96	487.227	311.715	312.653	416.123	320.373	229.85	306.014	290.578
AcCa (19:4)	C26 H43 N O4	Full match	Partial match	Full match	433.32	0.657	1	0		Multiple matches found	970.064	1488.16	1114.98	990.189	1243.03	1135.7	1123.51	1427.28	1416.21	1606.64	1607.31	2080.38	1086.46	1107.26	1463.78	1049.65	1213.01	1189.98	10471.9	13222.9	9361.26	2231.4	2080.3	2734.47	895.329	805.76	855.124	911.486	1178.62	1242.76	2074.74	1454.46	1456.69	2005.54	1873.72	2130.39	1065.29	1123.67	1173.57
AcCa (19:4OH)	C26 H43 N O5	Full match	Partial match	Full match	449.314	0.088	5	4	Bile secretion;Primary bile acid biosynthesis;Secondary bile acid biosynthesis;Other	Single match found	706318	810894	425762	531124	487298	451115	84357.8	34004.1	40159.8	30557.2	30954.6	40011.3	715753	1.15614e+06	889343	513397	397483	463024	85731.3	81450.2	44239	42436.5	38673.8	43896.8	602091	633876	281625	462099	585523	532966	78824.9	42125.6	29417.3	29955	29052.8	35844.7	363.176	558.744	651.199
AcCa (2:0)	C9 H17 N O4	Full match	Partial match	Full match	203.116	0.07	1	0		Single match found	1045.47	2238.23	1768.11	824.457	1176.88	1249.44	24022.8	47570.1	3067.68	1432.77	1805.36	1208.43	2010.94	2710.62	2316.99	701.117	1028.92	1128.93	2721.24	2853.65	1513.7	1808.55	974.975	1475.07	862.059	990.194	887.748	714.773	915.877	1114.1	2803.39	3382.64	1796.6	1125.57	1024.11	820.63	247.886	304.157	343.685
AcCa (2:0OH)	C9 H17 N O5	Full match	Partial match	Full match	219.11	0.07	2	5	Metabolic pathways;Biosynthesis of secondary metabolites;Other	Single match found	16261.4	24547.5	16807.8	12150.3	13968.5	13838.2	18063.8	17283.1	21138.9	20948.2	22196.8	24533.7	51623.5	42326.7	64864.2	12708.3	12404.7	13319.9	216736	170862	284908	23638.9	22779.2	25789.9	23401.5	23327.4	14544.4	12462	11131	13681.1	23791.5	29382.7	24619	19621.1	17667.4	23733	771.461	939.537	1061.9
AcCa (2:1OH)	C9 H15 N O5	No match	No results	Full match	217.095	0.072	0	0		Single match found	3552.9	1840.68	1801.39	1056.79	899.885	1034.48	3388.96	2944.42	3103.95	1314.82	1882.04	1481.43	3167.6	4124.84	2687.08	1154.71	1907.19	1004.87	3146.77	2598.69	2231.67	1409.72	1512.1	1248.11	3730.78	2077.71	2038.24	1047.8	937.852	1544.87	2733.09	2220.69	1896.85	2032.26	2145.39	1253.95	189.542	306.198	262.793
AcCa (20:0OH)	C27 H53 N O5	Not the top hit	No results	Full match	471.392	0.41	0	0		Multiple matches found	317.076	529.873	538.149	373.233	535.462	665.7	381.116	414.783	408.486	1276.18	1174.12	927.4	542.397	621.841	607.409	408.163	516.878	491.484	1464.4	418.245	1137.55	642.86	1104.8	1138.09	296.488	274.506	279.457	504.659	2030.26	534.469	693.956	731.679	622.784	3352.08	2593.09	5487.97	457.817	629.796	609.97
AcCa (5:0)	C12 H23 N O4	Full match	No results	Full match	245.163	0.074	0	0		Single match found	1370.57	3141.77	2400.39	1519.19	1884.43	1967.46	4664.49	7718.89	3486.37	710.121	574.395	1109.5	2718.41	3498.74	3441.17	1483.91	1752.34	1712.85	1847.94	890.755	690.928	725.926	982.021	1412.97	1244.62	1590.88	876.335	1337.65	1897.59	2181.07	1720.55	1426.89	1177.91	772.534	638.724	809.932	487.889	721.224	868.12
AcCa (9:0OH)	C16 H31 N O5	Not the top hit	No results	Full match	317.22	0.073	0	0		Single match found	1411.11	3234.7	2471.39	8872.63	1940.16	2025.66	801.495	750.063	757.358	731.124	591.384	1142.32	2798.81	3602.22	3542.95	1247.15	1804.17	1763.51	1688.15	843.55	711.364	715.876	1011.07	1454.76	1281.43	1468.71	949.301	1377.22	1585.65	2245.58	1771.44	838.801	880.991	795.383	657.616	833.887	502.319	742.555	810.898
Adenosine monophosphate	C10 H14 N5 O7 P	No match	Full match	No results	347.063	0.104	7	26	Metabolic pathways;Biosynthesis of secondary metabolites;Biosynthesis of antibiotics;Biosynthesis of plant secondary metabolites;Biosynthesis of plant hormones;Purine metabolism;Other	No matches found	13266.2	19511.2	4486.19	28287.6	42324.6	10438.5	7905.59	38920.9	15769.3	19292.8	17538.7	20804.4	13263.6	12625.2	12459.6	33376.8	57175.5	7416.65	11808.6	36223.9	10610.3	8384.01	5265.56	1793.03	20832.3	5235.65	8729.46	23241.2	49267.6	24702.1	14621.1	27834.5	10032.6	17189	9871.43	16478	568.627	869.908	941.895
Adenosine monophosphate	C10 H14 N5 O7 P	Full match	Full match	No results	347.063	0.081	7	26	Metabolic pathways;Biosynthesis of secondary metabolites;Biosynthesis of antibiotics;Biosynthesis of plant secondary metabolites;Biosynthesis of plant hormones;Purine metabolism;Other	No matches found	19930	120488	40062.4	31766.7	21377.9	33637.8	65422.9	72927.8	78307.6	41409.6	33422.1	45556.3	9355.56	21204.4	13777.1	35067.2	144385	41844.6	36991.9	38933.7	34280.4	20829.8	46604.1	61509.9	10611.1	12072.3	6767.75	25902	42782.6	63403.2	101030	74313.6	35505.5	90445.8	63217.5	129466	618.547	944.346	1100.61
Aeruginopeptin 917S-C	C51 H74 N8 O14	No match	Full match	No results	1022.53	1.075	1	0		No matches found	12382.4	39251.4	10786.7	13159.1	10902.1	10675.7	7790.81	7666.31	21942.4	10507.4	10756.1	13800.1	8573.33	26074.7	16167.2	28925.4	38272	24619.1	18363.4	26147.1	17188.4	18040.9	15110.7	17280.5	7895.58	12853.9	5929.11	13488	19801.8	11903.8	21361.1	15652.3	10999.3	30187.3	30579.8	41910.1	2578.06	2838.88	2759.56
Afloqualone	C16 H14 F N3 O	No match	Full match	No results	283.111	0.088	1	0		No matches found	1976.11	4486.79	2109.22	2386.63	3451.54	3148.27	2270.99	1711.44	30622.7	535.686	706.653	822.019	6646.11	3859.1	4906.72	2285.35	2483.73	3274.34	8167.76	37299	29883.5	786.611	671.187	1097.83	1343.14	2354.01	1827.63	2238.48	3094.2	3877.63	4752.85	3433.15	3143.5	574.814	952.018	501.315	407.216	626.5	730.166
Androsterone sulfate	C19 H30 O5 S	Not the top hit	Full match	No results	370.182	0.104	1	0		No matches found	1964.28	3342.86	2684.6	3493.58	4706.66	4833.3	937.321	517.355	4858.82	527.554	452.808	829.233	3555.79	4588.7	4568.01	3246.08	3641.94	4446.23	1282.96	10087.9	4647.41	570.397	737.919	1243.01	1846.95	1842.21	966.956	3281.46	3764.2	5677.93	1312.86	620.377	534.601	536.21	438.816	549.449	394.199	524.824	538.819
Annonin I	C37 H66 O7	Not the top hit	Full match	No results	622.481	1.181	3	0		No matches found	14916.4	11694.3	3592.29	1779.1	2095.78	3446.39	1664.34	1625.83	3490.77	1322.66	1245.97	1300.64	4415.48	7093.92	5589.81	2071.21	1499.5	2563.99	3065.43	4053.52	4893.41	1423.95	1484.49	1543.72	16537.1	18548.4	4303.04	1351.83	4220	1762.75	1833.75	1414.82	3435.32	1390.73	1393.76	1370.64	1570.49	1622.35	1701.42
Artemisinin	C15 H22 O5	Not the top hit	Full match	No results	282.147	0.094	3	1	Other	No matches found	1546.93	3319.99	2268.12	2573.73	3722.12	3395.07	555.314	2302.09	477.602	1065.07	1168.46	3092.84	3225.7	4161.62	3638.45	2464.5	2678.43	3531.02	1035.58	565.911	494.119	1542.03	598.914	1544.65	1448.43	1611.44	805.002	2413.96	3336.76	4181.6	1125.87	474.48	443.273	3701.37	2265.53	5025.16	339.361	500.536	539.113
aurothioglucose	C6 H11 Au O5 S	No match	Full match	No results	392	0.077	1	0		No matches found	1010.48	2401.29	1769.73	1120.05	1673.37	1450.55	4581.6	7879.34	16362.3	822.263	1467.97	818.003	2004.2	2579.51	2537.07	1094.04	1291.94	1442.28	10152.8	3017.07	9042.64	512.63	724.013	1041.74	917.621	1172.9	1073.75	986.208	1399.03	1608.04	12248.5	10628	12888.2	12354.1	20849.9	12789.2	359.705	531.735	640.038
Bemotrizinol	C38 H49 N3 O5	Full match	Full match	No results	627.367	1.397	2	0		No matches found	112003	1574.84	1658.31	1681.65	2598.25	1852.07	1317.33	1387.52	1297.34	1363.83	1203.67	1298.37	1578.19	1973.04	2042.64	2987.19	2763.55	1560.91	2192.13	1278.41	1307.39	1366.34	1358.18	1515.48	16298.7	1374.66	1607.69	2492.61	2665.33	1771.31	1536.52	1263.58	1429.99	1291.01	2046.04	1269.31	2537.86	1479.45	1490.78
benfuresate	C12 H16 O4 S	Full match	Full match	No results	256.077	0.08	1	0		No matches found	2619.29	5940.47	4126.33	3760.16	4792.93	4813.13	3079.96	2745.48	21524.4	1168.46	945.135	1825.63	5613.93	7023.18	6236.25	3522.82	4021.72	4116.04	6920.92	27445.9	24228.8	1144.09	1615.86	2479.46	2441.61	2749.01	1470.38	3215.9	4157.36	5351.68	4132.68	3216.09	1198.5	1271.16	1050.99	1332.7	802.794	1225.64	1428.44
Benserazide	C10 H15 N3 O5	No match	Full match	No results	257.101	0.071	1	0		No matches found	5164.61	4921.8	4672.94	1882.24	1534.47	1597.39	1568.25	1592.5	1537.89	1888.6	1879.79	2264.03	6358.2	5817.59	6293.32	2237.25	2613.75	2125.51	1361.43	1602.43	1601.14	1466.07	1900.26	2256.42	4301.5	4703.46	3270.15	1324.31	1511.41	2247.1	1588.04	1784.8	1610.66	1270.8	1263.76	1415.72	221.691	272.015	307.366
Benzo(g)-1,3-benzodioxolo(5,6-a)quinolizinium, 5,6-dihydro-5-hydroxy-9,10-dimethoxy-	C20 H18 N O5	No match	Full match	No results	352.119	0.074	1	0		No matches found	1133.61	2698.22	2061.51	1109.31	1618.39	1498.99	2116.96	1329.02	631.75	1800.55	1985.32	1878.88	2334.63	2878.12	2514.9	1040.31	1504.95	1471.03	1408.17	784.901	593.385	3332.95	6699.7	3326.82	1035.05	1225.13	735.775	1018.56	1322.67	1566.17	1477.64	699.686	554.358	3060	3078.11	1748.84	419.01	605.527	676.411
Bevenopran	C20 H26 N4 O4	No results	Full match	No results	386.196	0.073	1	0		No matches found	1539.78	3756.4	2894.65	1503.67	2182.7	2089.4	1928.57	3861.93	5863.24	1378.83	1522.3	1737.58	3281.8	4144.19	3599.28	1379.51	2001.88	2009.12	3533.35	3208.14	3191.58	932.742	1740.21	1916.84	1442.44	1694.51	984.117	1362.7	1764.34	2101.73	6460.29	7791.42	7629.7	6020.09	5177.04	6681.8	540.967	758.792	849.284
Bis(2-ethylhexyl) phthalate	C24 H38 O4	No results	Full match	No results	390.277	0.096	56	0		No matches found	12107.6	12701.7	8518.3	4408.51	7462.04	5868.04	963.912	869.402	1141.04	738.476	629.518	1361.36	12371.2	22123.4	13457	7682.94	5200.5	13370.8	1759.43	1122.93	945.939	825.088	972.463	1706.48	11068.7	11070.4	4286.49	4190.15	6691.56	8376.17	2302.17	820.334	688.461	1014.83	585.861	937.638	421.3	652.612	749.895
Boc-Asn-Oh	C9 H16 N2 O5	No results	Full match	No results	232.106	0.072	4	6	Metabolic pathways;Biosynthesis of secondary metabolites;Biosynthesis of amino acids;Other	No matches found	7651.63	5901.4	5682.63	3280.51	2860.01	4194.43	2177.87	1842.04	1576.7	2050.01	2387.97	1923.55	8111.04	7802.77	6778.53	2789.44	2987.62	3513.64	3343.49	1736.38	1152.86	2417.86	2198.35	2173.09	7718.35	5904.51	4654.11	3349.87	2613.57	4012.04	2980.95	2625.62	2005.61	2203.21	1812.16	1550.03	509.394	637.112	732.293
Botrydial	C17 H26 O5	Full match	Full match	No results	310.178	0.083	2	0		No matches found	1365.89	2931.44	2008.37	5675.65	5719.93	8001.41	1256.38	583.447	589.121	8234.93	10282.1	13741	2848.18	3674.57	3459.48	14673.9	8791.34	9531.85	1313.15	579.174	553.344	14354.7	14041.3	11309.5	1241.22	1369.19	722.333	8637.8	12110.4	4101.23	2523.5	842.092	1531.39	8900.94	4777.8	9056.36	541.062	596.543	1270.33
Brassinolide	C28 H48 O6	Not the top hit	Full match	No results	480.347	0.118	5	7	Metabolic pathways;Biosynthesis of secondary metabolites;Biosynthesis of plant secondary metabolites;Biosynthesis of plant hormones;Other	No matches found	812.292	2381.51	1270.9	1717.31	4739.88	2440.64	427.825	431.856	439.825	371.09	404.441	593.618	2231.36	3344.64	2422.15	9450.36	2402.75	8713.05	1164.45	691.137	501.772	417.073	571.388	940.89	762.116	795.716	361.966	1277.58	1536.65	1672.41	989.827	481.843	386.628	331.952	450.762	395.979	429.376	690.63	605.92
Cer (d24:2) (d12:0/12:2)	C24 H45 N O3	Full match	No results	Full match	395.34	0.431	0	0		Multiple matches found	237.356	325.969	376.959	267.046	372.498	424.14	17966.2	23611.3	26412.5	1436.46	2354.74	2255.97	350.182	329.201	374.37	361.491	2268.85	861.202	10725.8	16491.5	38156.4	2076.14	1782.38	2115.7	231.406	208.269	252.706	268.568	415.111	550.06	24386.8	29348.1	25566	3173.86	3017.57	6595.49	353.063	371.22	366.541
Cer (d27:6) (d12:3/15:3)	C27 H43 N O3	Full match	Partial match	Full match	429.324	0.425	2	0		Multiple matches found	217.589	329.781	354.996	456.008	600.677	491.723	973.262	1261.27	1230.51	1214.44	1804.95	1766.22	347.008	315.742	365.338	584.075	2797.34	1782.19	852.712	1298.94	3586.29	775.564	537.779	560.807	207.32	190.93	230.908	263.252	570.834	378.746	1719.5	1946.71	1480.4	2917.21	2811.09	4710.83	331.313	374.903	354.094
Cer (d47:1) (d21:0/26:1(OH))	C47 H93 N O4	No results	No results	Full match	735.711	1.713	0	0		Multiple matches found	12087.7	2794.37	4155.47	3715.44	2285.34	2752.66	2130.61	4832.2	2653.74	3593.05	7023.26	6184.65	7096.13	3734.18	2949.78	2268.53	2381.91	2388.09	6354.09	4240.34	2332.83	145409	6389.26	5291.4	6949.66	3413.44	2289.05	2532.79	92757	3270.98	4404.39	2610.05	2451.04	5760.27	6058.46	104725	3105.42	2497.79	5154.74
Cer (m36:2) (m12:0/24:2)	C36 H69 N O2	Not the top hit	No results	Full match	547.531	0.435	0	0		Multiple matches found	400.139	303.608	885.667	665.864	2996.18	4060.32	325.774	305.685	353.696	7366.38	3363.59	910.842	343.648	496.879	635.491	362.791	2013.74	3651.82	409.637	349.288	432.154	5056.53	985.901	498.532	318.896	212.853	258.269	276.991	3746.37	8150.29	565.838	445.202	695.681	1359.92	634.913	496.798	1790.2	2443.62	2874.26
Cer (t36:0) (t12:0/24:0(OH))	C36 H73 N O5	Full match	Partial match	Full match	599.549	1.237	1	0		Multiple matches found	7507.82	14832.7	7083.9	13354.3	10196.6	10920.2	9797.92	9630.3	12977.9	12588.6	14473.8	19244.6	14459.8	16966.6	13437.2	23221.3	21936.7	20066.9	16132.7	15632.5	19751.1	17837.7	21859.7	23584.4	9386.74	7180.77	4802.22	12576.1	13138.3	11978.7	18004.8	11991	13488.6	32179.7	30453	42309.3	2905.18	2198.84	2673.11
Cer (t36:1) (t12:0/24:1(OH))	C36 H71 N O5	Not the top hit	No results	Full match	597.533	0.559	0	0		Multiple matches found	357.68	478.215	490.736	380.141	2181	2767.53	2513.03	3022.08	2280.29	6099.13	4389.95	4745.36	495.975	403.198	652.789	388.756	2614.29	5355.24	3787.43	2970.14	3112.39	6815.61	5179.29	6317.31	368.751	303.466	354.138	364.502	4467.46	6260.44	4177.48	3625.31	3187.64	4568.74	4322.52	5130.94	552.325	677.527	553.895
Cer (t38:0) (t12:0/26:0(OH))	C38 H77 N O5	Not the top hit	Partial match	Full match	627.58	1.358	1	0		Multiple matches found	18232.5	8436.57	6802.8	20363.5	15844.9	21790.7	12316.1	13512.1	17935.4	25103.5	28245.9	16707.3	21368.7	20730	13006.1	30725.2	35194	25760.7	20759.8	13885.3	20950.5	41547.4	47659	52147.6	16725.9	8866.58	4797.51	19189	20802	16447	20780.5	15164.9	18637.6	59204.9	61620.4	74431.3	5309.85	6875.47	6620.28
Cer (t42:0) (t16:0/26:0(OH))	C42 H85 N O5	Not the top hit	Partial match	Full match	683.643	1.561	2	0		Multiple matches found	211353	111008	70435.6	157114	130033	162037	136937	129270	166448	208812	255135	282593	358658	392652	252696	217956	286480	221844	192039	197765	180892	320826	345932	386883	173742	108780	60277.6	159733	165524	112353	199202	129471	149320	379366	391780	500982	60036.1	78492.8	85986.8
Cer (t44:0) (t18:0/26:0(OH))	C44 H89 N O5	Full match	Partial match	Full match	711.675	1.65	2	0		Multiple matches found	1.46303e+06	1.52957e+06	919598	850563	708121	745690	565418	486134	579477	612901	771369	847746	1.27533e+06	2.09666e+06	1.17707e+06	901489	1.01095e+06	724072	685003	652068	556852	847161	816905	1.09394e+06	1.23657e+06	901394	562049	950528	760552	565335	740144	615921	511752	811557	988798	1.26919e+06	69249.6	78027.6	82576.7
Cer (t45:1) (t19:0/26:1(OH))	C45 H89 N O5	No results	No results	Full match	723.674	1.584	0	0		Multiple matches found	103685	86715.7	239479	214070	39304.4	178094	43793.1	218704	319403	44805.4	197386	247231	171876	45487.4	131193	57784.6	239444	177027	240481	48294.3	48306.9	52567.7	61881.4	62155.9	61574.9	229698	132712	63633.4	41775.1	39447.6	75478.1	51101.9	189337	232252	59466.4	94182.8	20351.5	21690	27240.8
CerG (d35:4)	C41 H73 N O8	Not the top hit	No results	Full match	707.534	1.037	0	0		Single match found	6853.47	5830.61	5953.39	11978.7	6863.46	5174.25	6790.68	5733.44	7254.6	8220.05	7648.3	6811.58	7246.49	9371.23	6081.88	4069.87	8181.74	10593.2	8715.34	5395.27	8620.68	11789.5	15600.2	12419.2	5760.99	4922.57	4842.54	4876.12	4608.66	5565.35	8883.43	6624.23	7519.14	5592.7	6183.83	7334.68	4520.49	4930.89	5711.14
CerG (t37:2(OH))	C43 H81 N O10	Full match	No results	Full match	771.586	1.002	0	0		Single match found	1253.89	1675.38	1369.18	1071.85	1192.2	1145.05	1043.93	1196.34	981.864	1068.29	954.665	1028.34	1270.19	1243.19	1250.64	1084.42	1216.54	1092.77	2088.29	999.539	971.086	1146.63	1162	1269.92	1201.63	1132.5	1185.64	1073.39	1174.02	1208.49	1293.77	1053.91	1077.22	1109.43	1197.58	1150.05	1001.88	1091.77	1162.77
CerG3 (d31:5(OH))	C46 H83 N O19	No match	No results	Full match	953.558	0.983	0	0		Single match found	21354.4	60663.8	18608.4	9881.86	8171.84	6296.12	11798.7	9399.97	12018.1	5783.04	4791.53	3743.05	9684.13	9020.38	9883.45	11858.1	17840.5	9634.57	10229.5	5381.02	8733.53	5944.49	4280.83	5959.76	16432.3	11609.7	12982.4	9660.28	16689.8	6321.91	12076.6	10330.7	7797.86	14031.6	14379.9	20344.9	925.714	989.36	985.49
CerG3 (d33:4(OH))	C48 H89 N O19	No results	No results	Full match	983.605	1.224	0	0		Multiple matches found	4259.31	12749.8	3450.23	3425.07	4378.89	4160.38	3686.66	2184.44	5209.26	1661.36	3264.7	3295.6	1958.17	3762.53	2691.05	8031.61	10457.2	6202.21	2358.89	3681.04	3398.64	2685.77	1126.83	2738.96	2484.02	3637.75	1103.4	1546.73	7143.27	2575.99	2939.42	4736.55	2504.05	12454.2	8853.75	12992.2	1043.69	1114.96	1158.09
CerG3 (d33:5(OH))	C48 H87 N O19	No match	No results	Full match	981.589	1.103	0	0		Single match found	17113.6	45205.1	18460.4	20213.1	16843.8	16747.2	20760.2	23095	22891.4	12976.7	14111.5	15257	11002.6	12915.8	9062.02	34067.4	44819.4	29085.2	24255.8	17722.1	19133	22110.1	18032.1	19431.1	13904.3	14265.4	12368.1	16636.6	28654	14935.5	26980.8	19115.3	21158.4	47407.9	40685.5	54151.1	1265.72	1358.68	1308.47
CerG3 (d35:5(OH))	C50 H91 N O19	No match	No results	Full match	1009.62	1.222	0	0		Single match found	1282.87	3521.77	2030.26	1211.41	1314.26	1319.23	12346.2	13949.6	15853.7	3721.42	4668.87	6111.09	1399.68	1373.78	1474.06	7156.11	10233.8	8751.67	3267.95	6365.44	10966.3	9909.53	8870.02	6520.46	1262.48	1320.4	2086.77	1237.59	4320.24	1861.52	21255.2	14482.5	9513.07	33110.6	22578.5	37062.9	1305.54	1289.55	1339.43
CerG3 (d42:6(OH))	C57 H103 N O19	No match	No results	Full match	1105.72	0.867	0	0		Single match found	697.214	1004.56	740.691	643.703	686.629	692.02	23813.6	17589.4	691.846	4577.93	8490.59	15129.7	761.097	718.245	717.948	656.155	998.253	1016.26	1289.17	667.832	693.75	19940.5	14189.1	5600.63	1337.26	2156.83	703.719	607.032	666.819	729.151	7684.66	24106	3476.13	15545.7	19880.5	805.184	669.203	687.909	695.314
CerG3 (t43:2(OH))	C58 H113 N O20	No results	No results	Full match	1143.78	1.52	0	0		Single match found	20534	19398.8	7881.49	6233.89	5525.58	3870.06	2780.06	2384.59	6524.04	3556.11	880.988	1771.19	2084.41	3082.24	1036.06	3279.06	4426.72	982.795	1910.73	1983.27	3431.87	1329.74	979.954	3226	13624.7	12714.3	3660.47	12466.3	4095.35	1327.4	3731.76	2250.08	2389.34	894.448	2217.55	3822.06	977.354	949.433	1024.34
CerPE (d24:3(OH))	C26 H49 N2 O7 P	No match	No results	Full match	532.327	0.959	0	0		Multiple matches found	4903.69	3563.78	1327.52	847.199	1139.51	913.047	815.488	1278.16	1239.89	927.034	873.578	897.443	958.173	1143.92	1347.66	909.683	992.499	968.956	3290.16	2038.74	4946.92	1042.13	1009.23	1128.41	5030.27	3058.69	926.401	864.86	1283.08	1392.12	1581.45	848.508	1014.25	1045.7	2037.36	990.467	1451.61	1749.19	1030.46
CerPE (d28:3(OH))	C30 H57 N2 O7 P	No results	No results	Full match	588.388	1.072	0	0		Multiple matches found	21419.3	18591.7	3450.71	1026.93	412.723	1903.38	412.156	386.591	1437.44	358.157	325.962	344.507	4232.94	6928.64	4793.86	1858.76	438.171	1207.23	4680.28	5137.05	3020.54	404.128	401.9	445.579	18616.8	13067.9	4272.38	2297.86	1897.13	2768.84	2081.63	354.066	1128.65	421.801	424.524	455.489	312.728	344.937	335.298
CerPE (d28:5(OH))	C30 H53 N2 O7 P	No match	No results	Full match	584.359	0.995	0	0		Multiple matches found	11826.5	10583	6984.1	13868.5	10806.3	10287.3	20821	11783.4	14291.9	24182.5	46974.6	19723.4	10336.4	6475.68	14540.1	11927.4	13898.8	14648.4	15808.8	17387.2	13807.3	36268	25801	69654.2	9748.13	5727.11	5859.58	9796.23	15412.8	12162.8	24097.8	19671.9	12614.7	27567.8	40174.7	25605.9	5382.4	6410.49	6071.51
CerPE (t24:3(OH))	C26 H49 N2 O8 P	No match	No results	Full match	548.322	0.934	0	0		Single match found	25057.8	10092.5	4452.05	1143.13	1392.53	1228.77	1459.29	1607.35	1848.86	945.858	875.374	920.684	1337.89	3591.29	3113.9	922.16	956.458	1443.19	7286.91	4769.67	7143.96	997.129	1016.61	1168.67	25030	12325.7	6153.81	1454.15	1366.42	1559.21	3854.89	888.866	2159.37	937.695	1000.01	954.108	785.084	927.652	863.968
CerPE (t24:4(OH))	C26 H47 N2 O8 P	Invalid mass	No results	Full match	546.306	1.07	0	0		Single match found	16267.2	7834.24	2534.05	1032.01	1099.29	1152.02	982.697	1166.01	1057.72	1080.25	1050.97	1048.97	1176.06	1329.65	1777.86	1308.29	1321.58	1291.19	2583.25	1077.34	1041.89	1267.43	1247.74	1411.01	17579.7	9666.43	2054.37	1394.07	1148.73	1674.47	1290.51	1115.45	1577.32	1293.55	1391.32	1373.81	943.277	1040.37	1011.3
CerPE (t24:4(OH))	C26 H47 N2 O8 P	No match	No results	Full match	546.306	0.931	0	0		Single match found	14674.7	4117.59	1209.99	1479.73	1633.16	2159.32	2742.93	2277.89	974.061	1187.92	1080.08	1135.99	1167.04	1142.86	2524.33	1037.04	1142.55	1336.81	4762.79	3517.14	6175.93	1240.43	1254.35	1450.98	14511.9	4528.5	1625.07	2064.41	1440.91	1126.75	2151.19	1096.73	2283.28	1156.98	1233.86	1177.23	1013	1144.58	2142.39
CerPE (t28:4(OH))	C30 H55 N2 O8 P	No match	No results	Full match	602.369	1.513	0	0		Multiple matches found	36078.7	19013.1	6961.25	3244.5	2088.85	4386.44	3344.26	3750.87	4332.13	1157.17	3808.1	2396.65	6995.13	6118.39	7356.24	2757.38	1296.93	3323.62	21244	19256.1	24193	1221.51	1236.27	1305.32	38400.2	16356.7	6740.26	6212.47	5302.86	5876.84	6692.91	1684.09	6204.22	3108.52	1195.05	2519.78	1268.81	3069.64	3882.91
CerPI (d32:0(OH))	C38 H76 N O12 P	Not the top hit	No results	Full match	769.51	0.801	0	0		Multiple matches found	706.918	712.665	737.808	659.253	737.257	919.282	685.755	786.585	664.546	1798.83	1438.92	2375.1	786.483	681.446	845.676	658.264	701.988	699.403	1320.51	679.615	738.131	2774.26	2122.06	1033.28	682.084	654.922	705.797	665.494	680.556	1005.5	988.976	735.611	824.149	1030.69	879.489	2321.67	1110.95	775.323	2090.65
CerPI (d38:2(OH))	C44 H84 N O12 P	No match	No results	Full match	849.573	0.836	0	0		Multiple matches found	1485.97	5825.91	960.768	1417.83	817.812	791.485	1216.61	2258.89	1758.12	889.348	891.412	902.295	870.934	1239.89	978.61	923.519	1641.04	1209.43	1496.47	2473.73	1576.16	1227.16	1054.39	1172.24	1627.06	1469.69	1116.08	730.111	1200.36	837.445	2431.98	1045.09	1589.63	1773.72	2332.92	1216.19	793.913	802.193	827.024
CerPI (d38:2)	C44 H84 N O11 P	No match	No results	Full match	833.578	0.857	0	0		Multiple matches found	1276.14	1472.71	1452.34	1177.02	1685.64	1341.14	1283.35	1499.06	1274.61	2920.07	2793.69	1436.55	1421.65	1322.24	1603.14	4132.58	5857.47	2607.65	2464.12	1317.32	1311.52	4569.02	1697.28	5653.89	1234.4	1211.32	1281.32	1172.71	2136.65	1328.12	1821.17	1297.16	1441.02	5824.21	2372.66	6478.1	1228.65	1272.03	1267.76
CerPI (d40:4(OH))	C46 H84 N O12 P	No results	No results	Full match	873.571	1.102	0	0		Multiple matches found	10795.6	31002.7	13470.4	9327.6	8017.36	6893.74	4527.92	9977.22	9387.89	3837.77	4591.54	2957.31	9619.78	17772.6	9377.2	10462.7	10599.4	8979.68	7290.93	7461.81	6839.78	4138.07	2678.78	3220.24	10431.4	9033.99	6480.53	6621.44	10453.9	3594.89	8713.17	7285.45	5525.97	12484.5	11734	11993.2	1148.34	1194.79	1194.93
CerPI (d40:5(OH))	C46 H82 N O12 P	No match	No results	Full match	871.556	0.982	0	0		Multiple matches found	44919.2	118388	42235.9	18001	17357.9	14656.1	25242.5	25516	25801.3	11550.4	11417.3	12472.6	20004.9	36681.2	18272.2	28200.9	35280.7	20154.3	23249.5	22735.9	19728.3	14996.6	12115.9	12934.4	27822.6	22232.5	27264.2	18155.6	31980.8	13097.7	26477.4	21176.9	16934.2	28507.1	32452	45567.1	983.146	1050.74	1046.63
CerPI (d42:4(OH))	C48 H88 N O12 P	No match	No results	Full match	901.603	1.224	0	0		Multiple matches found	9744.81	27475.3	10275.1	13764.5	8442.49	8968.46	9389.15	9956.43	12068.9	6970.59	7979.41	6344.68	8001.97	14154.8	7024.84	18144.5	21569.2	14198.5	5646.36	9868.65	9666.11	6883.92	6098.68	8157.29	7337.42	9594.89	3823.28	9076.87	16136.5	5949.28	10182.4	8601.27	7261.41	21411.5	21962.9	33063	1159.61	1238.8	1286.71
CerPI (d42:5(OH))	C48 H86 N O12 P	No match	No results	Full match	899.587	1.103	0	0		Multiple matches found	47421.9	124720	41215.3	39169.7	35915.5	37069.2	42804.4	46978.4	58004.2	32032.1	26827.4	36543.3	19766	33055.9	20056.4	70379.4	91552.1	64164.9	50214.4	45635.9	41752.5	49723.8	41048.2	47305.5	34867.2	33662.6	25263	36426.5	59517.8	33221.1	61273	51470.8	42784.5	99775	89175.1	110005	1296.33	1391.54	1405.14
CerPI (d44:5(OH))	C50 H90 N O12 P	No match	No results	Full match	927.618	1.221	0	0		Multiple matches found	2140.13	8328.31	2466.28	4662.07	4337.41	2318.12	24678.4	26132.5	31077.9	9487.31	14459.5	7763.25	1438.07	1411.45	1514.49	13878.2	22455.9	15062.7	12739.8	14401.6	18151.1	20249.6	14987.9	17553.3	1297.1	1356.61	2108.95	6424.6	9832.95	3754.08	36167.2	31759.6	28088.9	61947.9	44545.3	76926.7	1341.35	1324.91	1376.16
CerPI (t42:0(OH))	C48 H96 N O13 P	No results	No results	Full match	925.663	1.334	0	0		Multiple matches found	4708.95	9554.6	4762.87	5135.71	4820.08	5329.99	3241	4885.66	6736.15	6294.3	5238.99	6477.5	11155.9	33811.3	16622	7137.64	14416.6	7710.99	10016	11584.2	9124.08	8763.18	8364.09	12629.1	3390.19	2872.47	2872.79	15594.6	7336.51	5139.53	5467.5	5969.27	6036.28	7063.84	8815.58	14815.7	1127.08	1173.1	1169.97
CerPI (t44:0(OH))	C50 H100 N O13 P	Not the top hit	Partial match	Full match	953.693	1.433	1	0		Multiple matches found	99513.6	132343	80294.4	43287.4	43031.8	39110.8	37487.8	40303.9	49099.1	16334.8	18611.9	22581.8	130445	274924	158883	25480.9	36437.8	27585.7	79645.7	82730.9	69529.8	13976.3	18389.7	29955.6	77613.2	91261.3	36262.4	61960.9	37384.4	21580.5	46693.4	41243.8	41393.4	20651.7	23535.6	35251.4	1610.23	1801.5	1830
cGMP	C10 H12 N5 O7 P	Not the top hit	Full match	No results	345.047	0.071	3	19	Metabolic pathways;Biosynthesis of antibiotics;Bile secretion;Purine metabolism;Other	No matches found	9510.2	10205.4	8933.12	10010.2	9076	9895.4	984.519	778.588	1212	1923.98	1609.7	3043.92	10180.2	11476.2	8860.83	12708.1	9410.19	12342.8	3672.73	2992.19	1664.96	2650.63	3970.99	3964.8	7788.67	8085.05	5278.5	5597.18	4910.52	6625.23	2013.6	1324.71	1353.54	579.638	511.266	655.948	215.486	264.402	298.763
chloromebuform	C13 H19 Cl N2	No match	Full match	No results	238.124	0.095	1	0		No matches found	5572.42	4270.8	2426.9	4498.97	5828.65	9161.4	3227.78	2462.44	4005.7	5096.41	857.535	629.217	4521.37	5992.35	3090.52	2093.36	2275.08	2999.27	3505.96	8935.1	2995.87	1429.92	1314.12	1030.31	2623.82	1586.45	809.386	2050.44	5075.99	3551.88	4615.86	3395.19	1645.95	509.942	720.815	353.96	194.565	519.993	462.805
cholesteryl sulfate	C27 H46 O4 S	No match	Full match	No results	466.312	0.669	2	1	Other	No matches found	149974	28428.9	14115	46051.7	8357.79	10019	19632.5	15219.5	15025.3	11520.5	21937.2	7811.65	47373.6	29827.2	19153.5	12631.4	18194.2	9616.39	22618.8	17056.5	18995.1	19292.6	28586.6	11655.6	61485.9	28423.6	10048.5	12287.2	13513.6	13063.4	33137.9	13136.7	17012.5	13599.4	27646	15206.1	20307.5	21875.6	22076.1
cholic acid	C24 H40 O5	Not the top hit	Full match	No results	408.288	0.088	78	6	Metabolic pathways;Bile secretion;Primary bile acid biosynthesis;Secondary bile acid biosynthesis;Other	No matches found	429377	591437	284424	257156	249680	252276	59155.6	23879.9	32000.7	29512.2	31828.1	40728.2	482154	801123	567502	295520	207350	261503	69725.7	60071.1	32647	40124.2	35760.3	38792.1	393864	423825	212934	219558	337032	250001	65016.1	32520.8	25880.4	29948.6	27349.9	37593.7	1327.97	2035.97	2372.86
clazolam	C18 H17 Cl N2 O	No match	Full match	No results	312.104	0.079	1	0		No matches found	1907.72	4297.1	2944	2947.5	3788.11	3781.44	805.031	855.257	3506.88	833.662	674.324	1302.53	4175.06	5386.44	4551.48	2794.96	3076.32	3249.06	1924.91	4726.03	4131.95	816.275	1152.87	1658.79	1819.46	2007.05	1058.85	2527.51	3326.55	4192.81	2019.87	956.44	761.115	906.933	749.844	950.837	572.768	874.455	1019.15
Clomipramine	C19 H23 Cl N2	No match	Full match	No results	314.156	0.15	2	0		No matches found	452.307	941.129	498.194	554.526	648.578	1260.27	314.018	267.041	3530.01	298.405	204.599	298.229	756.614	1290.31	691.777	794.812	1336.43	1380.59	693.935	4416.27	3137.37	216.475	290.86	468.574	318.959	426.184	176.651	378.372	559.925	730.63	864.715	402.305	407.609	224.678	192.018	273.635	319.633	446.556	401.548
Clomipramine	C19 H23 Cl N2	No match	Full match	No results	314.156	0.087	2	0		No matches found	1418.12	3043.53	2085.17	2359.41	3412.18	3112.36	776.294	959.518	17395	529.577	434.516	812.644	2957.09	3815.08	3335.47	2259.28	2455.4	3236.99	3716.08	30240.7	12967	578.148	712.682	962.423	1327.82	1477.26	749.955	2212.95	3058.91	3833.4	1419.25	665.483	539.079	510.935	488.452	610.06	402.572	619.355	721.838
Clonixeril	C16 H17 Cl N2 O4	No match	Full match	No results	336.087	0.118	2	0		No matches found	8663.49	7590.19	3790.16	3943.95	6198.11	6261.9	1198.73	1026.96	1185.9	1001.56	939.313	1365.75	49985.6	7608.27	7712.22	4809.03	5366.29	7656.56	3064.98	1847.13	1161.64	1037.32	1312.53	2120.21	13913.7	2515.46	1400.83	3856.31	5239.55	5839.09	2874.14	1303.69	1082.03	876.317	751.574	1055.39	1229.65	1666.61	1817.57
Cloperastine	C20 H24 Cl N O	No results	Full match	No results	329.155	0.072	1	0		No matches found	3618.03	5880.82	2626.66	865.91	1108.83	889.078	406.139	376.347	430.713	354.271	337.632	560.057	4249.26	4273.63	2132.62	1013.6	831.108	803.325	966.568	407.569	580.034	395.296	517.106	816.126	3201.08	4027.23	1738.69	1005	755.63	1388.67	1019.03	401.275	367.794	430.864	361.512	418.393	176.391	216.433	244.56
Conivaptan	C32 H26 N4 O2	No match	Full match	No results	498.208	0.071	3	0		No matches found	8321.04	7917.44	7234.12	4180.07	3780.89	2800.28	1719.57	903.818	1788.33	1379.93	1816.47	2527.05	9811.04	7397.97	7912.19	3939.92	3416.13	4094.17	3195.87	2459.79	1710.18	1036.43	1421.61	1511.57	7498.3	6572.54	5323.96	3148.6	2242.11	4600.67	2477.17	2203.46	1608.27	1168.34	1222.7	1078.5	314.074	397.694	462.008
Cyclopentolate	C17 H25 N O3	Full match	Full match	No results	291.184	0.086	7	0		No matches found	4144.76	2321.29	2142.13	1799.52	2281.26	2864.61	705.589	408.253	463.537	403.907	370.91	642.27	7134.6	6029.46	6842.64	1723.15	1872.73	2247.3	1754.31	458.993	398.127	440.952	543.561	734.037	2495.9	3830.66	2383.41	1596.63	2564.06	2996.92	922.491	507.562	374.315	445.33	372.541	465.291	307.04	472.38	550.544
d14:3_G	C20 H35 N5 O7	No match	No results	Full match	457.254	0.074	0	0		Single match found	14238.3	12862.2	8322.7	6307.13	6379.64	5012.78	2358.73	1159.42	2727.49	2384.49	1811.52	2081.57	16436.5	17730.2	19560.6	5562.06	4694.33	7983.9	3844.29	3816.65	2173	2624.66	2068.39	2314.34	13565.5	14273.3	6858.29	4584.92	4893.91	5180.97	4351.55	3051.58	2334.28	1082.38	1581.22	1499.2	532.353	845.665	783.1
DAG (31:0)	C34 H66 O5	Not the top hit	No results	Full match	554.491	0.949	0	0		Single match found	1037.98	1166.32	1114.58	7121.77	6679.53	6585.43	956.151	1129.92	916.612	6629.4	3146.1	6123.11	1490.69	1154.06	1153.29	16472.7	34354.6	17710.3	1921.65	918.819	1130.08	5561.59	4530.95	10361.9	1027.89	978.228	1013.11	9695.57	14186.6	14216.9	1222.65	1031.36	1137.98	4725.52	1365.12	5459.1	941.917	990.668	1021.78
DAG (31:0)	C34 H66 O5	Not the top hit	No results	Full match	554.491	0.92	0	0		Single match found	764.194	814.82	840.037	1885.73	2658.73	1896.27	719.152	855.825	707.927	4695.92	1259.64	4363.32	834.024	792.286	851.226	3962.11	12010.3	4599.34	1418.72	696.262	754.356	2722.88	2430.05	5181.39	735.727	753.779	773.433	2798.21	1240.1	4515.98	885.187	778.895	828.596	3452.19	1226.27	3240.03	775.083	833.945	810.619
DAG (33:1)	C36 H68 O5	Full match	Partial match	Full match	580.507	0.95	2	0		Single match found	1257.58	1562.57	2435.23	146329	157336	157285	2322.78	2875.77	4219.1	178586	74000.8	131700	1465.35	1798.33	2316.27	345174	860200	425651	4115.51	4748.63	4988.99	91810	111249	219267	1243.65	1913.98	1225.77	232851	301046	274623	3323.71	4925.11	3022.81	125304	65430.2	125377	1139.63	1198.61	1236.25
DAG (33:1)	C36 H68 O5	Full match	Partial match	Full match	580.507	0.924	2	0		Single match found	849.801	1118.93	1258.31	55652.2	47160.9	46869.5	1270.03	2421.3	3765.93	86206.1	47002.5	83601.1	1256.27	1997.57	946.582	90355.2	223382	102506	2758.22	3480.7	3246.38	60025.7	68833.5	100657	1084.31	838.22	903.806	80848.4	108168	77704.7	5001.6	2288.88	2705.32	81244.9	43363.8	67643.9	861.91	927.366	901.427
DAG (33:2)	C36 H66 O5	Not the top hit	Partial match	Full match	578.491	0.883	2	0		Single match found	2810.99	2685.46	2645.05	30510.9	39775.2	34085.4	13816.3	13433.9	31183.5	115075	81700.9	138142	2564.81	2525.3	2753.9	54303.6	191667	105087	14735.4	41374.5	25929.6	120720	71949.1	131886	2627.62	2336.25	2521.66	62179.8	83603.2	67921.5	20692.5	29584	15341.3	55304.9	56488.9	81202.5	2406.82	2431.86	2495.96
DAG (33:2)	C36 H66 O5	Not the top hit	Partial match	Full match	578.491	1.125	2	0		Single match found	6513.48	6760.68	4487.88	9132.39	5086.22	6280.54	4880.74	5610.78	5223.07	25723.7	13767	34084.3	4694.49	4740.59	4664.06	29994.3	46583.4	21093.4	13209.8	6913.1	7333.49	21266.1	17896.8	17504.5	6508.87	5617.21	3582.86	10187.8	19179.1	13988.7	7243.2	5846.23	5480.12	25101.2	14030.7	21512.3	4578.19	5146.15	4866.97
DAG (33:2)	C36 H66 O5	Not the top hit	Partial match	Full match	578.491	0.859	2	0		Single match found	722.077	837.674	790.73	1727.32	2299.57	2789.12	6399.91	13433.9	10835.9	10044.3	21092.7	55295.4	758.097	752.087	810.748	80166	25366.6	15336.3	14128	12074.5	19396.7	63790.1	71949.1	26668.5	702.126	688.996	728.814	7131.78	9017.58	14109.7	15308.2	11384.3	15494	14768.6	40323.5	81202.5	676.65	721.163	720.108
DAG (33:3)	C36 H64 O5	No results	Partial match	Full match	576.476	0.91	1	0		Single match found	1258.48	1381.41	1373.61	2040.46	2091.35	1233.89	1685.03	1803.13	1202.31	15269.7	7856.97	8653.34	1342.92	1303.38	1416.62	3333.77	10394.4	5484.7	2716.21	1210.62	1198.11	6260.92	6243.89	11317.3	1282.82	1228.43	1273.18	1996.39	3035.81	5440.76	2471.72	2699.94	2504.55	7975.82	4330.57	5544.67	1293.03	1296.91	1268.63
DAG (33:3)	C36 H64 O5	Not the top hit	Partial match	Full match	576.475	0.797	1	0		Single match found	1302.28	1334.26	1376.3	1288.98	1358.17	2412.34	1485.87	1481.69	1500.81	9205.97	3363.8	6198.25	1488.86	1293.69	1557.9	1212.65	12901.9	3081.73	2545.89	2871.6	2116.17	6970.03	8602.17	9369.73	1275.83	1248.48	1364.56	1355.98	2338.89	1424.01	1821.89	1906.49	1518.24	5116.93	6199.36	10778.2	1319.59	1428.3	1364.07
DAG (33:3)	C36 H64 O5	No results	Partial match	Full match	576.475	0.892	1	0		Single match found	1192.17	1355.79	1345.5	2017.79	1292.64	1220.17	1533.78	2257.65	1174.37	8198.16	6005.02	10532.3	1300.75	1270.75	1331.09	2612.41	1891.69	2929.45	2846.36	1208.17	1190.51	2490.41	5006.56	14148.7	1336.64	1188.42	1282.74	1170.58	1220.25	1346.43	2408.45	2014.86	1748.76	7162.62	7207.84	2859.64	1224.32	1237.05	1269.66
DAG (35:4)	C38 H66 O5	Full match	Partial match	Full match	602.489	0.949	2	0		Single match found	1861.05	2153.26	2057.73	18240.8	21287.3	18023.7	1765.24	2086.06	1707.9	23028.6	10875.9	15927.6	2102.19	2072.96	2129.19	43414.6	119166	58587	3649.37	1694.54	1837.61	12941.4	11757.8	21527.4	1897.68	1806	1870.4	25645.6	37075.9	32082.8	2220.53	1904.09	2100.93	13421.1	5634.07	15014.6	1738.1	1828.96	1886.4
DAG (41:6)	C44 H74 O5	Not the top hit	Partial match	Full match	682.554	1.332	1	0		Single match found	28042.1	44365.3	20339.8	4120.92	3111.14	1848.98	3878.81	3955.41	2511.09	982.64	924.725	946.694	1157.51	1804.36	1096.45	3906.53	1708.61	1021.29	2725.33	1388.03	1045.11	1012.44	1011.87	1089.85	15020.6	15339.8	7852.38	5778.69	3250.74	2552.38	5710.4	3880.46	1010.56	947.97	996.043	907.683	1045.27	1087.95	1085.04
DAG (41:7)	C44 H72 O5	No match	No results	Full match	680.538	1.246	0	0		Single match found	4536.02	5524.69	2129.41	1451.21	1171.55	1208.1	1149.8	1089.12	1009.22	1026.94	958.938	996.385	1220.33	1249.44	1268.37	1140.43	3032.91	1096	1706.22	1015.5	977.25	1050.51	1095.34	1214.11	1130.82	1944.88	1249.17	1079.3	1466.93	1336.01	1224.56	1021.69	1124.88	1097.07	1112.02	1098.42	1019.72	1058.78	1045.15
DAG (41:7)	C44 H72 O5	Not the top hit	No results	Full match	680.538	1.293	0	0		Single match found	72890.6	97647.9	57735.6	18548.8	8441.72	9994.12	14685	13865.2	8506.46	3344.27	2730.05	2862.15	2366.36	2477.54	2557.45	14281.3	10301.4	9082.99	5813.48	8509.37	2849.36	2697.58	3472.94	2318.81	44614.9	46586.3	13948.5	13246.9	10135.9	9435.28	21507.2	11978.1	6239.66	3883.06	2178.37	2220.64	2238.1	2333.66	2400.16
DAG (43:11)	C46 H68 O5	No match	No match	Full match	700.508	1.04	2	0		Multiple matches found	3009.72	11672.2	1170.56	3669.36	1460.8	1185.47	709.238	844.264	862.494	813.837	753.797	778.521	6692.2	23625.9	9667.13	7024.97	8292.53	8656.82	1592.12	1006.24	781.103	911.406	914.932	960.794	2866.63	3641.37	812.416	3341.89	4333.15	1274.45	965.758	776.896	835.492	808.755	867.112	782.247	848.431	925.457	957.056
DAG (43:11)	C46 H68 O5	No results	No match	Full match	700.507	1.004	2	0		Multiple matches found	3999.06	18454.6	3321.76	4310.31	3043.71	4740.14	8772.01	11028	15512.8	1462.71	1502.02	2141.79	12067.2	21769	8184.59	6731.54	5374.5	5052.05	10439.4	12338.1	14051.5	1540.31	3772.22	5136.02	1224.59	1849.76	1044.89	3276.6	2132.76	4530.21	9896.44	9086.94	8807.24	6347.9	8159.48	9489.64	888.554	1000.75	1031.24
DAG (43:6)	C46 H78 O5	Not the top hit	Partial match	Full match	710.586	1.44	1	0		Single match found	25457.1	19078.9	16993	9551.53	10665.6	5712.08	5874.77	4958.54	2543.37	5270.67	4170.36	4030.32	3969.35	3579.78	3098.67	11879.9	13046.6	5174.21	4876.01	3211.05	2389.96	5284.18	4677.73	3322.49	21079.6	18714.3	9828.1	12211.3	12103.4	10124	6519.04	2463.71	3932.69	3161.25	2908.49	2641.44	3347.39	3745.01	3804.27
DAG (43:7)	C46 H76 O5	Full match	No results	Full match	708.57	1.404	0	0		Single match found	49596.4	87804.7	36906.4	28575.5	17092.8	20259.3	18930.5	14159.1	10663.7	2607.61	2671.13	4463.15	3155.73	3481.23	3129.07	32742.4	32544.3	16145.9	7589.22	6449.9	2502.14	6733.72	5884.62	6542.41	35838.5	43356.9	18543.9	28213.7	20274.8	22460.8	18153.8	12445.2	9225.96	4668.49	3658.73	5219.72	2870.12	2967.66	2980.95
DAG (43:7)	C46 H76 O5	No results	No results	Full match	708.57	1.359	0	0		Single match found	7861.79	27651.1	6939.55	6290.58	4226.35	3990.94	4978.68	6122.29	1864.44	2723.81	1059.83	1079.85	4432.98	9616.71	4725.57	9026.38	6710.18	5956.11	4596.14	3065.28	1309.91	1143.94	1156.1	1228.86	16947	11006.4	2881.07	7002.47	7532.45	4615.47	4785.87	8737.62	1657.61	4197.31	2223.36	4338	1168.73	1223.18	1166.51
Deoxycholic acid	C24 H40 O4	Full match	Full match	No results	392.293	0.108	49	4	Metabolic pathways;Bile secretion;Primary bile acid biosynthesis;Secondary bile acid biosynthesis	No matches found	671157	1.0243e+06	388352	299843	281492	210100	57242.2	18562	25337.7	21280.7	23185.7	26455.6	931659	1.63578e+06	962049	322694	349149	319679	70519.8	56261.5	28840.2	24963.6	24208.2	32409.3	567097	595370	240974	214068	318621	206367	67814	22645.3	18932	20129.6	21105.9	28120.1	1009.42	1168.86	1200.03
Devazepide	C25 H20 N4 O2	No results	Full match	No results	408.158	0.162	2	0		No matches found	342.487	700.099	431.569	538.662	642.417	1170.28	754.866	271.289	1600.49	921.653	265.113	287.688	646.857	1635.87	649.094	700.709	1220.06	1413.27	618.466	4592.15	3593.07	793.989	1177.73	483.336	277.66	344.377	144.592	318.814	624.927	780.323	924.789	474.139	356.268	204.939	173.376	234.294	344.68	459.857	496.291
Dextramycin	C11 H12 Cl2 N2 O5	Not the top hit	Full match	No results	322.013	0.083	2	0		No matches found	2812.17	6169.31	4226.68	4529.26	5775.79	5904.22	1353.94	3733.13	60233.1	1196.88	968.121	1870.03	5994.1	13219.6	6656.9	4012.7	4719.4	5972.66	7378.67	25590.6	151345	1171.92	1655.16	2381.5	2630.83	2881.51	1520.17	3628.73	5808.05	6756.07	2899.91	6121.67	13023.4	1302.08	1076.54	1937.49	822.317	1255.45	1463.18
Dibutyl phthalate	C16 H22 O4	Full match	Full match	No results	278.152	0.09	3	0		No matches found	1384.19	2970.73	2035.29	2596.9	3330.55	3037.91	1531.64	2738.02	7478.31	460.519	339.423	633.367	2886.36	3723.82	3255.68	2205.24	2396.66	3159.56	6019.2	15678.3	8509.38	735.31	560.051	801.423	1296.06	1441.92	732.014	2160.01	2985.73	3741.7	1408.03	1659.44	2223.02	460.004	398.222	449.197	314.558	604.539	539.885
Dicirenone	C26 H36 O5	Not the top hit	Full match	No results	428.256	0.149	1	0		No matches found	277.313	626.65	367.686	5249.55	3976.37	2210.59	235.534	217.629	259.725	207.249	174.338	242.984	616.614	1051.55	563.774	4437.76	7472.12	5011.45	516.49	408.858	314.975	223.998	259.774	362.337	259.941	302.88	143.964	2792.35	2738.97	1527.35	647.09	284.698	305.454	177.077	148.976	213.32	260.49	310.175	327.247
Diisodecyl phthalate	C28 H46 O4	Full match	Full match	No results	446.34	0.433	20	3	Metabolic pathways;Biosynthesis of secondary metabolites;Other	No matches found	2642.75	2441.33	741.674	1709.16	994.208	989.275	458.354	342.324	398.962	247.987	262.686	406.721	407.949	842.982	404.585	1840.14	1160.67	1191.31	427.496	308.097	428.364	262.602	314.563	464.785	2496.45	1829.25	594.007	1606.23	1476.67	855.761	359.298	344.578	274.987	331.007	362.539	297.176	335.083	353.217	348.766
DL-Tryptophan	C11 H12 N2 O2	Full match	Full match	No results	204.089	0.076	9	23	Metabolic pathways;Biosynthesis of secondary metabolites;Biosynthesis of antibiotics;Biosynthesis of plant secondary metabolites;Biosynthesis of plant hormones;Biosynthesis of amino acids;Other	No matches found	252361	300146	234179	137082	122942	125833	115196	93721.4	122778	125902	116343	142211	302303	408075	306379	121138	111890	129143	157765	147673	133765	137869	115090	129190	259433	258805	147756	113012	104849	125970	155205	129585	131902	125061	109656	131992	822.562	1204.38	1405.94
Ecdysone	C27 H44 O6	No results	Full match	No results	464.314	0.083	4	2	Insect hormone biosynthesis;Other	No matches found	141975	151870	104465	101116	86599	100933	21915.8	12000.6	13259.9	13318.8	13276.1	18551.5	149171	210748	185482	120352	90014.9	111146	25451.9	20031.2	12246.5	16651.3	15861.3	17652.8	129292	133756	68120.5	14492.1	126930	112806	24159.3	15043.6	10700.6	11865.9	11320.2	15486.8	447.669	683.464	796.555
Embelin	C17 H26 O4	Not the top hit	Full match	No results	294.184	0.086	3	2	Biosynthesis of secondary metabolites;Other	No matches found	2862.07	6142.51	4208.32	17501.5	17877.8	36302.5	1790.85	2099.56	1475.28	18945	23160.5	29556	5968.06	7699.67	7856.81	36742.1	19531.5	25714	3687.66	1218.69	1645.5	27005.4	20961.1	25852.4	2658.38	2981.43	1513.57	28411.4	36234.7	16404.2	3835.96	2293.95	2177.01	28978.2	22740.1	21503.1	1270.7	1254.66	1456.83
e-Tokoferol	C28 H42 O2	Full match	Full match	No results	410.318	0.794	3	3	Metabolic pathways;Biosynthesis of secondary metabolites;Other	No matches found	1018.46	1594.11	1199.24	962.904	722.436	1475.16	665.449	1078.42	1044.95	921.485	1276.35	1138.4	1061.7	1914.55	808.04	1052.77	1042.74	799.448	1993.76	1842.74	1724.31	1371.24	900.879	1010.85	1971.3	795.731	983.3	1033.81	1415.87	757.455	1268.36	904.209	1368.06	1856.99	1768.65	838.684	892.595	759.737	1118.32
FA (12:0OH)	C12 H24 O3	Full match	Partial match	Full match	216.172	0.09	10	0		Single match found	6119.58	6498.32	2935.47	2299.47	3571.37	5045.53	20500.3	24495.6	20867.6	56942.6	43478.8	72205.4	2881.97	6227	4418.57	2408.63	2393.02	3154.76	15340	13593.5	13976.5	54389.4	49977.1	73889	4246.93	4676.18	2878.64	4349.36	8809.81	8963.45	16534	17146.4	15351.5	50967.3	40264.5	60396.7	1640.89	1904.09	2784.11
FA (12:1OH)	C12 H22 O3	Full match	Partial match	Full match	214.157	0.088	10	0		Single match found	2357.91	3301.64	2262	2559.51	3701.55	3376.31	6269.41	7402.03	7664.37	11227.5	9015.52	12657.3	3207.87	4138.63	3618.34	2450.88	2663.63	3511.51	4272.96	6409.32	6363.35	6851.17	6967.3	9861.85	2887.53	2742.47	813.555	2400.62	3318.32	4158.5	5742.12	6001.09	7349.16	8526.39	8011.57	11913.4	2100.39	3196.51	3003.81
FA (12:2OH)	C12 H20 O3	No results	Partial match	Full match	212.142	0.084	6	2	Biosynthesis of secondary metabolites;alpha-Linolenic acid metabolism	Single match found	1113.54	2508.22	1718.41	1720.45	2464.96	2207.23	452.151	469.533	504.069	486.609	393.603	680.206	2436.98	3144.07	2656.7	3393.63	2100.07	9953.3	1039.82	495.557	473.457	506.976	672.927	968.233	1394.77	1171.52	618.048	1475.31	2361.34	2447.35	1120.71	558.274	444.263	510.708	437.684	555.004	334.325	510.419	594.877
FA (13:2)	C13 H22 O2	Full match	Partial match	Full match	210.162	0.083	13	0		Single match found	4758.53	10290.9	6996.82	14279.4	11847.1	17403.6	5846.19	5172.27	9269.46	14079.5	16379.8	17255.2	9922.6	12801.6	11192.3	18604.2	16165.5	11655.6	6874.89	8305.1	10004.8	15759	17440.1	15996.9	4727.08	4836.21	2516.49	9618.35	15378.8	12605.5	6636.66	8833.23	10866	10944.7	11855.2	13333.2	2794.03	3985.65	5312.06
FA (14:0)	C14 H28 O2	Full match	Partial match	Full match	228.209	0.101	15	2	Metabolic pathways;Fatty acid biosynthesis	Single match found	10876	19426.7	7412.96	12543.1	14506	9590.58	8447.76	5698.52	10076.1	18105.3	17124.7	19909.3	6571.75	17990.2	6793.04	11965.4	10024.4	9454.62	8642.93	10035.2	7407.75	14607.3	14997.4	18711.9	10718.4	11458.5	6272.42	15460.3	14857.6	8693.75	10071.3	5439.07	13319.4	12908.7	13130.5	17066.7	1520.44	722.414	1351.22
FA (14:0OH)	C14 H28 O3	Full match	Partial match	Full match	244.204	0.11	11	0		Single match found	17215.6	20641.5	8339.75	11886	10829.3	12373	14141.3	19632.4	20554.2	40186.3	27699.8	45413.9	19695.8	34450	15951.1	16113	21821.4	16026.4	19651.9	16821.6	21327.2	42513.2	39359.4	64766.5	13817.6	14322.2	7604.74	14424.1	18253.2	12249.1	24103.9	19973.3	22714.6	33329.2	26384.9	40457.1	3909.69	5432.33	7216.1
FA (14:1)	C14 H26 O2	Full match	Partial match	Full match	226.193	0.194	12	0		Single match found	450.651	617.551	542.168	595.806	800.271	1077.6	2692.58	3041.8	2153.59	3312.05	3405.51	3158.17	682.791	821.063	553.903	726.663	1276.84	1684.6	1748.44	2929.74	2137.81	4485.91	4156.94	5192.55	473.064	360.536	392.537	372.105	776.56	959.922	2916.53	2998.34	1711.22	3361.35	3315.87	5724.88	507.61	786.917	655.479
FA (14:1OH)	C14 H26 O3	Full match	Partial match	Full match	242.188	0.103	11	0		Single match found	6375.68	6185.43	3722.26	4727.85	6501.58	6846.23	42847.6	51221.8	41075.3	64766.3	55640.8	84184.4	4681.45	5864.12	5841.82	8485.82	8203.92	7247.86	24281.3	27655.8	29109.4	56463.9	52696	86129.1	8109.96	6494.88	3105.86	5683.54	8034.79	7114.97	36652.7	32925.7	31804.4	60884.3	51693.4	74573.6	3346.53	4865.72	6647.81
FA (14:2OH)	C14 H24 O3	Full match	No results	Full match	240.172	0.092	0	0		Single match found	3767.74	8086.24	5564.16	11447.3	9065.67	13417.1	7816.21	7499.51	8310.92	30248.6	24656.5	35400.3	7856.58	10136.1	8861.88	18378.8	13555.3	16705.7	6430.87	6497.02	6683.5	23008.5	23379.9	33865.9	3613.82	3924.86	1992.52	11644.5	12834.7	10419.2	8277.61	8968.68	5919.5	26281.8	21613.2	29542.8	1272.3	2502.48	3178.11
FA (14:3)	C14 H22 O2	Full match	Partial match	Full match	222.162	0.213	3	0		Single match found	915.298	1367.97	1253.36	1164.38	2203.15	2609.9	3635.63	6294.78	7863.49	4977.85	5372.06	4522.08	1644.94	2404.55	1603.86	2525.92	3683.15	4716.3	3432.76	5866.35	6972.11	3694.41	3723.92	4892.44	1626.22	773.916	751.135	1568.13	2099.59	2364.76	5172.38	8046.63	6038.41	4726.29	5883.52	6132.95	2031.02	2335.37	2639.22
FA (15:2OH)	C15 H26 O3	No results	Partial match	Full match	254.189	0.087	5	0		Single match found	3818.63	8195.46	5614.82	6353.29	9188.12	8380.79	2329.29	1592.02	2761.55	2654.77	1736.35	2378.62	7962.69	10273	8981.57	6234.77	6611.76	11515.8	3560.8	2991.17	3378.29	2636.36	2852.52	4886.47	3575.49	3977.87	2019.43	5958.91	8236.85	10322.4	4342.59	3613.25	3625.18	1813.76	1383.78	1744.57	1092.39	1667.76	1943.73
FA (15:4)	C15 H22 O2	No results	Partial match	Full match	234.163	1.116	22	0		Single match found	891.393	1012.58	634.538	698.667	916.293	884.259	1303.29	1097.31	1256.84	583.697	829.745	876.897	793.512	714.507	816.215	1519.07	733.815	1775.28	1104.97	1033.18	1811.72	1070.56	1053.82	1460.1	746.843	596.97	711.083	664.602	880.995	708.877	1120.29	1425.27	801.555	1319.78	1246.7	1743.38	499.033	869.506	528.524
FA (16:0OH)	C16 H32 O3	Full match	Partial match	Full match	272.235	0.196	14	2	Metabolic pathways;Cutin, suberine and wax biosynthesis	Single match found	45593.7	57100.8	29092.9	47320.2	55640.2	98989.2	316996	356353	327730	164737	166720	176515	24454.2	41459.7	27791.5	79683.3	89430.5	185139	166626	181461	227156	355991	297963	321188	44904.6	38811.7	19705.6	62448.6	155696	108055	410762	335350	271763	266457	307219	414678	5284.45	10825.1	13918.9
FA (16:1)	C16 H30 O2	Full match	Partial match	Full match	254.224	0.224	17	1	Fatty acid biosynthesis	Single match found	17729.9	17000.1	5706.19	3677.19	3762.4	6044.81	18575.2	18689.2	25733.9	4564.53	5930.5	6158.76	5043.56	15717.9	6779.09	4794.05	11312.9	5754.19	10353.2	12177.9	14452.3	8301.2	4657.27	10312.2	9165.13	7964.61	5148.8	3065.69	7234.21	3571.85	27167.1	22931.4	18801.6	30766.5	19161	49014.2	2416.72	2237.98	2824.06
FA (16:1)	C16 H30 O2	No results	Partial match	Full match	254.225	0.204	17	1	Fatty acid biosynthesis	Single match found	15005.9	22036	10687.9	8643.76	5588.1	9511.63	8888.48	9211.31	12801.3	3862.57	3966.54	2865.56	25890	44918.8	24507.7	17540.6	12571.6	11432.6	8999.61	8249.72	9169.62	5493.09	4629.92	5591.24	14474.4	14180.6	6536.53	4991.9	7815.45	5670.93	16108.1	9421.66	9228.56	6490.16	6576.86	13899.1	3370	3980.12	4407.07
FA (16:1)	C16 H30 O2	Full match	Partial match	Full match	254.225	0.314	17	1	Fatty acid biosynthesis	Single match found	350693	484493	328315	135072	120593	201491	310781	270032	300100	148167	156084	152679	169605	538504	388934	139299	224413	143668	327286	373355	345279	195576	185646	223036	213871	292765	208055	118391	244774	120507	500703	449721	341336	245672	215893	452288	8856.61	11964.7	12716
FA (16:1)	C16 H30 O2	No results	Partial match	Full match	254.224	0.104	17	1	Fatty acid biosynthesis	Single match found	13766	16002.5	7474.16	349909	336983	484776	110532	131748	161240	137364	110083	181238	8260.81	18617.3	20014.5	722325	522241	1.10676e+06	105707	120564	183314	153606	140724	252842	13454.4	15142	7450.03	302567	404241	313346	193329	187865	197558	166359	133015	188367	2380.4	3927	4201.65
FA (16:3)	C16 H26 O2	Full match	Partial match	Full match	250.194	0.093	10	1	Insect hormone biosynthesis	Single match found	2786.64	5831.17	3983.69	21934.4	23436.4	38900.8	3380.08	3391.85	10196.1	14451.2	11040.1	8604.64	5511.29	7166.05	6390.5	44150.8	33727.5	69929.8	6711.58	7295.57	13196.3	15685	13786.2	22636.9	2544	2830.31	1413.89	25116.6	33134.7	25692.4	11084.5	11201.6	11502.2	14622.2	11507.3	17066.5	545.202	971.082	904.277
FA (16:3OH)	C16 H26 O3	Full match	Partial match	Full match	266.188	0.081	5	1	Insect hormone biosynthesis	Single match found	5595.23	12025.4	8327.5	15459.5	11723.4	25046.8	5058.06	6076.69	12272.7	16228.2	14324.3	20243.3	11435.8	14784.3	13206.8	20451.3	15442.2	20249	14512.1	14692.8	27069.3	10436	9028.48	10291.6	5121.74	6737.58	2995.08	17388.5	29156.5	15195.8	16711.6	15243.2	21828.4	11260.5	10352.6	11917.8	1620.15	2671.02	2882.8
FA (16:4)	C16 H24 O2	Full match	Partial match	Full match	248.178	0.085	12	0		Single match found	2595.42	5570.22	3816.24	17115.6	16979.8	33218.4	3166.02	1383.37	1116.29	18122.2	23574	29198.4	5412.02	6982.3	7203.33	36894.7	19130	26984	4568.75	1074.3	1051.45	27167.6	20859.9	25207.3	3573.56	2658.69	1529.29	28069	36167.8	19349.1	2681.15	2812.74	1616.89	29001.3	22854	21403.3	1241.04	1133.53	1549.24
FA (17:0OH)	C17 H34 O3	Full match	Partial match	Full match	286.252	0.153	5	1	Other	Single match found	3426.16	3161.58	902.806	6075.95	5100.93	5753.75	1200.62	1182.19	2894.42	2547.14	3095.13	2006.02	965.926	1602.26	929.264	9708.97	10972	7844.53	933.339	2154.45	1773.67	2484.13	2638.28	3646.01	3531.02	3831.1	1377.89	5695.44	8317.98	7033.79	2766.52	551.062	544.411	1328.51	2095.21	1245.52	498.832	637.513	664.015
FA (17:1)	C17 H32 O2	Full match	Partial match	Full match	268.241	0.415	18	0		Single match found	9993.14	7314.17	4350.7	5030.55	2314.88	3612.45	37212.2	37352.9	36528.5	45704.5	52038.9	54859	1483.29	3234.69	3009.08	6472.48	5952.7	6796.28	22868.9	16539.8	31907.4	65053.8	60421.7	80368.4	4840.01	4362.57	2377.85	3124.79	4971.49	2593.4	55557	58391.7	47188	42190.4	42127.1	60214.3	1899.66	1419.61	1220.11
FA (17:1)	C17 H32 O2	Full match	Partial match	Full match	268.241	0.103	18	0		Single match found	14768.2	17461.3	9310.41	352263	338187	485916	109928	131508	161230	137493	110231	180769	14295.5	22187.9	21879.9	729578	526195	1.11789e+06	105400	120317	183445	153591	139534	251855	14132.3	15607.8	7604.11	303706	405233	314644	192859	187659	196927	165380	131367	186994	2486.81	4523.18	5539.02
FA (17:1OH)	C17 H32 O3	Full match	Partial match	Full match	284.236	0.165	7	0		Single match found	1348.08	2327.57	826.598	8489.77	8722.34	14940.9	2133.01	2143.37	3486.75	3673.4	3291.98	3028.36	1265.19	3003.5	1243.23	26116.9	22483.8	47208	2553.33	2572.32	9957.44	3998.55	4174.34	4168.51	1950.55	2100.14	480.097	6622.54	10750.1	9915.92	3570.63	4503.3	4109.45	2225.8	2398.44	2931.04	660.176	880.778	950.561
FA (17:4OH)	C17 H26 O3	Full match	Partial match	Full match	278.189	0.098	5	0		Single match found	3421.95	6239.36	3670.13	23064.1	17482.3	17856.8	3298.11	3071.78	4302	11009	14224	18465.3	4898.13	7808.52	6032.84	25248.1	27617.8	21408.2	5285.93	3842.06	4768.21	16903.4	15402.1	16297.3	3038.85	3102.31	1266.45	18503.4	18967.3	12455.1	4147.28	3493.6	3380.04	18241.3	15265.1	16729.9	2384.75	4418.75	6193.3
FA (18:0OH)	C18 H36 O3	Full match	Partial match	Full match	300.267	0.332	26	0		Single match found	18600.7	20196.7	10207.7	9142.71	8630.24	12807.2	8634.12	8716.55	13286.3	5922.91	8876.28	6672.66	15021.1	28547.1	12329.2	11919.5	16634.7	19385.1	10875.9	12874.1	16164.2	5561.36	7524.21	4650.94	13934.8	15174.9	7167.72	7117.2	25099.6	12129.9	12749.6	15815.5	14937.3	4349.41	5265.76	6231.64	2218.84	3515.64	4238.63
FA (18:0OH)	C18 H36 O3	Full match	Partial match	Full match	300.267	0.202	26	0		Single match found	124126	146703	105150	103688	425080	448440	91254.5	37302.7	18100.6	42415.9	25863.2	29367.9	99904.3	134373	83635.3	84410.4	219682	545257	102411	115884	122652	41383.4	33449.7	407068	139720	135429	67552.8	52375.6	679928	505867	157312	94978.3	25005.9	25731.8	113141	32183.7	7452.81	10729	12124.9
FA (18:0OH)	C18 H36 O3	Full match	Partial match	Full match	300.267	0.182	26	0		Single match found	129437	208925	105150	456156	425080	448440	91254.5	37302.7	104005	222563	118102	185854	104967	243269	98422.8	747232	1.02668e+06	545257	102411	115884	122652	271106	207451	407068	139720	159801	67552.8	439171	679928	505867	157312	97756.4	5751.98	140735	113141	194553	8916.37	12530	14079.9
[truncated: 307 more rows]
[truncated: 132 more columns]

## Sheet: injections
area_name	od	od_name	sums	sum_name	groups
AYT1_glucose_lof_a	0.9316	AYT1_glucose_lof_a	235867062	AYT1_glucose_lof_a	glucose_lof
[truncated: 170 more rows]
